# Supplementary material for: Characterising the Transcriptional and Translational Impact of the Schizophrenia-Associated miR-1271-5p in Neuronal Cells
Source: Cells. 2020 Apr 18;9(4):1014. doi: 10.3390/cells9041014 (PMC7226585; doi:10.3390/cells9041014)
Supplement: Supplementary file 1 [file cells-09-01014-s001.zip]

Archive with 11 entries (8 files):
- cells-761301.revised.manuscript.supp.material/
- cells-761301.revised.manuscript.supp.material/.DS_Store
- __MACOSX/
- __MACOSX/cells-761301.revised.manuscript.supp.material/
- __MACOSX/cells-761301.revised.manuscript.supp.material/._.DS_Store
- cells-761301.revised.manuscript.supp.material/mir.1271.supp.figs.docx
- __MACOSX/cells-761301.revised.manuscript.supp.material/._mir.1271.supp.figs.docx
- cells-761301.revised.manuscript.supp.material/mir.1271.supp.methods.docx
- __MACOSX/cells-761301.revised.manuscript.supp.material/._mir.1271.supp.methods.docx
- cells-761301.revised.manuscript.supp.material/mir.1271.supp.tables.xlsx
- __MACOSX/cells-761301.revised.manuscript.supp.material/._mir.1271.supp.tables.xlsx
