# Supplementary material for: Characterising the Transcriptional and Translational Impact of the Schizophrenia-Associated miR-1271-5p in Neuronal Cells
Source: Cells. 2020 Apr 18;9(4):1014. doi: 10.3390/cells9041014 (PMC7226585; doi:10.3390/cells9041014)
Supplement: Supplementary file 1 [file cells-09-01014-s001.zip › cells-761301.revised.manuscript.supp.material/mir.1271.supp.tables.xlsx]

## Sheet: Legend
Table S1	qPCR Primer Sequences
Table S2	Read Processing Statistics
Table S3	mRNA Level Differential Expression Analysis
Table S4	RPF Level Differential Expression Analysis
Table S5	TE Level Differential Expression Analysis
Table S6	Functional Analysis of Genes Regulated at the RPF Level
Table S7	Functional Analysis of Genes Regulated at the mRNA Level
Table S8	Functional Analysis of Genes with Significantly Altered Translational Efficiency
Table S9	List of Significantly Downregulated miR-1271-5p Target Genes
Table S10	Functional Analysis of Significantly Regulated miR-1271-5p Target Genes After Overexpression

## Sheet: Table S1
Table S1. qPCR Primer Sequences
Target RNA	Primer	Sequence (5´ - 3´)
U6	Forward	CGGCAGCACATATACTAAAATTG
	Reverse	GCCATGCTAATCTTCTCTGTATC
U44	Forward	TGATAGCAAATGCTGACTGA
	Reverse	CAGTTAGAGCTAATTAAGACCT
hsa-miR-1271-5p	Forward	TGGCACCTAGCAAGCA
	Reverse	GGTCCAGTTTTTTTTTTTTTTTGAGTG
hsa-miR-96-5p	Forward	CAGTTTGGCACTAGCACA
	Reverse	GGTCCAGTTTTTTTTTTTTTTTAGCA
hsa-miR-182-5p	Forward	GTTTGGCAATGGTAGAACTCA
	Reverse	GGTCCAGTTTTTTTTTTTTTTTAGTGT
hsa-miR-183-5p	Forward	GCAGTATGGCACTGGTAGA
	Reverse	GGTCCAGTTTTTTTTTTTTTTTAGTGA

## Sheet: Table S2
Table S2. Reads Processing Statistics
mRNA-Seq
			Read Alignment
Sample	Raw Reads	Reads Post QC	Aligned 0 times	Aligned 1 time	Aligned > 1 time	Total Alignments	Alignment %
OECON1	47123690	46520704	1808442	36418985	8293277	44712262	96.11
OECON2	93119381	91678607	3872906	70985529	16820172	87805701	95.78
OECON3	85096057	83968477	3839962	64617344	15511171	80128515	95.43
OECON4	4733778	4671060	238532	3610795	821733	4432528	94.89
OE1	52621978	51728003	2123908	40586774	9017321	49604095	95.89
OE2	55519348	54615885	2307983	42380980	9926922	52307902	95.77
OE3	34134732	33672457	1275823	26462729	5933905	32396634	96.21
OE4	69796599	68618916	3014208	53518737	12085971	65604708	95.61
KDCON1	50620876	49253778	2139741	44630469	2483568	47114037	95.66
KDCON2	76110272	73874772	3683436	65238890	4952446	70191336	95.01
KDCON3	65138265	63562379	2657763	57920802	2983814	60904616	95.82
KDCON4	66649442	64840344	2896803	58861071	3082470	61943541	95.53
KD1	110460387	107734512	4716078	96603343	6415091	103018434	95.62
KD2	53429525	52003887	2538208	46242059	3223620	49465679	95.12
KD3	61417943	59865952	2622761	53688918	3554273	57243191	95.62
KD4	58458637	56931290	2520860	51691104	2719326	54410430	95.57
Total	984430910	963541023	42257414	813458529	107825080	921283609
Mean	6.15269e+07	6.02213e+07	2.64109e+06	5.08412e+07	6.73907e+06	5.75802e+07	95.6025
SD	2.41675e+07	2.36377e+07	1.08124e+06	2.0489e+07	4.81759e+06	2.25708e+07	0.360342
Ribo-Seq
			Read Alignment
Sample	Raw Reads	Reads Post QC	Aligned 0 times	Aligned 1 time	Aligned > 1 time	Total Alignments	Alignment %
OECON1	40770205	14511886	8104888	4845788	1561210	6406998	44.15
OECON2	40675180	16107963	6953614	7344683	1809666	9154349	56.8312
OECON3	29351912	11989344	4512913	6337983	1138448	7476431	62.359
OE1	40492872	14602549	10562475	2944923	1095151	4040074	27.6669
OE2	35391966	11888938	6351445	4304342	1233151	5537493	46.5769
OE3	32920497	8573964	5420773	2418915	734276	3153191	36.7763
KDCON1	38899019	17310193	4615021	10141182	2553990	12695172	73.3393
KDCON2	33712719	14052835	2892225	9391593	1769017	11160610	79.4189
KDCON3	43048991	16844240	4955361	9511846	2377033	11888879	70.5813
KD1	46517712	23648276	18550492	3991822	1105962	5097784	21.5567
KD2	47640885	18483657	7715876	8558130	2209651	10767781	58.2557
KD3	42219829	15497090	5591754	7792900	2112436	9905336	63.9174
Total	471641787	183510935	86226837	77584107	19699991	97284098
Mean	3.93035e+07	1.52926e+07	7.18557e+06	6.46534e+06	1.64167e+06	8.10701e+06	53.4525
SD	5.52708e+06	3.78327e+06	4.1038e+06	2.70464e+06	587551	3.24898e+06	18.2921

## Sheet: Table S3
Table S3	mRNA Level Differential Expression Analysis
Overexpression						Knockdown
gene	log2FC	log2CPM	PValue	FDR		gene	log2FC	log2CPM	PValue	FDR
C1orf173	3.97763	3.51335	6.14424e-83	4.77225e-79		AC058791.1	4.62237	0.779889	1.05879e-63	1.76108e-59
RDH10	-2.49028	4.40208	7.10421e-83	4.77225e-79		COL5A1	-1.15015	4.63088	2.22653e-27	1.85169e-23
RELN	2.40353	4.83289	1.24354e-77	5.56898e-74		MYO1G	2.12573	0.568418	2.10178e-26	1.1653e-22
FSTL1	-1.45493	7.38053	5.55082e-71	1.86438e-67		MIRLET7BHG	1.99896	2.98704	2.62857e-24	1.09302e-20
ANXA2	-1.5547	6.57705	3.41021e-66	9.16324e-63		ALPK3	1.7891	2.51768	5.69931e-23	1.89593e-19
ATP8B1	-3.45103	1.57647	2.74395e-65	6.14415e-62		SNORA11	2.5846	-0.546787	1.0535e-22	2.92047e-19
RUFY4	3.91361	1.73075	8.74672e-65	1.67875e-61		LOC100506571	3.28398	-0.47804	2.79041e-22	6.63042e-19
RPS6KL1	1.82979	6.01959	8.54827e-60	1.43558e-56		KIAA1199	-1.86149	1.08259	9.73776e-22	2.0246e-18
PRSS23	-2.21082	3.50501	7.43276e-57	1.10955e-53		MTTP	1.66509	0.106148	1.28e-21	2.36557e-18
CLU	1.77673	7.46941	4.56121e-56	6.12799e-53		RNVU1-14	3.66703	-0.738166	3.7771e-21	6.28246e-18
MEST	-1.85964	4.6542	9.33112e-56	1.13967e-52		RNU4ATAC	4.12768	-0.11713	1.95291e-20	2.95298e-17
AHNAK	-1.29786	8.94693	7.21423e-54	8.07693e-51		MATN2	-1.08097	2.79338	5.54736e-20	7.68911e-17
MATN2	-1.89707	3.53642	5.54965e-51	5.73535e-48		GJA1	-1.37284	2.89495	9.8701e-20	1.26284e-16
THBS1	-1.66407	5.41275	2.07629e-49	1.9925e-46		LOC101927510	1.2606	1.40238	2.9262e-19	3.47653e-16
KIAA1199	-2.67113	1.89853	3.44009e-49	3.08117e-46		TNC	-0.8992	4.45517	7.57749e-19	8.40242e-16
CCL2	-2.0065	3.88018	6.48474e-49	5.44516e-46		SPON1	-1.79248	0.12778	5.08236e-18	5.28344e-15
SLIT1	1.52357	6.17897	7.99503e-49	6.31842e-46		LOC101928530	2.19028	0.238346	4.78212e-17	4.67889e-14
RAMP1	1.58222	6.24541	2.82659e-47	2.10973e-44		SLC38A10	-0.742775	6.9493	1.26563e-16	1.16952e-13
FN1	-1.26008	6.72028	1.12807e-44	7.97664e-42		COL3A1	-0.890481	6.47336	1.33807e-16	1.17137e-13
PANX2	2.12661	3.18196	1.01785e-43	6.8374e-41		KRT80	0.993383	2.32274	1.73683e-16	1.44443e-13
MICAL2	-2.16148	2.58578	1.44066e-43	9.21677e-41		RUSC1-AS1	1.45259	0.228983	1.08829e-15	8.61974e-13
CYR61	-2.1684	3.27197	2.13199e-43	1.30197e-40		LOC100652758	1.45264	0.991584	2.15913e-15	1.6324e-12
TG	2.97593	1.68289	3.90961e-43	2.28372e-40		THBS1	-1.01009	4.92272	5.991e-15	4.21388e-12
PPAP2B	-1.09799	6.47593	3.11038e-41	1.74116e-38		FGF14-AS2	1.11439	2.78372	6.08026e-15	4.21388e-12
JUN	1.54964	6.06748	6.53197e-41	3.51028e-38		ATOH7	1.97922	-0.732272	1.14493e-14	7.61748e-12
TPM1	-1.10385	6.73731	7.72311e-39	3.99077e-36		BTK	0.98581	2.28821	1.57778e-14	1.00936e-11
LAMC1	-0.953398	7.94422	1.09087e-36	5.42808e-34		FGFR2	-1.21807	1.2989	3.06559e-14	1.88852e-11
GJA1	-2.62441	2.711	2.97137e-36	1.42573e-33		LIX1	1.79411	0.56897	5.12212e-14	3.04272e-11
CD44	-2.15532	2.77099	3.94605e-36	1.82235e-33		RRAGD	0.713542	4.17197	1.32173e-13	7.58082e-11
ELK3	-1.28574	5.44413	4.06925e-36	1.82235e-33		NEDD9	-0.825902	3.55588	1.53787e-13	8.52646e-11
ACTG2	-2.79818	1.59531	4.23166e-36	1.83395e-33		RPS2P32	0.694079	3.93218	1.62716e-13	8.73051e-11
ACTA2	-1.8273	5.5469	2.3062e-35	9.68244e-33		LOC399900	1.84907	-0.320374	1.73106e-13	8.9977e-11
PHLDB2	-1.62403	2.72346	3.84511e-34	1.56542e-31		LINC01136	2.30625	-1.23651	2.13605e-13	1.07663e-10
DCX	-1.14374	6.34431	5.21291e-34	2.05987e-31		ZCWPW1	0.727314	3.31213	3.58606e-13	1.75432e-10
DUSP8	1.29002	5.74291	5.45726e-34	2.09481e-31		LOH12CR2	1.03515	2.9599	4.06982e-13	1.93409e-10
GRM7	-1.34222	3.98819	8.931e-34	3.333e-31		LOC101927420	1.43543	0.349603	4.80682e-13	2.22088e-10
E2F1	1.12086	6.93095	5.48119e-33	1.9146e-30		SORCS3	-1.04994	2.26241	5.09906e-13	2.29223e-10
MGP	-1.64736	4.44005	5.49353e-33	1.9146e-30		NRP1	-0.949826	1.91527	6.5578e-13	2.87042e-10
HRK	3.67638	0.366462	5.55783e-33	1.9146e-30		SNORD13	4.18293	-2.18488	1.18253e-12	5.04335e-10
CCDC64	1.31212	4.95124	5.93266e-33	1.99263e-30		PXDNL	0.7913	2.64405	2.02438e-12	8.41789e-10
DPYSL3	-0.916369	7.34509	6.41574e-33	2.10233e-30		CGNL1	-0.885973	2.11573	2.70594e-12	1.09775e-09
SBK1	0.989212	8.38322	9.97307e-31	3.1902e-28		C1orf63	-0.600151	5.57098	5.03001e-12	1.992e-09
ANKRD1	-2.28263	3.08787	1.12811e-30	3.52469e-28		RFWD2	0.603967	8.18868	5.48719e-12	2.12252e-09
CRISPLD1	-1.45975	5.278	1.91571e-30	5.84946e-28		PAPPA2	1.38509	1.26106	5.84663e-12	2.21016e-09
CALD1	-1.34388	7.57948	2.19191e-30	6.54407e-28		LOC101929243	1.21209	1.30927	6.16008e-12	2.2769e-09
VCAN	-1.60016	6.73525	2.27305e-30	6.63878e-28		LOC101927974	0.898298	2.4629	1.17088e-11	4.23376e-09
CHAF1A	1.03611	6.29084	3.63187e-30	1.03817e-27		RNVU1-15	3.62056	-1.12393	1.41405e-11	5.00424e-09
LZTS3	1.24503	6.82057	4.22255e-30	1.18188e-27		EPCAM	1.11978	0.945802	1.58625e-11	5.4967e-09
INHBA	-1.74663	2.4431	6.22452e-30	1.70666e-27		PPAP2B	-0.517913	6.37822	2.45975e-11	8.3496e-09
FHL1	-0.878751	6.6753	8.38989e-30	2.25436e-27		LOC101928115	1.29772	0.0539224	2.7739e-11	9.22766e-09
LHFPL2	-0.927765	7.49139	1.03273e-29	2.72054e-27		LMO4	-0.653744	4.24143	2.96079e-11	9.65623e-09
ARHGAP33	1.26836	5.35513	1.77686e-29	4.59079e-27		C21orf119	1.03631	4.02681	5.39462e-11	1.72555e-08
VCAM1	-2.96395	0.412873	1.83048e-29	4.64009e-27		RDH10	-0.771737	3.82725	5.56513e-11	1.7465e-08
FBN1	-1.04008	6.35219	6.36531e-29	1.58366e-26		LOC100507554	1.08567	0.53066	6.89146e-11	2.1227e-08
IFNLR1	1.79259	2.06713	2.06073e-28	5.03379e-26		SOX9	-0.913878	2.21969	9.77393e-11	2.95581e-08
MYL12A	-1.04056	6.53414	4.18415e-28	1.00382e-25		COL4A2	-0.606064	4.52903	2.00626e-10	5.95896e-08
GREM1	-2.66835	2.61224	5.74339e-28	1.35373e-25		ASS1	0.92783	1.41701	2.61203e-10	7.54706e-08
FSTL4	1.77102	2.46144	9.53926e-28	2.20966e-25		C9orf43	1.06445	0.281797	2.63169e-10	7.54706e-08
ANXA3	-3.09273	0.709313	1.363e-27	3.1037e-25		NOTCH3	-0.586109	6.24088	3.01997e-10	8.51375e-08
SAPCD2	1.09713	6.67046	1.68859e-27	3.78104e-25		GPR124	-0.479772	6.138	3.93874e-10	1.09188e-07
MYT1	1.16378	5.66931	2.4214e-27	5.33304e-25		AGPAT4-IT1	-1.19872	-0.11644	4.32305e-10	1.17878e-07
STMN4	1.00389	7.10548	2.5733e-27	5.57617e-25		PRSS35	-0.775391	2.12673	5.06969e-10	1.36007e-07
SH2D3C	1.2392	6.24924	1.49662e-26	3.19161e-24		LOC101930294	4.6753	-2.78275	5.37633e-10	1.41944e-07
ASF1B	1.01994	5.60514	1.70758e-26	3.58458e-24		TMEM26	-1.17433	0.0773445	7.95223e-10	2.06671e-07
CDCA5	0.944697	6.92376	2.23725e-26	4.62088e-24		PCDH18	-0.70112	4.41617	8.14639e-10	2.0846e-07
ABCG1	1.33405	4.28408	2.30028e-26	4.62088e-24		LINC01144	0.873512	1.73917	8.32933e-10	2.09912e-07
MAN2A1	-1.47771	3.54929	2.30442e-26	4.62088e-24		HGF	-1.02865	1.09463	1.03569e-09	2.57115e-07
PDE8A	-0.997499	5.90535	6.39557e-26	1.2636e-23		CMAHP	-0.681137	2.29173	1.07435e-09	2.62788e-07
CDH11	-0.912241	7.07991	6.72115e-26	1.30868e-23		DAAM2	-0.75397	3.02606	1.44954e-09	3.49423e-07
PTCHD1	3.34203	0.348824	7.08564e-26	1.35994e-23		LOC100996630	2.99863	-2.35399	1.4752e-09	3.50528e-07
ADAMTS16	3.40931	1.1866	7.64334e-26	1.44631e-23		SPOCK1	-0.718595	4.794	1.5365e-09	3.59953e-07
ADAMTS9	-0.818013	9.25787	8.15607e-26	1.5219e-23		PDGFRA	-0.849252	7.39072	1.92761e-09	4.45304e-07
ITGB1	-1.16571	8.28415	1.38681e-25	2.5523e-23		CTSV	0.568208	3.77401	2.2958e-09	5.23097e-07
GPR56	1.59078	2.75995	1.4221e-25	2.58188e-23		LOC100287808	0.710377	2.52914	2.38182e-09	5.35362e-07
BAALC	-1.57999	2.89301	1.44407e-25	2.58682e-23		PHLDB2	-0.907133	2.12334	2.77668e-09	6.15794e-07
KRTAP5-AS1	1.21255	4.43807	1.76133e-25	3.11361e-23		BDNF-AS	0.799652	1.91545	3.62389e-09	7.93108e-07
RAB11FIP4	0.874735	7.08254	1.82158e-25	3.17831e-23		C6orf99	1.4766	-0.397277	5.81923e-09	1.25703e-06
IL17RD	-0.76559	8.0304	4.80568e-25	8.27748e-23		COL18A1	-0.580951	5.06061	6.97723e-09	1.48785e-06
HBEGF	-1.8272	3.46763	1.3862e-24	2.35741e-22		C11orf71	0.539026	4.23778	7.23845e-09	1.52401e-06
SPC24	1.33634	4.31884	1.58726e-24	2.6656e-22		LOC100129455	0.591491	3.41706	7.95265e-09	1.65346e-06
CAP1	-0.731317	8.18509	1.98587e-24	3.29384e-22		TGFB2	-1.01142	2.78734	9.98412e-09	2.0502e-06
FANCA	0.985358	5.77019	2.43831e-24	3.99496e-22		FREM1	-0.896834	4.2206	1.0134e-08	2.0556e-06
LURAP1L	1.97995	3.05438	3.00271e-24	4.86042e-22		MGP	-0.799623	4.25834	1.05357e-08	2.11133e-06
SPTB	1.51348	3.5734	3.1e-24	4.95815e-22		ALPK2	-1.21831	0.430787	1.22627e-08	2.42817e-06
TSPAN7	1.10725	5.38175	3.42653e-24	5.41593e-22		LOC100129034	-0.897616	1.13491	1.3384e-08	2.6029e-06
ANKIB1	-1.15634	6.77996	3.49014e-24	5.45232e-22		FLJ31945	1.11022	0.595174	1.34581e-08	2.6029e-06
ITGA4	-2.19446	2.5777	3.81377e-24	5.88943e-22		LINC00602	2.76646	-2.07188	1.37327e-08	2.62547e-06
CNTNAP4	1.74569	2.3475	5.41411e-24	8.26575e-22		NUAK1	-0.679571	2.52255	1.41448e-08	2.67352e-06
E2F2	0.973101	6.0172	7.44976e-24	1.12458e-21		ZBED5-AS1	0.704519	3.24693	1.76956e-08	3.30708e-06
MCM2	0.859841	7.65658	8.99377e-24	1.34257e-21		BSN-AS2	0.963177	1.03474	1.80467e-08	3.3152e-06
FABP3	1.78266	2.31237	1.0409e-23	1.53676e-21		EXOC6B	-0.698703	4.82367	1.81376e-08	3.3152e-06
FRAS1	-0.982723	5.09145	1.16539e-23	1.70185e-21		LOC101929351	0.874629	1.69135	1.93623e-08	3.50058e-06
WDR62	1.18173	5.53586	1.99029e-23	2.87522e-21		CXCR2P1	1.58927	-0.457178	2.2595e-08	4.0411e-06
AGPAT3	0.791637	7.29127	2.59903e-23	3.71468e-21		LOC440934	0.998941	0.020153	2.51948e-08	4.45814e-06
DCLK3	1.44679	2.92983	3.21516e-23	4.54691e-21		COL22A1	0.919647	0.384089	2.99255e-08	5.23949e-06
GNPTAB	-1.33446	4.99023	3.50537e-23	4.9057e-21		MIR4458HG	0.533573	4.02085	3.36309e-08	5.8269e-06
PLK2	-1.27868	3.9492	3.73804e-23	5.17738e-21		DDB2	0.588563	6.06196	3.49745e-08	5.99723e-06
TGFB2	-2.07645	3.37246	3.88939e-23	5.33203e-21		NXPH2	-1.04507	0.733553	3.65045e-08	6.19571e-06
GRK5	0.893607	6.00183	4.4853e-23	6.08687e-21		PLCE1	-1.04197	2.51788	3.86056e-08	6.48612e-06
TACC3	0.872191	7.27419	4.5428e-23	6.10325e-21		ASB9	-0.661075	1.68994	4.41658e-08	7.34609e-06
LGALS3	-1.34917	3.42693	6.00032e-23	7.98162e-21		ANKDD1B	1.07823	1.44434	4.54099e-08	7.39524e-06
HAND1	0.899825	7.91423	7.93149e-23	1.0447e-20		POPDC2	-0.443608	6.46165	4.562e-08	7.39524e-06
C8orf4	-3.13398	1.43821	1.1572e-22	1.50942e-20		INHBA	-1.04208	1.74489	4.57951e-08	7.39524e-06
C21orf58	1.12061	5.54198	1.19392e-22	1.54233e-20		LINC00467	0.545891	3.51851	4.7979e-08	7.6407e-06
C7	-0.721255	9.83084	1.56739e-22	1.97108e-20		SNORD97	2.24071	-1.85551	4.82339e-08	7.6407e-06
NIPAL4	-1.93263	1.62189	1.56992e-22	1.97108e-20		LOC100272217	0.698606	2.78401	5.12383e-08	8.04005e-06
MFAP3	-1.37501	6.57189	1.57247e-22	1.97108e-20		PTPRJ	-0.603633	2.95111	5.40984e-08	8.40951e-06
JUND	0.816703	6.96128	1.58449e-22	1.97108e-20		FLJ44313	0.903374	0.274517	5.48559e-08	8.44832e-06
CCDC85C	0.913582	6.77445	1.78594e-22	2.2013e-20		NQO1	0.660478	4.85343	5.97952e-08	9.12453e-06
FAR2	-1.27558	3.49589	1.88626e-22	2.3038e-20		CORIN	-0.817762	1.42588	6.74065e-08	1.01925e-05
RXRA	0.962702	5.735	2.53156e-22	3.0641e-20		C10orf25	0.743259	1.94933	6.90985e-08	1.03542e-05
PLS3	-1.47807	5.22562	4.00902e-22	4.76894e-20		VAMP1	-0.505422	3.77818	7.07133e-08	1.05016e-05
SYT9	1.44162	3.87395	4.01109e-22	4.76894e-20		ZNF674-AS1	0.514132	3.38849	7.43203e-08	1.09396e-05
TMBIM6	-0.708745	8.39436	5.24411e-22	6.18023e-20		DNAJC27-AS1	0.732224	1.75383	7.52845e-08	1.09843e-05
FOXN4	1.13908	3.69024	5.83702e-22	6.81916e-20		NGFR	-0.551401	4.84022	7.89998e-08	1.14261e-05
CPA4	-2.63927	4.08309	6.24469e-22	7.23254e-20		TCF7L2	-0.609991	3.1071	8.16188e-08	1.17031e-05
TGFBR2	-1.44138	2.20978	7.36936e-22	8.46216e-20		CRYAB	-1.56725	-1.30888	8.45051e-08	1.20134e-05
THSD7A	-0.974877	6.33616	7.76704e-22	8.84323e-20		RASSF2	-0.568329	3.3708	8.66115e-08	1.22086e-05
DPT	-1.32308	3.63855	8.12987e-22	9.17855e-20		UPB1	-0.730425	1.92706	8.85486e-08	1.23767e-05
H2AFX	0.953002	7.53467	8.47546e-22	9.48898e-20		LHFP	-0.608323	2.98257	9.27694e-08	1.28586e-05
GTSE1	0.789295	6.88855	1.02318e-21	1.12691e-19		MYO10	-0.53761	3.47539	1.02809e-07	1.41325e-05
CREB3L2	-0.765239	6.91255	1.02332e-21	1.12691e-19		CDKN1A	0.52455	8.71136	1.10735e-07	1.50971e-05
TIMELESS	0.702911	7.6748	1.03202e-21	1.12726e-19		ALKBH3	0.623172	4.8448	1.12843e-07	1.52594e-05
SERINC5	-1.08764	4.07672	1.45927e-21	1.58107e-19		ITGA4	-0.677574	2.79201	1.25218e-07	1.67964e-05
GINM1	-1.61402	3.37514	1.60517e-21	1.72524e-19		LOC101930332	0.899795	0.517729	1.41041e-07	1.87675e-05
AZIN1	-1.30212	7.54683	1.71254e-21	1.82603e-19		ELFN1	-0.780814	2.24686	1.50833e-07	1.99111e-05
C1orf21	-0.71209	7.98583	3.42656e-21	3.62486e-19		VCAM1	-1.03017	-0.43199	1.53953e-07	2.0163e-05
NRCAM	-1.06409	8.10695	4.33868e-21	4.55391e-19		AGRN	-0.535421	6.14705	1.65796e-07	2.15444e-05
NEUROG2	1.45243	2.61373	4.48557e-21	4.6716e-19		TP53INP2	0.358366	7.30512	1.77929e-07	2.29418e-05
COL5A1	-1.4583	5.40657	4.54879e-21	4.70099e-19		PPFIA4	-0.644751	3.19494	1.83123e-07	2.34019e-05
RNF157	0.760078	7.76589	5.13971e-21	5.27114e-19		SLC25A5-AS1	0.696545	1.95426	1.84311e-07	2.34019e-05
CRIM1	-1.72879	2.05286	5.26268e-21	5.35638e-19		LOC101927765	0.968244	1.18936	2.01042e-07	2.53328e-05
RECQL4	0.992343	6.19063	5.4148e-21	5.43173e-19		MAMLD1	-0.730933	1.05536	2.03839e-07	2.53733e-05
NUAK1	-1.59438	3.05098	5.41758e-21	5.43173e-19		LOC100996756	1.31508	1.07471	2.04414e-07	2.53733e-05
COL3A1	-1.08046	7.22426	6.55293e-21	6.52138e-19		LOC643072	0.706527	2.89843	2.13586e-07	2.63154e-05
PTPN14	-1.13672	3.55456	7.19549e-21	7.10819e-19		CHGB	0.536826	7.98543	2.47682e-07	3.01326e-05
AAGAB	-0.926997	6.26322	7.39281e-21	7.24981e-19		GRIA3	-0.598938	3.74959	2.48192e-07	3.01326e-05
KIFC1	0.863122	6.77311	7.9567e-21	7.74625e-19		ZCCHC18	-0.447304	4.0771	2.52766e-07	3.04656e-05
LTBP1	-1.06287	4.87673	8.54733e-21	8.2614e-19		DOK4	0.431532	9.00015	2.56034e-07	3.06375e-05
ICA1	0.668171	8.5416	1.32626e-20	1.27274e-18		DLEU2	0.82558	2.30072	2.74299e-07	3.25887e-05
BEST1	1.23599	3.08573	1.76081e-20	1.67419e-18		EPN3	1.70971	-1.59891	2.76822e-07	3.26552e-05
ATP2B4	-0.899476	5.90218	1.76952e-20	1.67419e-18		PCDH17	-0.701688	4.44671	3.0156e-07	3.53228e-05
HEG1	-1.17658	4.48081	1.91502e-20	1.79918e-18		LOC102723829	1.16586	-0.462605	3.5527e-07	4.13232e-05
PLXNA1	0.963117	7.59543	2.06039e-20	1.92232e-18		PTPN14	-0.812019	3.48046	3.57808e-07	4.13293e-05
ESPL1	0.985281	6.24409	2.16321e-20	2.00432e-18		WSB1	-0.518595	6.99006	3.8517e-07	4.41041e-05
RDH11	-0.886514	6.16071	2.33907e-20	2.15243e-18		KLK2	2.03575	-1.67826	3.87134e-07	4.41041e-05
MCAM	1.07249	6.28168	2.57721e-20	2.35543e-18		LOC101929381	-1.24429	-0.781355	3.93501e-07	4.45245e-05
NEURL1B	0.786406	6.2549	2.93183e-20	2.66143e-18		SLC12A3	0.745701	1.36976	4.21461e-07	4.7088e-05
SH3D19	-1.0823	4.77687	3.26097e-20	2.94034e-18		ADAMTS17	-0.587762	3.30068	4.21819e-07	4.7088e-05
ETS1	-0.806459	6.54425	3.61167e-20	3.23486e-18		SERTM1	0.830992	1.38576	4.56784e-07	5.02843e-05
POLE	0.795187	7.06248	5.33747e-20	4.74894e-18		LINC00685	0.960109	1.0432	4.57356e-07	5.02843e-05
GPC3	-1.55656	3.37867	7.28939e-20	6.44296e-18		VCAN	-0.910957	6.76687	4.59521e-07	5.02843e-05
HBP1	-1.08815	6.47982	8.34215e-20	7.32528e-18		ARSJ	-0.601264	3.05196	4.82363e-07	5.24389e-05
UBALD2	0.952971	5.73298	8.96334e-20	7.81964e-18		LOC101927300	-0.714215	1.22846	5.07021e-07	5.47616e-05
MATN3	-1.33297	4.23852	9.49676e-20	8.23155e-18		USP12-AS2	1.57747	-0.61436	5.26179e-07	5.64641e-05
PKMYT1	1.05527	5.82882	1.24106e-19	1.06883e-17		SSBP3-AS1	0.767808	0.939394	5.41433e-07	5.77286e-05
DOT1L	0.92485	7.16878	1.6519e-19	1.41358e-17		EYA4	-0.731465	2.19715	5.64938e-07	5.98391e-05
MORF4L2	-0.815317	7.89854	1.67225e-19	1.42194e-17		LOC728752	0.82197	0.798783	5.68423e-07	5.98391e-05
SEZ6L	-0.717972	6.89414	1.79088e-19	1.51323e-17		ZNF521	-0.568949	3.94339	5.82867e-07	6.09737e-05
DRAM1	-1.37201	2.50797	2.02702e-19	1.70206e-17		PBK	0.441098	5.22248	6.18243e-07	6.42703e-05
MCM5	0.853611	6.89532	2.4278e-19	2.02593e-17		RP5-1057J7.6	-0.856309	1.79401	6.26932e-07	6.45771e-05
SCAMP5	0.78302	8.23084	3.19602e-19	2.65053e-17		HSPG2	-0.685596	3.96216	6.2896e-07	6.45771e-05
CCDC74A	1.11536	4.72784	3.31561e-19	2.73284e-17		LINC00265	-0.484706	5.01447	6.40625e-07	6.53712e-05
KIF22	0.845668	6.96701	3.39317e-19	2.77727e-17		CHRM1	0.474493	5.36612	6.59301e-07	6.68668e-05
SUV420H2	1.24999	5.07511	3.41087e-19	2.77727e-17		RLN2	0.694766	1.90195	6.67266e-07	6.68833e-05
FAM160A1	1.6635	1.97606	3.75827e-19	3.04171e-17		DACT1	-0.715316	1.69071	6.67506e-07	6.68833e-05
RAD54L	0.990821	5.0919	4.29986e-19	3.4592e-17		PMP22	0.519926	6.07771	7.31147e-07	7.28213e-05
IQGAP3	0.7913	6.82205	4.51147e-19	3.60783e-17		LOC102724571	0.686306	1.536	7.56697e-07	7.49175e-05
PASK	0.913793	5.35199	5.17049e-19	4.08879e-17		LINC00998	0.579603	5.10842	8.06813e-07	7.91945e-05
PLCL1	-1.68491	2.26415	5.17376e-19	4.08879e-17		LOC100289098	0.720087	2.73672	8.09419e-07	7.91945e-05
RNF152	-1.06367	6.33868	5.91531e-19	4.64749e-17		ADORA2A	-0.946992	-0.021811	8.14572e-07	7.92326e-05
UBXN11	1.06161	4.87461	6.50063e-19	5.07767e-17		LINC00599	-0.656481	2.66052	8.33963e-07	8.06471e-05
TLX3	1.12582	3.81249	8.17478e-19	6.31522e-17		C6orf52	0.702366	3.1078	8.42235e-07	8.09762e-05
SLC6A12	1.46774	2.58039	8.179e-19	6.31522e-17		RUFY4	1.33475	-1.15631	8.68593e-07	8.28382e-05
LTBP2	-1.11011	5.30357	8.24925e-19	6.33306e-17		OSER1-AS1	0.540815	4.81419	8.71561e-07	8.28382e-05
DACT1	-1.53203	1.95998	1.14298e-18	8.72498e-17		ZNF587B	-0.500286	3.47294	8.89258e-07	8.40399e-05
CDKL5	-0.867344	5.63961	1.5301e-18	1.1614e-16		LTBP1	-0.713218	4.36828	9.05263e-07	8.50691e-05
PQLC3	-1.40823	2.34899	1.83841e-18	1.38758e-16		FLJ20021	0.828847	2.20908	9.32162e-07	8.71048e-05
NID1	-0.715634	6.91469	2.18586e-18	1.64062e-16		GPRC5A	-0.806157	0.419185	9.47776e-07	8.8069e-05
RPL7L1	-0.689977	7.6821	2.48696e-18	1.85624e-16		SNORA42	1.81384	-1.6831	9.53845e-07	8.81405e-05
CDCA8	0.800904	5.98205	2.64269e-18	1.96158e-16		ADAMTS5	-0.918721	2.05352	9.84899e-07	9.05073e-05
IL13RA1	-1.49211	3.8869	2.92523e-18	2.15937e-16		IL13RA1	-0.575152	3.86355	1.00939e-06	9.22487e-05
NCKAP1	-1.56842	6.59769	3.16618e-18	2.32446e-16		HIST2H3D	2.26744	-2.42167	1.02413e-06	9.30839e-05
PLEKHA7	1.56924	1.56183	3.21072e-18	2.34435e-16		BCL2A1	-1.35515	-1.09203	1.12205e-06	0.000101168
MXD3	1.2788	5.05982	3.34553e-18	2.42294e-16		PARK2	0.519558	2.6213	1.12523e-06	0.000101168
DOCK1	-0.758833	6.49321	3.35443e-18	2.42294e-16		CD9	0.527421	2.83647	1.1507e-06	0.000102649
TONSL	0.982704	5.74695	4.11482e-18	2.95629e-16		ITGA5	1.4238	-1.33201	1.15627e-06	0.000102649
KLF7	-0.752196	7.30318	4.30689e-18	3.07782e-16		FGFRL1	-0.854645	0.755843	1.16023e-06	0.000102649
APH1B	-1.00505	4.11296	5.00756e-18	3.55961e-16		ZMYND12	0.941173	1.1305	1.17876e-06	0.000103245
TAGLN	-1.51283	4.34566	5.36416e-18	3.77782e-16		IGSF9	-0.443944	6.00397	1.17937e-06	0.000103245
DPYD	-0.977254	4.92369	5.37077e-18	3.77782e-16		MCTP2	-0.704611	1.60815	1.23666e-06	0.000107693
PDGFRA	-0.880871	7.50178	5.52518e-18	3.86619e-16		TAPT1-AS1	-1.03	0.966703	1.256e-06	0.000108377
MBOAT2	-1.05503	6.09402	6.06749e-18	4.22366e-16		BNC2	-0.918106	3.53709	1.26328e-06	0.000108377
ANXA2P2	-1.5334	2.48208	7.43734e-18	5.15055e-16		CALR3	2.65879	-2.00002	1.26407e-06	0.000108377
BCL2	-0.686246	7.6583	7.69938e-18	5.30467e-16		LOC101929566	1.24496	-0.739184	1.46269e-06	0.000124764
LRP6	-0.928278	6.27071	8.7054e-18	5.9672e-16		KLF2	3.25962	-2.85385	1.49112e-06	0.00012654
DCN	-2.06573	1.41691	9.13484e-18	6.22978e-16		LAMA1	-0.657323	2.03553	1.49946e-06	0.000126602
LINC00312	-1.97077	0.849101	9.49472e-18	6.44251e-16		WDR86	-0.760142	5.5103	1.55635e-06	0.000130741
CENPO	0.711542	6.99515	9.863e-18	6.65877e-16		LINC00167	1.62379	-1.13715	1.61311e-06	0.000134828
GNG12	-1.49795	5.42861	1.01726e-17	6.83344e-16		RP11-80F22.15	1.00476	0.867456	1.65436e-06	0.000137584
CDT1	1.08466	5.77424	1.09316e-17	7.30676e-16		TIMP3	-0.462032	5.3273	2.05954e-06	0.000170429
EVA1A	-1.73485	2.20874	1.13425e-17	7.54389e-16		UBAC2-AS1	0.723388	2.09877	2.10437e-06	0.000173277
NUP210	0.766913	7.08898	1.1403e-17	7.54675e-16		RP11-31F15.2	1.04188	-0.628951	2.12345e-06	0.000173987
VSTM4	-1.08804	4.85371	1.39652e-17	9.19717e-16		HTRA1	-0.676322	2.58054	2.22047e-06	0.000181045
HIRIP3	0.922547	6.01298	1.57462e-17	1.03195e-15		SYTL4	0.587177	2.15206	2.23433e-06	0.000181286
C5orf22	-1.20622	4.82227	1.73608e-17	1.13224e-15		LRRN1	-0.558204	4.29587	2.27863e-06	0.000183983
GFRA1	-2.38173	2.26626	1.78163e-17	1.15634e-15		MRPS25	-0.416405	6.25825	2.34164e-06	0.000188157
BCL7A	0.714701	6.66903	1.96213e-17	1.26736e-15		SNHG9	1.00393	2.42609	2.37777e-06	0.000190142
ARSJ	-1.59887	3.69241	2.03187e-17	1.30613e-15		SMG7-AS1	2.11907	-2.23454	2.40986e-06	0.000191391
UHRF1	0.844982	6.10756	2.29037e-17	1.46529e-15		TSPAN11	-0.457504	5.9994	2.41641e-06	0.000191391
CDC25B	0.73816	7.19169	2.46744e-17	1.57109e-15		ARID5B	-0.536051	4.48636	2.46119e-06	0.000194014
MAP3K10	0.922314	6.17352	2.69e-17	1.69318e-15		COL11A1	-0.720054	3.09614	2.50938e-06	0.00019688
SLC5A7	-2.12922	0.637028	2.69111e-17	1.69318e-15		CCDC41-AS1	0.587911	1.5133	2.52624e-06	0.000197272
SNX7	-1.07215	5.98851	2.69699e-17	1.69318e-15		KIAA0922	-0.568951	4.15983	2.5455e-06	0.000197847
ANTXR1	-0.700577	7.75548	2.72724e-17	1.70421e-15		LOC101927383	0.643239	2.01882	2.61721e-06	0.000202474
SEPT3	0.870937	6.37232	3.0484e-17	1.89607e-15		MSX2P1	1.15732	-0.959686	2.73694e-06	0.000210757
CCDC8	1.853	0.403908	3.28221e-17	2.0321e-15		C1R	-0.687256	0.955396	2.77472e-06	0.000210961
MYBL2	0.838733	7.98221	3.39379e-17	2.09154e-15		METTL7A	0.474213	6.07136	2.77612e-06	0.000210961
KCTD12	-1.53966	6.54249	3.62027e-17	2.21573e-15		LINC00473	0.759942	1.64451	2.77764e-06	0.000210961
RADIL	0.910329	6.17258	3.63944e-17	2.21573e-15		LRRC37A3	-0.45822	4.58691	2.84204e-06	0.000214871
ARHGEF12	-0.767803	7.76795	3.64478e-17	2.21573e-15		GCH1	0.346293	7.15115	2.87519e-06	0.000216394
SLC35D2	-0.895604	4.94069	3.79028e-17	2.2938e-15		NTN4	-0.793455	0.685124	2.89862e-06	0.000216746
XRCC3	0.984375	5.25156	4.09587e-17	2.46762e-15		NHEG1	1.27382	-1.32874	2.92388e-06	0.000216746
COX7A2L	-0.692954	7.1868	4.59051e-17	2.75328e-15		GPC3	-0.605086	3.43351	2.92877e-06	0.000216746
MCCC2	-0.725047	6.19692	5.64951e-17	3.37338e-15		FOXN3-AS1	0.62169	2.36253	2.932e-06	0.000216746
RCCD1	0.826177	5.12576	5.69154e-17	3.38344e-15		LOC101928055	0.871952	0.139145	3.00072e-06	0.000220845
ITGB5	-1.22526	4.47078	5.78691e-17	3.42498e-15		FCRLB	1.21548	-0.15049	3.04959e-06	0.000223453
TMIE	1.1934	3.36167	6.43917e-17	3.79431e-15		KIAA0907	-0.398271	6.56812	3.18616e-06	0.000231663
ST6GALNAC3	-1.80446	4.50797	6.47162e-17	3.79678e-15		FLRT3	-0.645687	3.31741	3.20108e-06	0.000231663
FUZ	0.970653	6.59195	7.18073e-17	4.19448e-15		CELSR1	-0.923612	0.112074	3.20513e-06	0.000231663
YPEL4	1.04729	3.00441	7.80682e-17	4.54046e-15		LUC7L3	-0.449248	7.1476	3.22155e-06	0.000231663
TRIL	-0.702843	6.86495	8.3897e-17	4.85286e-15		LOC101929918	1.29491	-1.22106	3.23253e-06	0.000231663
PRCP	-0.717535	6.57141	8.41619e-17	4.85286e-15		SNHG3	0.506641	5.81192	3.2452e-06	0.000231663
IGFBPL1	0.586258	8.55325	9.11665e-17	5.23428e-15		SGCD	-1.2042	-0.109717	3.43572e-06	0.000244215
PADI2	-2.0708	0.583158	1.09651e-16	6.26876e-15		PRRG2	1.29295	-1.00974	3.65861e-06	0.000258081
UGP2	-1.18676	5.06051	1.13353e-16	6.45296e-15		LINC00337	1.00538	0.014133	3.66182e-06	0.000258081
SCNN1D	1.26201	2.94169	1.14355e-16	6.48252e-15		MIR659	1.06878	-0.17531	3.81367e-06	0.000267649
SLC8A3	-0.676157	7.01212	1.2824e-16	7.23907e-15		MRVI1	-0.645696	4.36928	3.92686e-06	0.000274435
DPF1	1.13365	4.36728	1.46273e-16	8.22249e-15		TSPAN8	0.609903	3.82748	4.07529e-06	0.000283616
VAMP3	-1.09574	5.70666	1.58393e-16	8.86671e-15		LOC100129518	0.639257	1.8559	4.18503e-06	0.00029004
LRRC8A	0.772635	7.74489	1.83886e-16	1.02511e-14		TMEM100	-0.401639	3.94865	4.22396e-06	0.000291523
SPATS2L	-0.751954	6.23114	2.01013e-16	1.11596e-14		LOC101926900	2.56056	-2.51999	4.28192e-06	0.000294303
MIDN	0.796306	6.77301	2.07446e-16	1.14693e-14		CC2D1B	0.382756	5.54572	4.30446e-06	0.000294634
DYNC1I1	-1.17261	2.68485	2.14558e-16	1.18139e-14		LOC101928689	1.17548	-0.191522	4.397e-06	0.000298613
LAMTOR3	-1.34349	5.85654	2.3403e-16	1.28334e-14		LOC100128364	0.7781	0.805415	4.39849e-06	0.000298613
FBLN7	0.959378	4.68665	2.41021e-16	1.31631e-14		CENPH	0.499865	5.82512	4.42736e-06	0.000299351
GATA3-AS1	0.810697	5.64348	2.61313e-16	1.42135e-14		LOC100507634	0.876574	1.6728	4.45093e-06	0.000299726
THOP1	0.869072	6.60312	2.72809e-16	1.4779e-14		ASPRV1	0.763531	0.917548	4.74539e-06	0.000318266
WWTR1	-1.05121	2.77005	2.91522e-16	1.57293e-14		RP6-109B7.3	0.791771	1.98376	4.7917e-06	0.000320082
PCDH18	-1.17273	4.42051	2.95171e-16	1.58625e-14		GDF6	-0.798354	0.486615	4.83926e-06	0.000321966
ABAT	-0.722406	7.78628	3.37522e-16	1.80662e-14		SRGAP1	-0.630495	4.32499	5.03154e-06	0.000333425
ACAP3	0.907116	6.16668	3.55692e-16	1.89632e-14		ACTG2	-1.07524	-0.128669	5.17059e-06	0.00034128
MIR100HG	-1.70213	3.90943	4.11613e-16	2.18426e-14		KCNIP4	-1.31088	-0.278849	5.25762e-06	0.000345652
TP53INP1	-1.17147	6.13362	4.12953e-16	2.18426e-14		LINC00589	0.709138	1.83827	5.3077e-06	0.000347571
CHTF18	1.02651	5.11474	4.68567e-16	2.4687e-14		RBMS3-AS2	0.653337	1.01001	5.34378e-06	0.000348561
HMX1	1.00479	4.10899	4.85997e-16	2.55053e-14		C11orf95	-0.359827	7.50145	5.39998e-06	0.000350851
MAZ	0.67511	9.34741	5.40633e-16	2.82623e-14		COL4A1	-0.61271	3.72312	5.62293e-06	0.000363915
KRT18	-1.37197	3.09344	5.46636e-16	2.84653e-14		PLEKHH2	-1.05491	2.13949	5.93962e-06	0.000381632
LMNB2	0.741097	8.33825	5.5023e-16	2.85418e-14		LOC440386	1.45207	-1.35768	5.94256e-06	0.000381632
RCBTB2	-1.16084	4.15959	5.80414e-16	2.99918e-14		DNAH9	-0.667647	1.05185	6.38693e-06	0.000407162
EMC10	0.752409	7.71609	5.96786e-16	3.07196e-14		HS3ST2	1.00151	-0.57055	6.38906e-06	0.000407162
ZSWIM4	0.795803	6.37683	6.54326e-16	3.35529e-14		UTRN	-0.542126	3.66905	6.89647e-06	0.00043782
BTBD3	-0.757135	6.58708	6.73425e-16	3.4401e-14		LINGO4	-0.428073	3.72384	7.00514e-06	0.000441357
RALB	-0.937315	5.28718	6.81599e-16	3.46867e-14		DAPK1	-0.477695	5.15329	7.00525e-06	0.000441357
DUSP26	0.841843	5.19201	6.95701e-16	3.52707e-14		ERI3-IT1	-1.17773	-0.831897	7.09662e-06	0.000445427
SLAIN2	-1.11996	5.75951	7.1897e-16	3.63134e-14		ATP10D	-0.536036	5.0821	7.17218e-06	0.000448477
SERPINE1	-1.36672	2.59053	8.74322e-16	4.39945e-14		LYPD6	-0.479116	4.86911	7.22875e-06	0.000450321
ST8SIA3	-0.948965	6.73509	8.88154e-16	4.45237e-14		TMEM108	0.331117	6.89495	7.26772e-06	0.000451059
GDF6	-1.34993	1.3252	9.07228e-16	4.53108e-14		PODN	-0.920169	0.228235	7.40025e-06	0.000457577
NCOA4	-0.810064	6.57579	1.1462e-15	5.70341e-14		FBLN2	-0.433444	4.67211	7.56628e-06	0.000466111
RIT2	1.50178	1.7463	1.27701e-15	6.33084e-14		TMEM63A	-0.63037	2.73287	7.99242e-06	0.000490546
TMUB1	0.893896	6.5444	1.46645e-15	7.24331e-14		LRCH1	-0.428542	4.92559	8.03169e-06	0.000491144
ANK1	0.896884	4.39466	1.49312e-15	7.34801e-14		CACNG8	-0.506271	4.88134	8.07044e-06	0.000491705
IRF2BPL	0.712856	6.77802	1.61414e-15	7.9146e-14		ST6GAL2	-0.476274	4.99431	8.12832e-06	0.000493424
CRYBG3	-1.42673	3.50928	1.69608e-15	8.28611e-14		HOXD8	0.444393	5.97934	8.18415e-06	0.000493552
NTNG1	1.30688	3.50466	1.72144e-15	8.37953e-14		SNORA76	0.903064	-0.0446037	8.18976e-06	0.000493552
ACER3	-1.01739	4.2391	1.92704e-15	9.34649e-14		LOC102723619	1.26319	-1.15132	8.25315e-06	0.000495577
ANKRD13B	0.765601	6.88826	2.0386e-15	9.85202e-14		SLC6A12	0.707333	1.69284	8.29702e-06	0.000496419
PREPL	-1.28763	6.51582	2.15478e-15	1.03762e-13		LAMA5	-0.461596	6.5742	8.34807e-06	0.000497683
CDCA3	0.874151	4.83134	2.34298e-15	1.12421e-13		ADAMTS7	-0.412283	5.35813	8.4281e-06	0.000500659
POLA2	0.747311	5.72432	2.3754e-15	1.13571e-13		ADIPOR1	0.3765	7.53074	8.77885e-06	0.000519639
PTRF	-1.73364	3.1148	2.52906e-15	1.20489e-13		FJX1	-0.523674	2.75104	8.8487e-06	0.000521916
GRAMD3	-1.21831	1.87622	2.88807e-15	1.37107e-13		LOC101927911	0.451409	3.04383	8.93153e-06	0.00052494
CERS2	-0.630952	8.09582	3.22771e-15	1.52691e-13		COLEC12	-0.588659	1.77016	9.01639e-06	0.000528062
NEURL1	1.01522	3.46948	3.7431e-15	1.76451e-13		NFYC-AS1	-0.609026	2.62642	9.14825e-06	0.000533905
CXCR2P1	2.16764	1.13523	3.9641e-15	1.86036e-13		TTC8	0.314101	7.59083	9.34746e-06	0.000543624
FOXO6	1.12027	3.69567	3.97412e-15	1.86036e-13		HTR2B	0.555402	2.39335	9.5447e-06	0.00055316
C2orf43	-0.828959	6.21651	4.504e-15	2.10109e-13		TM2D1	0.442432	4.8649	9.62738e-06	0.000556015
RPL39	-1.69327	5.87355	4.66633e-15	2.16928e-13		TMEM27	0.924442	0.658884	1.00533e-05	0.000578607
VAT1L	-0.85276	4.91049	4.82574e-15	2.23258e-13		MAN1B1-AS1	0.551564	2.00211	1.0368e-05	0.00059466
SLC39A10	-1.38601	4.92463	4.83573e-15	2.23258e-13		TRIM52-AS1	0.617005	3.92772	1.04892e-05	0.000599543
CDC34	0.894204	6.63148	4.86897e-15	2.24023e-13		SCOC	0.441922	6.53593	1.06072e-05	0.000604211
RORB	-1.16147	2.98216	6.40246e-15	2.93573e-13		NSUN5P2	-0.472825	3.41645	1.0782e-05	0.00061207
HAND2	0.577246	10.1594	6.68917e-15	3.05677e-13		NAMA	-0.904378	-0.401427	1.09923e-05	0.00062189
PDE5A	-1.56741	3.54289	7.4608e-15	3.39405e-13		SCARNA2	1.84507	-1.87465	1.12849e-05	0.000636277
ANO6	-0.770979	6.91538	7.47778e-15	3.39405e-13		LOC102723602	0.600189	4.20675	1.1634e-05	0.000652994
VWA5B2	1.10453	5.65755	7.91401e-15	3.57996e-13		TMPO-AS1	0.484522	3.05804	1.16599e-05	0.000652994
ADD3	-1.07802	6.2161	7.9828e-15	3.59896e-13		ART4	-1.06677	-1.03521	1.18629e-05	0.000662131
TMCC2	0.727016	6.08788	8.86376e-15	3.98276e-13		CCNA1	0.586818	2.80624	1.23252e-05	0.000685633
TCF19	0.711004	5.82959	9.49054e-15	4.25018e-13		DANCR	0.491179	6.28267	1.26854e-05	0.000703318
CDCA4	0.759426	5.83478	1.09459e-14	4.88565e-13		NDUFB4	0.534859	6.91926	1.27678e-05	0.00070554
LRRC20	0.774337	6.21048	1.10542e-14	4.90711e-13		LOC100996419	0.54619	1.87338	1.28748e-05	0.000709094
PXDC1	-1.6809	2.4547	1.1067e-14	4.90711e-13		ABCC4	-0.572293	4.03325	1.31979e-05	0.00072449
USF2	0.674062	6.72433	1.12094e-14	4.95388e-13		FLJ38576	0.849375	-0.119688	1.40649e-05	0.000769544
ARPP21	1.78391	1.41771	1.20578e-14	5.31135e-13		LINC00441	1.23073	-1.10173	1.41456e-05	0.000771421
ARHGEF28	1.51561	2.16338	1.34839e-14	5.92014e-13		ZNF767	-0.448225	4.49523	1.43175e-05	0.000778246
WSB1	-0.814183	6.94057	1.37685e-14	6.0254e-13		AJUBA	-0.41377	3.21117	1.45701e-05	0.000789396
PRR7	1.03261	4.53107	1.4669e-14	6.39863e-13		EPB41L4B	0.588005	1.99727	1.505e-05	0.000812751
RAB31	-0.907391	5.0223	1.47784e-14	6.42551e-13		LOC100506851	1.9547	-2.30949	1.52901e-05	0.000823043
DOCK11	-1.37604	4.27979	1.67694e-14	7.26765e-13		C7orf76	1.00239	-0.753361	1.58281e-05	0.000849253
ZBTB4	0.663594	6.90386	1.96769e-14	8.50029e-13		SYCE2	0.750477	0.983112	1.60419e-05	0.00085796
HMGCS1	-0.971882	5.79191	2.05226e-14	8.83723e-13		TCEAL7	0.612128	6.29403	1.62582e-05	0.000866739
HTR2B	-1.57784	1.63476	2.08427e-14	8.94639e-13		RASGRP1	-0.903075	0.479175	1.64223e-05	0.000872692
FBF1	0.858987	5.15892	2.12887e-14	9.10873e-13		ST7-AS1	0.60986	3.44582	1.69e-05	0.000895216
PDIA3	-0.580255	8.00677	2.2039e-14	9.39981e-13		RP11-384K6.6	-0.475557	5.10927	1.74544e-05	0.000921645
PBX1	-0.78654	6.1816	2.22143e-14	9.4446e-13		SEMA5A	-0.720371	6.64714	1.8298e-05	0.000963138
SYNC	-1.44304	1.23592	2.41469e-14	1.02203e-12		LRPPRC	-0.426077	7.71445	1.85166e-05	0.000971566
TNFSF4	-1.24737	1.98658	2.41911e-14	1.02203e-12		NSMAF	-0.3511	5.18877	1.88696e-05	0.000986974
FAM198B	-1.85551	1.1347	2.56584e-14	1.08063e-12		IGFBP3	-0.435585	5.82874	1.89382e-05	0.000987455
DKK2	-1.2061	5.95648	2.59566e-14	1.08977e-12		S1PR3	-0.399827	4.67681	1.99023e-05	0.00103448
CAMK2N2	0.851023	5.997	2.61199e-14	1.09321e-12		C4orf6	1.3757	-0.974221	2.00702e-05	0.00103996
ADORA1	1.10598	3.64055	2.67902e-14	1.11778e-12		SVEP1	-0.783497	0.91041	2.07351e-05	0.00107108
ATP13A2	0.905874	6.67348	2.86625e-14	1.1922e-12		FER1L4	-0.709583	1.10951	2.12903e-05	0.00109635
PPP1R37	0.835105	5.71424	2.98769e-14	1.23543e-12		TOLLIP-AS1	1.11658	-0.146271	2.14971e-05	0.00110358
LGR5	-0.966366	7.37378	2.99541e-14	1.23543e-12		FRAS1	-0.804544	4.88195	2.18472e-05	0.00111811
ALKBH5	0.616944	6.78602	2.99777e-14	1.23543e-12		TMC3	-2.15017	-2.64383	2.20867e-05	0.00112689
TRAF3	0.688668	5.91011	3.06826e-14	1.26061e-12		SEMA6A	-0.538499	3.86765	2.28345e-05	0.00116149
AURKB	0.889563	5.33156	3.08035e-14	1.26172e-12		PRKG1	-0.89664	2.03338	2.30208e-05	0.0011674
C18orf32	1.42559	2.74185	3.21262e-14	1.3119e-12		FAM200B	0.455185	5.24538	2.33991e-05	0.00118006
KIF18B	0.847851	5.87877	3.3625e-14	1.36895e-12		ENKUR	-0.740529	0.805227	2.34125e-05	0.00118006
NCAPH2	0.844102	6.71841	3.56766e-14	1.44808e-12		LOC102724133	0.889757	-0.0674531	2.40068e-05	0.00120481
SEZ6	0.906766	4.73421	3.60289e-14	1.45798e-12		PPP1R3C	-0.566013	1.60182	2.40662e-05	0.00120481
ARHGAP26	-0.684484	6.04779	3.96942e-14	1.60148e-12		RP5-1125A11.1	0.536062	1.34424	2.41208e-05	0.00120481
FXR1	-1.09206	6.69606	4.0436e-14	1.62652e-12		SLC16A13	0.573328	1.89557	2.43156e-05	0.0012109
MORF4L1	-1.07618	7.33094	4.17817e-14	1.67563e-12		THEM5	1.07224	-0.105327	2.44466e-05	0.00121379
HDHD2	-1.03387	5.72166	4.22579e-14	1.68969e-12		NTNG2	0.372062	6.70736	2.4926e-05	0.00123391
FRMD6	-0.880056	4.84533	4.31864e-14	1.72169e-12		LOC100996573	0.548509	2.10901	2.50822e-05	0.0012353
TMEM151B	0.712576	6.642	4.34433e-14	1.72681e-12		FLJ37453	0.559907	4.35821	2.51026e-05	0.0012353
GATA3	0.561748	8.74107	4.61104e-14	1.82741e-12		GRM7	-0.412784	3.92536	2.51932e-05	0.0012361
STX17	-0.932678	5.2897	5.02109e-14	1.98407e-12		ABI3BP	-1.06095	1.05432	2.56581e-05	0.00125515
HTRA1	-1.18449	3.00878	5.07395e-14	1.99908e-12		SMIM11	2.52058	0.732471	2.57324e-05	0.00125515
IQGAP1	-0.92724	5.48348	5.09617e-14	2.00196e-12		CPA4	-0.610569	3.23812	2.58734e-05	0.00125563
CCNF	0.764483	6.16059	5.1332e-14	2.01063e-12		MAGEA10	0.881303	-0.514067	2.58931e-05	0.00125563
ACTR1B	0.714499	6.5752	5.42392e-14	2.11832e-12		TENM2	-0.822859	-0.289462	2.62662e-05	0.00127002
KIAA0196	-0.913066	5.47796	6.70738e-14	2.61199e-12		OBSCN	-0.627591	6.78638	2.66164e-05	0.00128322
EPS15	-0.89069	5.99459	7.08647e-14	2.75164e-12		MBL1P	-1.15288	-0.949659	2.71104e-05	0.00130326
DLK1	1.00342	6.0102	7.85468e-14	3.04114e-12		HIST1H3C	1.5605	-1.36325	2.73012e-05	0.00130865
OXSR1	-0.642093	6.28488	8.17638e-14	3.1566e-12		CHST9	-1.35385	-1.55346	2.80208e-05	0.00133928
PHOX2A	0.659751	8.99784	8.21601e-14	3.16281e-12		RPH3A	-0.301409	6.85517	2.81447e-05	0.00134135
CHST11	-0.989146	4.65931	8.40736e-14	3.22723e-12		LENG8	-0.50979	7.0883	2.85949e-05	0.00135891
CCDC74B	0.809507	5.81044	8.46704e-14	3.24087e-12		RREB1	-0.677365	1.46535	2.87717e-05	0.00135939
SEPT11	-0.882459	7.32368	8.83216e-14	3.37102e-12		PPARG	0.759162	0.555901	2.87821e-05	0.00135939
UBE2D4	-0.611054	7.26559	1.08565e-13	4.13191e-12		FN1	-0.453674	6.3713	2.88929e-05	0.00135939
ADSS	-1.03046	5.78117	1.14015e-13	4.32708e-12		PDE6B	0.567056	3.45905	2.89318e-05	0.00135939
ZNF532	-0.552791	7.61307	1.23157e-13	4.66087e-12		LOC101928434	1.52409	-1.21077	2.92839e-05	0.00137206
DDAH1	-1.15841	6.58938	1.23509e-13	4.66109e-12		SNX7	0.455329	6.66647	3.06797e-05	0.00143342
ENPP2	-0.68395	6.8702	1.26834e-13	4.77317e-12		TSACC	0.861247	1.48248	3.1211e-05	0.00145415
ALPK2	-1.98635	1.32908	1.31875e-13	4.94901e-12		LINC01004	-0.570332	3.72899	3.18299e-05	0.00147885
DOCK10	-0.915815	4.65869	1.32576e-13	4.96145e-12		CNTN3	-1.08745	-1.20854	3.30808e-05	0.00153268
FAM60A	-0.841779	7.0624	1.33851e-13	4.99524e-12		MAOA	-0.357444	5.50288	3.34166e-05	0.00154394
ATP11A	0.939636	5.1656	1.37749e-13	5.12648e-12		GPC4	-0.981406	0.112619	3.40232e-05	0.00156761
JSRP1	0.989155	3.40637	1.40512e-13	5.21485e-12		DCN	-0.830123	0.945474	3.42022e-05	0.00157151
ARHGDIB	-1.07399	2.10278	1.44608e-13	5.333e-12		SLC11A1	1.58724	-2.01354	3.47471e-05	0.00158803
KCNJ9	0.846972	4.96252	1.44638e-13	5.333e-12		NID1	-0.399086	6.7481	3.47528e-05	0.00158803
MAPRE3	0.733453	5.53368	1.44886e-13	5.333e-12		IGDCC4	-0.563704	2.39148	3.49343e-05	0.00159195
TMEM106C	0.595464	6.91947	1.51783e-13	5.57159e-12		LOC102724224	0.676525	0.451287	3.51286e-05	0.00159643
SPARC	-0.572516	7.41283	1.58555e-13	5.80431e-12		TMEM232	0.592513	1.11241	3.74032e-05	0.00169517
PRKCE	-0.774179	5.26987	1.66625e-13	6.08316e-12		RBM19	-0.403812	5.43581	3.76665e-05	0.00170247
FYN	-0.603764	6.30359	1.67627e-13	6.10316e-12		LMBRD1	-0.384779	4.41757	3.84764e-05	0.00173436
KIF3B	-0.591215	7.28624	1.90508e-13	6.90437e-12		AQP1	-0.363196	4.67015	3.92587e-05	0.00176484
CUL5	-1.56138	4.51074	1.9084e-13	6.90437e-12		RAD21-AS1	1.5994	-2.00659	3.95263e-05	0.00177208
WDTC1	0.623844	7.13291	1.91174e-13	6.90437e-12		FGF11	0.358418	4.42861	3.97489e-05	0.00177727
TMTC2	-0.681082	6.20216	2.16462e-13	7.79668e-12		ITGB3	-0.760055	2.09556	4.02927e-05	0.00179271
ZEB1	-1.26393	5.70932	2.25321e-13	8.09407e-12		EFCAB11	0.393139	3.3126	4.03099e-05	0.00179271
KLF15	0.822018	4.61506	2.3126e-13	8.28527e-12		STARD13	-0.555275	2.51403	4.09282e-05	0.00181536
LOC101928409	0.576305	7.39486	2.32629e-13	8.31216e-12		CBFB	0.430217	6.43874	4.13575e-05	0.00182531
C14orf80	1.08254	4.90246	2.37707e-13	8.47109e-12		GPR22	1.03149	0.106404	4.13722e-05	0.00182531
SPAG5	0.600279	6.76429	2.56387e-13	9.11258e-12		TOB2P1	0.581423	1.77902	4.24299e-05	0.00186703
KCTD20	-0.616386	8.02648	2.80266e-13	9.93504e-12		RP11-629G13.1	0.436534	3.27271	4.2888e-05	0.00188221
GGTA1P	-1.27681	2.90964	2.92374e-13	1.0337e-11		ZNF556	-0.722494	0.966581	4.41385e-05	0.00193199
DNMT1	0.584913	8.00976	3.04043e-13	1.07213e-11		C21orf90	-0.491693	2.69452	4.46258e-05	0.00194819
ST6GAL2	-0.816662	4.81492	3.0679e-13	1.07898e-11		SH3TC2	-1.32532	-1.53422	4.52552e-05	0.00196656
OSBPL9	-0.817881	6.61695	3.08296e-13	1.08145e-11		ST3GAL4-AS1	0.518932	1.79183	4.5283e-05	0.00196656
SQSTM1	0.681188	7.87394	3.13779e-13	1.09541e-11		LOC101929078	1.82316	-2.00933	4.62045e-05	0.0020008
HAUS5	0.904005	4.95409	3.13907e-13	1.09541e-11		FAM120C	-0.413771	4.49889	4.63121e-05	0.0020008
SH3GLB1	-0.99428	6.01739	3.17116e-13	1.10374e-11		GUCY1A3	-0.58417	2.3619	4.70179e-05	0.00202419
MPP2	0.743532	5.80514	3.28431e-13	1.14017e-11		GIPR	-0.843342	-0.403507	4.70968e-05	0.00202419
RAB3C	-1.2903	5.02268	3.65774e-13	1.26654e-11		ERVK13-1	-0.509354	4.55006	4.75659e-05	0.00203908
ATP7A	-0.900041	5.8	3.73909e-13	1.29138e-11		LRP1B	-0.910501	-0.745748	4.88929e-05	0.00208741
GET4	0.678182	6.42357	3.85935e-13	1.3295e-11		LOC100506474	0.986628	-0.82512	4.89442e-05	0.00208741
TECPR2	0.791297	6.20329	3.89391e-13	1.33797e-11		ZMIZ2	-0.304274	6.89154	4.96631e-05	0.00211265
MYRIP	-0.946366	4.07746	4.25918e-13	1.45975e-11		LOC101927187	0.500726	3.59599	5.00501e-05	0.00212063
CHAF1B	0.803984	5.09884	4.55858e-13	1.55838e-11		NID2	-0.729902	-0.184412	5.03367e-05	0.00212063
SDCBP	-1.30352	6.0967	4.6846e-13	1.5974e-11		LOC653513	1.03705	-0.964786	5.0394e-05	0.00212063
KLC2	0.756296	7.35475	4.76781e-13	1.62166e-11		EMC9	0.58232	4.68321	5.04484e-05	0.00212063
C19orf55	0.894338	4.64734	5.10958e-13	1.73352e-11		ZFHX4	-0.673422	4.35227	5.04881e-05	0.00212063
SPATA18	-1.15317	3.26384	5.41469e-13	1.82965e-11		CKS1B	0.427399	7.21127	5.12597e-05	0.00214761
GPNMB	-1.40924	1.91363	5.42018e-13	1.82965e-11		TLE2	0.612334	1.69448	5.15792e-05	0.00215354
ATP5C1	-0.774662	6.92174	5.56835e-13	1.87211e-11		GABBR1	-0.374206	5.47854	5.16602e-05	0.00215354
ZSCAN18	0.696626	6.12935	5.57383e-13	1.87211e-11		SLC13A3	-1.14311	-1.11511	5.19722e-05	0.00216113
FOXO1	-1.33644	2.77557	5.60942e-13	1.87807e-11		TOMM34	0.342521	6.50343	5.26297e-05	0.00218302
IP6K1	0.656068	7.36292	5.61954e-13	1.87807e-11		TIMP2	-0.318529	10.0518	5.31889e-05	0.00220073
CLN6	0.678934	5.93954	5.74622e-13	1.91564e-11		MAGIX	0.675012	0.96851	5.38377e-05	0.00222204
PRSS35	-1.32249	2.70348	6.1675e-13	2.051e-11		LOC389033	-0.729762	0.0973778	5.44174e-05	0.00224041
TBX2	0.835381	6.98336	6.41061e-13	2.1219e-11		RP11-434C1.1	-0.885589	0.0173098	5.64178e-05	0.00231492
BIRC5	0.612539	6.98748	6.4123e-13	2.1219e-11		MEGF6	-0.524478	2.88598	5.67433e-05	0.00231492
MLLT6	0.669317	8.94797	6.43317e-13	2.12358e-11		LOC101928111	1.13816	-1.28988	5.67709e-05	0.00231492
AK3	-1.20021	5.78049	6.87556e-13	2.26405e-11		PLD1	-0.855727	-0.365318	5.67839e-05	0.00231492
TMEM121	1.11598	2.81057	7.43549e-13	2.44244e-11		SNORA5A	-1.37811	-1.64139	5.76211e-05	0.0023433
LINC00589	1.137	2.49538	8.07806e-13	2.64704e-11		LOC101927377	1.69151	-2.22331	5.79391e-05	0.00234976
YWHAZ	-0.992871	8.95251	8.73053e-13	2.85389e-11		NBPF26	-0.428996	2.74384	5.80625e-05	0.00234976
ENDOG	0.863921	4.98631	8.88057e-13	2.89589e-11		TG	0.735041	-0.23521	5.88526e-05	0.00237596
POMGNT2	0.707436	5.8373	8.93414e-13	2.9063e-11		HIST2H2BE	-0.39672	3.88794	5.97451e-05	0.00240236
ZBTB7A	0.773035	5.10301	9.19077e-13	2.98256e-11		SERPINE1	0.569936	2.01992	5.99005e-05	0.00240236
LOC100287015	0.896184	3.66055	9.2993e-13	3.01051e-11		TMEM44-AS1	0.449612	2.14049	5.99399e-05	0.00240236
UBE2C	0.697396	6.8474	9.84771e-13	3.18038e-11		TRAF6	-0.417959	5.08307	6.10905e-05	0.00244259
C16orf59	0.962815	5.56773	1.09739e-12	3.53561e-11		BEX5	0.59224	2.27566	6.1457e-05	0.00244704
TNS3	-0.98071	5.6872	1.15503e-12	3.71241e-11		MRPL24	0.509744	6.70033	6.14959e-05	0.00244704
KCNK1	-0.802764	3.93931	1.16516e-12	3.73602e-11		PRSS23	-0.499158	2.95254	6.17089e-05	0.00244965
INSIG2	-1.37849	4.14944	1.22807e-12	3.92835e-11		C18orf56	0.745753	1.87031	6.23839e-05	0.00247055
REM2	1.12422	2.14121	1.23491e-12	3.94086e-11		RASSF1-AS1	0.963064	-0.207335	6.40574e-05	0.0025308
NOTCH2	-0.555494	7.11404	1.26131e-12	4.01558e-11		HIST1H2AC	-0.499777	2.00402	6.44911e-05	0.00253234
GALNT16	1.0258	3.0567	1.28539e-12	4.08256e-11		NGF	-1.04108	-0.506435	6.46603e-05	0.00253234
KLHL29	0.800846	4.21253	1.30675e-12	4.13018e-11		ENO1-AS1	1.29159	-1.05231	6.47251e-05	0.00253234
B3GAT3	0.942408	7.0009	1.30729e-12	4.13018e-11		GLIS3	-0.867955	-0.122034	6.48394e-05	0.00253234
ZNF775	0.840842	5.03521	1.30961e-12	4.13018e-11		PPP1R3F	0.371737	4.10862	6.48577e-05	0.00253234
EPB41L4A	-0.986051	4.35174	1.36919e-12	4.30797e-11		ANKRD24	0.818961	-0.433798	6.50721e-05	0.00253476
STOM	-0.812529	4.0533	1.45232e-12	4.55887e-11		HINT2	0.559502	5.32368	6.70261e-05	0.00260478
MEX3D	0.596746	6.23745	1.45645e-12	4.56116e-11		FBXO33	0.352921	3.74776	6.74441e-05	0.00261074
CSPG5	0.84537	3.76988	1.49022e-12	4.65606e-11		AHSA2	-0.505771	4.68919	6.74934e-05	0.00261074
MARCH11	-0.581341	7.18767	1.51226e-12	4.71397e-11		MIR600HG	-0.376825	4.4377	6.77933e-05	0.00261222
CLN5	-1.1646	3.58048	1.57001e-12	4.88266e-11		SLC30A3	-0.383083	3.74442	6.78457e-05	0.00261222
SPIN1	-0.922114	7.35018	1.68095e-12	5.21561e-11		AKNA	-0.443291	2.85218	6.808e-05	0.00261519
GNB4	-1.32956	4.99655	1.7184e-12	5.31953e-11		HIRIP3	0.409467	5.72638	6.85256e-05	0.00262623
SLC18A1	-0.694575	6.26449	1.79142e-12	5.53282e-11		WWTR1	-0.555557	2.75464	6.87538e-05	0.00262892
HADHA	-0.552552	8.19692	1.80175e-12	5.55196e-11		FAM19A5	-0.625351	1.34883	6.98206e-05	0.00266359
CDKN2D	0.819364	4.60715	1.82103e-12	5.59852e-11		SYCP2L	-0.542071	2.14438	7.07362e-05	0.00269235
LPHN2	-0.740625	8.55249	1.84911e-12	5.67187e-11		FLJ31104	0.824014	-0.535808	7.19595e-05	0.00273078
NETO2	-1.01937	7.16083	1.96519e-12	6.0142e-11		LINC00342	-0.756939	1.77835	7.20742e-05	0.00273078
GNAI3	-1.05019	7.17278	1.9871e-12	6.06742e-11		AGPAT3	-0.314086	6.47937	7.35137e-05	0.00277899
DENND4B	0.73417	7.5453	2.03106e-12	6.1876e-11		ADAMTS10	-0.415939	3.73115	7.40315e-05	0.00278975
RGS4	-0.794988	8.96181	2.0854e-12	6.33876e-11		DDX1	-0.317302	7.40757	7.41338e-05	0.00278975
IQCE	0.635822	6.69657	2.19947e-12	6.6704e-11		LOC102723975	-1.2017	-0.642478	7.56228e-05	0.00283936
SCN5A	0.804032	5.44964	2.47723e-12	7.49585e-11		MYOZ1	0.825753	0.0475259	7.66633e-05	0.00286547
GPX3	0.811307	5.02469	2.49307e-12	7.52684e-11		ACYP1	0.549323	3.65142	7.66674e-05	0.00286547
FBXO10	0.668774	6.12556	2.53248e-12	7.62866e-11		LOC100505874	-2.43644	-0.381537	7.68351e-05	0.00286547
HSPA12A	-0.575848	6.54431	2.5842e-12	7.75282e-11		HEG1	-0.582913	4.08798	7.7103e-05	0.00286903
PCSK1N	1.06744	6.07474	2.58524e-12	7.75282e-11		WNK2	-0.398891	5.77969	7.76242e-05	0.00288197
SIRPA	1.09567	1.612	2.60527e-12	7.79551e-11		GADD45G	-0.668514	0.300178	7.89649e-05	0.00291905
POLD1	0.794913	6.27126	2.6146e-12	7.80603e-11		MEIS1-AS3	0.479292	1.84769	7.89739e-05	0.00291905
FRS2	-1.18884	5.12796	2.70727e-12	8.05619e-11		LINC00642	0.892397	0.65943	7.96346e-05	0.00293557
FAM45A	-0.856747	4.59482	2.71038e-12	8.05619e-11		FAM227A	-0.564131	2.85528	7.97738e-05	0.00293557
RHOQ	-1.46566	6.57692	2.75997e-12	8.18548e-11		BVES-AS1	0.462512	2.47269	8.0114e-05	0.00294158
CPD	-1.01998	6.05952	2.77191e-12	8.20277e-11		ILF3-AS1	0.497548	5.32301	8.0775e-05	0.00295476
KDM7A	-0.912269	5.71654	2.78645e-12	8.21935e-11		RENBP	0.538447	2.22353	8.08281e-05	0.00295476
TMEM229A	-0.883909	5.35358	2.78974e-12	8.21935e-11		KIT	-0.77209	2.00966	8.2789e-05	0.0030198
LOC729737	1.47664	1.40964	2.80681e-12	8.25153e-11		PTPRG-AS1	0.428474	3.06391	8.30075e-05	0.00302115
CNGB1	2.2888	1.11315	2.8851e-12	8.46316e-11		NLGN1	-0.988174	0.320276	8.35424e-05	0.00303397
ITFG1	-0.899211	6.04398	2.95057e-12	8.62001e-11		ATP1B1	0.303152	9.16742	8.48227e-05	0.00307376
BRSK2	0.943093	4.16023	2.9514e-12	8.62001e-11		LOC101929602	1.95494	-2.5043	8.53852e-05	0.00308742
IRGQ	0.557678	6.81746	2.95914e-12	8.62388e-11		FZD7	-0.322173	5.45618	8.58997e-05	0.00309928
KLHL7	-0.92724	6.18197	2.97752e-12	8.65866e-11		CYBRD1	-0.528399	2.95851	8.63778e-05	0.00310979
YES1	-1.37684	4.50796	3.16928e-12	9.19638e-11		GSR	0.302995	6.03849	8.81024e-05	0.00316288
TNFAIP8	-1.55014	2.24047	3.19932e-12	9.26354e-11		MEST	-0.422095	4.38991	8.85651e-05	0.00316288
RELB	1.05998	3.38148	3.23429e-12	9.34465e-11		SFRP1	-0.34677	5.51986	8.88198e-05	0.00316288
RFTN1	0.546417	6.80273	3.3108e-12	9.54521e-11		NANOS1	0.320807	6.16925	8.89181e-05	0.00316288
LOC392232	-0.753142	4.77236	3.4847e-12	1.0025e-10		KMT2E-AS1	0.57702	2.19185	8.89627e-05	0.00316288
SOX12	0.663127	7.59788	3.58261e-12	1.02847e-10		PRICKLE1	-0.421806	6.01137	8.89935e-05	0.00316288
LOC101928895	1.39543	0.754143	3.60629e-12	1.03306e-10		SVIL	-0.524204	3.81495	9.02278e-05	0.00319991
UNK	0.553034	6.98348	3.67201e-12	1.04804e-10		UAP1L1	0.340382	4.89949	9.06375e-05	0.0032076
ANKRD6	-0.953234	4.35494	3.67419e-12	1.04804e-10		PLP1	-0.968553	-0.814511	9.14885e-05	0.00323085
TROAP	0.800501	5.57166	3.68377e-12	1.04855e-10		GPR158	0.655205	0.770306	9.17166e-05	0.00323204
PRRT2	0.840977	4.58153	3.7392e-12	1.06208e-10		NUDT15	0.339831	5.36948	9.3445e-05	0.00328598
TNC	-1.12687	4.80166	3.90273e-12	1.10618e-10		LOC100288846	1.13496	0.015245	9.36763e-05	0.00328717
JAZF1	-1.22914	3.1194	3.99877e-12	1.13102e-10		LOC101928829	0.816837	-0.239694	9.40248e-05	0.00329245
DOC2B	0.685324	5.77302	4.04298e-12	1.14112e-10		ZNF418	0.966956	-0.956779	9.47166e-05	0.00330971
KPNB1	-0.581178	8.6934	4.16811e-12	1.17397e-10		ADAMTS2	-0.444134	5.28967	9.50163e-05	0.00331322
CPNE3	-1.09201	6.44271	4.24001e-12	1.19173e-10		PDCD4-AS1	0.437057	4.012	9.61083e-05	0.00333952
CDC45	0.674196	5.41916	4.29578e-12	1.20488e-10		TTYH2	-0.352582	3.85679	9.61722e-05	0.00333952
SLC44A1	-0.986214	5.45971	4.32211e-12	1.20724e-10		HIST2H2AC	0.996767	-0.504075	9.79375e-05	0.00339374
ABCC4	-0.969616	3.69743	4.32216e-12	1.20724e-10		LOC339803	0.339598	4.13781	9.86821e-05	0.00341243
CCND1	0.54743	10.1308	4.40398e-12	1.22754e-10		SQSTM1	0.323948	7.20447	9.89007e-05	0.00341289
KIAA2026	-1.17904	4.79482	4.6238e-12	1.28614e-10		MRPL33	0.522793	6.72879	9.92957e-05	0.00341943
TMSB4X	-0.566563	7.51991	4.69322e-12	1.30276e-10		LDLRAD4	-0.570526	2.97674	0.000102273	0.00351028
PDLIM1	-1.02677	2.14346	4.74544e-12	1.31454e-10		VTRNA1-3	1.80878	-1.2437	0.000102356	0.00351028
FERMT2	-0.955671	6.68223	4.91613e-12	1.35902e-10		PTX3	-0.545466	2.44185	0.000103094	0.00352831
RP11-475N22.4	0.961114	4.18423	4.95963e-12	1.36823e-10		ARHGAP22	0.385248	4.1656	0.000103551	0.00353361
LPPR4	-0.87125	5.99222	5.18048e-12	1.42622e-10		SEMA3C	-0.673665	6.12267	0.000103674	0.00353361
COQ10B	-1.14877	3.86212	5.30832e-12	1.45843e-10		RPA3	0.458991	6.10017	0.000105733	0.00359338
RFX1	0.781998	5.24594	5.62326e-12	1.54181e-10		COL17A1	1.37233	-1.38225	0.000105859	0.00359338
PABPN1	0.916687	3.71082	5.68406e-12	1.5553e-10		SKA2	0.400958	5.69691	0.000109866	0.00371445
PODXL2	0.677522	7.59878	5.87601e-12	1.60456e-10		LINC00672	0.346062	4.15473	0.000109872	0.00371445
NOTCH4	0.803833	4.85932	6.19044e-12	1.68147e-10		GPN3	0.433453	4.76998	0.000110348	0.00372294
POPDC2	-0.614309	6.64514	6.19298e-12	1.68147e-10		RP11-696N14.1	-0.602102	2.51947	0.000110767	0.00372953
PLCXD1	0.64101	5.85266	6.19523e-12	1.68147e-10		REXO2	0.553681	4.60754	0.000111108	0.00373346
RMDN2	-1.36516	2.48589	6.44019e-12	1.74282e-10		SGK223	-0.437108	2.48791	0.000112831	0.0037837
UCK1	0.643143	6.63572	6.44722e-12	1.74282e-10		SLC29A4	-0.316496	7.22892	0.000114584	0.00383477
STK17A	-1.2417	3.94427	6.72108e-12	1.81321e-10		MAMDC4	-0.54189	2.43822	0.000114981	0.00384031
UBFD1	-0.501424	7.53164	6.78708e-12	1.82734e-10		NARS	-0.31758	7.45052	0.000116416	0.0038791
STK38	-0.628914	5.79976	6.92474e-12	1.86068e-10		LOC101929515	-0.803287	0.455226	0.000116609	0.0038791
ARHGDIG	1.27862	2.85118	7.24199e-12	1.94204e-10		ADCY8	-0.681322	0.347216	0.000117371	0.00389668
LRCH2	-1.47484	3.27439	7.676e-12	2.05432e-10		SERTAD4-AS1	0.620854	1.89854	0.000120583	0.00398997
PNMAL2	0.856748	3.82002	7.75623e-12	2.07167e-10		NOP14-AS1	-0.326956	4.83713	0.000120661	0.00398997
LIG1	0.682339	6.76107	7.90523e-12	2.10728e-10		KIF21B	-0.636257	3.0866	0.000121354	0.00400491
SCRIB	0.694085	7.55361	7.98578e-12	2.12453e-10		LOC102724209	0.776778	-0.0906144	0.000125675	0.0041393
ITGA9	-0.83847	5.33656	8.05469e-12	2.13495e-10		KIAA1217	-0.470222	3.03466	0.000127902	0.00420434
CENPB	0.815096	7.20451	8.0567e-12	2.13495e-10		GFRA1	-0.648881	1.35973	0.000128621	0.00421965
MYLK	-0.860921	3.80451	8.15956e-12	2.15795e-10		LSM3	0.494242	6.00609	0.000129182	0.00422037
ARHGEF39	0.837585	4.53927	8.17886e-12	2.1588e-10		SLC27A6	-0.50909	2.55575	0.000129288	0.00422037
MAML2	-1.40915	0.788354	8.28082e-12	2.18143e-10		LOC101929285	-1.32258	-1.6423	0.000129405	0.00422037
C2orf81	0.777124	5.52138	9.00036e-12	2.36634e-10		RASA4	-0.888124	3.61218	0.000130299	0.00424121
CAST	-0.667177	5.79445	9.58557e-12	2.51528e-10		LOC101927617	1.39311	-0.725561	0.0001311	0.00425281
PANK4	0.775914	5.08114	9.74057e-12	2.55097e-10		GATA4	0.350047	5.75675	0.000131166	0.00425281
H1FX	0.670139	8.02178	9.94666e-12	2.59987e-10		LOC100133985	0.619881	1.26407	0.000131756	0.00426363
ZNF816	-1.28487	2.91851	1.02951e-11	2.68573e-10		C12orf79	0.803706	0.51284	0.000132828	0.00428997
PDLIM3	0.860834	4.14796	1.03599e-11	2.69544e-10		TANGO2	-0.342125	4.57624	0.000133907	0.00431642
FLNC	-1.04466	3.31357	1.03725e-11	2.69544e-10		LINC00663	0.398124	3.3648	0.000137205	0.00441417
S1PR3	-0.723685	4.60393	1.0854e-11	2.81179e-10		PCDHB3	-0.362073	4.45803	0.000138322	0.00444152
RND3	-1.24966	5.55218	1.08621e-11	2.81179e-10		ATP8B1	-0.870026	0.625081	0.0001395	0.00447072
CTHRC1	-1.41627	2.21588	1.12732e-11	2.90981e-10		CSAG4	0.685858	1.03937	0.000143072	0.00457639
TP73	0.894398	4.78478	1.1284e-11	2.90981e-10		ARHGEF28	0.597661	1.59447	0.000144745	0.00462101
REXO1	0.719825	6.30922	1.16714e-11	3.00393e-10		TRNL1	-0.628478	5.38601	0.000145532	0.00463679
TFEB	1.01251	2.81518	1.18999e-11	3.05687e-10		NOX3	0.572981	2.21648	0.000145797	0.00463679
ACADSB	-0.845802	4.53209	1.19938e-11	3.07513e-10		IMMP1L	0.530002	4.05803	0.000148538	0.00470432
C2CD2L	0.770239	5.37205	1.2235e-11	3.13099e-10		VAMP8	1.15796	-1.08927	0.000148622	0.00470432
ADAMTS12	-1.29463	1.16297	1.23181e-11	3.14626e-10		LOC101928439	0.47209	2.62354	0.000148769	0.00470432
CDC27	-1.17961	6.0227	1.23613e-11	3.1513e-10		KIAA1652	-0.939975	-0.969847	0.000150713	0.00475646
RABL6	0.692625	7.90741	1.25407e-11	3.19098e-10		CORO6	-0.33938	3.85643	0.00015099	0.00475646
LPCAT2	-1.19903	4.37857	1.28444e-11	3.25773e-10		CENPN	0.321348	5.57522	0.000153738	0.00483389
METRNL	-1.18135	2.54027	1.28515e-11	3.25773e-10		LOC101929264	0.524805	1.62663	0.000154943	0.00486258
EFS	0.60745	7.18421	1.2883e-11	3.25958e-10		PTGDS	-1.36705	-1.91796	0.000158402	0.00496179
C9orf37	0.808363	5.00659	1.3308e-11	3.36077e-10		PALM3	0.442632	3.59614	0.000159437	0.00498479
SDHAF1	0.829133	4.79852	1.34852e-11	3.39912e-10		CDK1	0.297126	6.37178	0.000161583	0.00504241
PGAM5	0.575514	6.64274	1.36725e-11	3.4399e-10		SOX13	-0.417891	2.18898	0.000162254	0.00504567
NANOS1	-0.674046	5.46391	1.39599e-11	3.50562e-10		AURKA	0.327403	5.07027	0.000162517	0.00504567
LOC101928796	0.882896	3.11091	1.4037e-11	3.51841e-10		PHYHD1	1.78492	-2.43833	0.000162597	0.00504567
LMO1	0.659583	6.389	1.43798e-11	3.59316e-10		TMEM107	0.393612	3.4528	0.000163578	0.00506058
IGSF11	-1.08962	2.71385	1.43887e-11	3.59316e-10		LOC101928504	0.483035	2.03196	0.000163686	0.00506058
YPEL3	0.742376	6.2041	1.44231e-11	3.59507e-10		HIST1H2BD	-0.340079	4.0143	0.000164567	0.00507836
GINS2	0.646175	5.64209	1.5072e-11	3.74985e-10		BLOC1S2	0.354564	6.07881	0.000168248	0.00517336
C9orf40	1.15517	3.04127	1.56074e-11	3.87586e-10		KCNIP3	-0.992885	-1.18144	0.000168267	0.00517336
C7orf49	0.584416	6.92952	1.56361e-11	3.87586e-10		CAPN12	-0.567102	0.558456	0.000169472	0.0052008
CACHD1	-0.680351	5.24653	1.59921e-11	3.95679e-10		FAM89A	0.746021	-0.102047	0.000172044	0.00526999
PAGR1	0.702014	6.40829	1.62372e-11	4.01005e-10		GPR19	0.39964	3.70957	0.000172448	0.00527265
MAP3K1	-0.809829	7.26567	1.76193e-11	4.34339e-10		SLC24A2	1.43951	-1.36226	0.00017477	0.00533385
VSTM2A	0.977688	2.56184	1.77387e-11	4.36457e-10		LOC100506497	0.646693	0.957906	0.000176566	0.0053788
SERPINA5	-0.852056	4.93248	1.77702e-11	4.36457e-10		ABLIM1	-0.449944	6.93661	0.000178428	0.0054256
SUV39H1	0.840463	4.62031	1.83012e-11	4.48679e-10		ZNF552	-0.444366	3.12123	0.00017963	0.00545217
TRAIP	0.754681	4.6175	1.85529e-11	4.54021e-10		FAM72C	0.715843	0.925128	0.000183677	0.00556483
UBXN2B	-1.11939	5.92773	1.88495e-11	4.60441e-10		LOC100996873	1.25649	-1.14978	0.000184254	0.00556504
THEM6	0.788972	5.89045	1.93131e-11	4.70911e-10		COMMD8	0.423983	3.11959	0.000184353	0.00556504
BZW1	-1.07894	6.45311	2.01349e-11	4.90059e-10		IGFBP5	-0.283339	7.51545	0.000191904	0.00578249
FEN1	0.566625	7.38283	2.02325e-11	4.91545e-10		RAB7B	-1.31952	-1.92798	0.000193572	0.00582221
PSMG3	0.659259	6.51996	2.11703e-11	5.13399e-10		RBM5	-0.316162	7.10926	0.000199867	0.00600071
DDX12P	0.901641	3.71726	2.17761e-11	5.27139e-10		CPEB1	0.382112	3.26536	0.000201263	0.0060268
ARHGAP36	0.721696	5.9155	2.21552e-11	5.35351e-10		KDM1B	-0.492251	5.2192	0.000201461	0.0060268
RAB8B	-1.39986	4.09885	2.22837e-11	5.3749e-10		ASF1B	0.416224	5.28494	0.000202028	0.00603292
CD58	-1.65652	1.90361	2.262e-11	5.44362e-10		HSPA1B	0.63564	4.06597	0.00020314	0.00605526
EDEM3	-1.02672	5.53605	2.26497e-11	5.44362e-10		DSN1	0.344134	5.02381	0.000211875	0.00630432
CLEC2D	-1.04915	3.41609	2.27428e-11	5.45623e-10		VSTM4	-0.395348	4.98688	0.000212603	0.00631469
SH3BGRL2	-0.906869	5.29175	2.27877e-11	5.45726e-10		PTPRG	-0.750538	2.51902	0.000213174	0.00632038
SULF2	0.631168	6.18336	2.36067e-11	5.64335e-10		LOC100129215	-0.592044	1.24088	0.000215224	0.0063694
GNG11	-0.782095	7.12516	2.49451e-11	5.95272e-10		GOLGA8B	-0.524501	5.21022	0.000215594	0.0063694
SLC38A2	-1.25785	6.966	2.53765e-11	6.04491e-10		CAHM	1.0084	0.136407	0.000218673	0.0064387
KCTD17	0.637671	6.94345	2.58239e-11	6.14059e-10		OTUD1	0.479176	2.92579	0.000219048	0.0064387
AP3M1	-0.950785	6.30036	2.65334e-11	6.29818e-10		SNX18	0.355904	5.82784	0.000219101	0.0064387
GRIA3	-0.787894	3.93344	2.686e-11	6.36444e-10		HELB	-0.733999	0.659997	0.00022346	0.00655523
HGSNAT	-0.519736	6.73734	2.75193e-11	6.50919e-10		KCNH2	0.296226	8.7564	0.000227962	0.00667553
INCENP	0.662734	6.32853	2.76347e-11	6.525e-10		MAPK15	-0.616907	0.501816	0.000228636	0.0066835
BTBD11	-0.763195	4.74461	2.8584e-11	6.73731e-10		LOC101929410	1.59688	-2.36663	0.000232788	0.00679292
FAM163A	0.581622	8.02835	2.91412e-11	6.8566e-10		RP11-10A14.5	0.47417	3.25546	0.000236121	0.00687812
IVNS1ABP	-0.628039	7.51858	3.03026e-11	7.11741e-10		TIPARP-AS1	0.722751	-0.304466	0.000238677	0.00693043
ALKBH4	0.721031	5.65175	3.04654e-11	7.14215e-10		FOSB	1.04681	-1.4332	0.000238751	0.00693043
RFX7	-1.03118	5.79377	3.05143e-11	7.14215e-10		LOC102724791	-0.66525	1.93838	0.000239409	0.0069308
HAUS8	0.756768	4.30483	3.23935e-11	7.56881e-10		KCNJ11	0.427557	2.8154	0.000239885	0.0069308
SYNGR1	0.848881	5.32062	3.37627e-11	7.8645e-10		EXPH5	-0.595821	0.887719	0.000240199	0.0069308
IER2	0.708745	6.40112	3.37761e-11	7.8645e-10		CACNG5	-0.924522	-0.849585	0.000240904	0.0069308
RNF26	0.654116	6.5365	3.40647e-11	7.91799e-10		NNT	-0.350569	6.21157	0.000241033	0.0069308
CNTROB	0.705633	6.49962	3.51975e-11	8.15731e-10		SNORA10	-0.814901	-0.730599	0.000241263	0.0069308
HEATR1	-0.720783	6.78093	3.52158e-11	8.15731e-10		PHF1	0.348485	5.8027	0.0002438	0.00699159
NRAS	-1.03959	6.77967	3.62028e-11	8.3715e-10		RP1L1	-0.945363	-0.925214	0.000246785	0.00706502
EFNA3	0.801012	4.98128	3.6386e-11	8.39941e-10		LSM5	0.410949	6.92404	0.000248182	0.0070928
MAPK4	0.750764	4.3761	3.97337e-11	9.15647e-10		POM121L9P	-0.75547	-0.486596	0.000249663	0.00712253
SNN	0.549992	6.30647	3.98468e-11	9.16681e-10		NDNL2	0.376259	4.79261	0.000250079	0.00712253
KIAA0895L	0.617709	6.85151	4.00802e-11	9.20474e-10		ZNF462	-0.603686	5.50454	0.000255027	0.00725104
CCNG1	-1.56855	6.38147	4.01515e-11	9.20538e-10		AK5	-0.583067	0.920538	0.000255595	0.0072548
C15orf59	1.19132	2.48586	4.0827e-11	9.34431e-10		MAST4	-0.470268	4.31762	0.000257452	0.00727896
ETV5	-0.574012	6.29203	4.30016e-11	9.80715e-10		FRMD4A	-0.477513	5.58942	0.000257646	0.00727896
EIF4EBP2	-0.65819	8.52751	4.30039e-11	9.80715e-10		NRBP2	-0.294435	5.09992	0.000257759	0.00727896
PPP2R3B	0.75846	5.33205	4.30682e-11	9.80715e-10		RAB28	0.343367	4.39488	0.000264043	0.00743617
INSM2	0.845527	4.20702	4.44255e-11	1.00991e-09		HMGB2	0.34812	8.84116	0.00026422	0.00743617
MAP2K7	0.625624	6.34379	4.49544e-11	1.01953e-09		LOC102723713	1.03777	-1.15418	0.000266268	0.00748113
NIPA1	-0.809189	6.03033	4.50003e-11	1.01953e-09		CHAC2	0.571375	1.85347	0.000267627	0.00750545
HOXD4	0.748442	4.91134	4.57895e-11	1.03566e-09		WTIP	-0.539898	1.12578	0.000268065	0.00750545
RAPGEF4	-0.626352	5.84377	4.7012e-11	1.06152e-09		GGCT	0.373638	6.56286	0.000268684	0.00750545
ARHGEF16	1.25497	0.790458	4.72049e-11	1.06409e-09		ENDOV	0.380489	5.00051	0.00026912	0.00750545
SYNPO2	-0.675608	7.70562	4.84487e-11	1.0903e-09		TRIAP1	0.415373	5.65904	0.000269463	0.00750545
SERTM1	-1.43894	0.893324	4.87468e-11	1.09517e-09		INTS6-AS1	0.572488	0.935536	0.00026984	0.00750545
FLJ22184	0.735611	6.28586	4.9118e-11	1.10167e-09		TRIM14	-0.388323	4.10653	0.000270586	0.00751361
C12orf5	-0.934514	4.59689	4.98929e-11	1.11719e-09		COPS7A	0.286575	6.2776	0.000272111	0.00754337
GAREM	-0.729471	6.09528	5.10046e-11	1.14018e-09		MZF1	-0.333253	4.72008	0.000273209	0.00756121
PI4KA	0.57379	7.71613	5.11806e-11	1.14221e-09		COL1A1	-0.515173	2.98482	0.000275436	0.00761018
DNAJB1	0.50948	7.00131	5.2015e-11	1.15891e-09		HOXD1	0.531632	1.45921	0.000277733	0.00766091
DSTN	-0.950564	6.55341	5.39706e-11	1.20049e-09		PCDHGA5	-0.907749	-0.843974	0.000279296	0.00769128
PSMC3IP	0.642759	5.77692	5.43861e-11	1.20773e-09		U2AF1	-2.49467	2.03653	0.000285123	0.00783876
SPRY2	-0.594268	5.97759	5.59005e-11	1.23931e-09		PITPNA-AS1	0.559796	4.70612	0.000285673	0.00784092
CCDC78	1.00015	2.1811	5.62687e-11	1.24542e-09		SNORA70	-0.546825	2.43612	0.000286543	0.00784202
CENPM	1.10415	3.78096	5.63674e-11	1.24555e-09		CCNE1	0.32705	4.51301	0.000286656	0.00784202
SNX13	-1.22206	4.26716	5.76192e-11	1.27112e-09		KCNQ2	-0.324627	7.82376	0.000290899	0.00794025
ENC1	-0.63412	5.45584	5.82064e-11	1.28197e-09		LOC101930071	0.745163	0.334644	0.000291753	0.00794025
UNC5D	-1.50409	1.28108	5.8719e-11	1.29114e-09		TAS2R4	-1.01854	-0.602238	0.000292256	0.00794025
ULK1	0.632575	6.91429	6.04403e-11	1.32682e-09		MOCOS	-0.660005	0.450771	0.000292316	0.00794025
CTSO	-0.997174	2.83956	6.35767e-11	1.3934e-09		WRB	0.346561	5.68974	0.000292634	0.00794025
SV2A	0.518387	7.17894	6.38208e-11	1.39647e-09		LOC101929384	1.45273	-2.23744	0.000293335	0.00794633
PHF1	0.647521	6.22385	6.74513e-11	1.47351e-09		B4GALNT3	-0.480367	2.55581	0.00029654	0.00801776
FAM111A	-1.10404	1.70877	6.7867e-11	1.48018e-09		LINC00339	0.432457	4.53961	0.000296936	0.00801776
SEPT8	0.518956	6.73266	6.84568e-11	1.49063e-09		GDF15	0.479571	5.07636	0.000299056	0.00806191
PTP4A1	-1.33662	7.10752	6.99631e-11	1.52096e-09		SHROOM2	-0.457386	1.79969	0.000300428	0.0080858
CHD5	0.805378	4.463	7.02389e-11	1.52449e-09		PCDHB16	-0.522441	1.46954	0.00030106	0.00808972
ZDHHC17	-1.34495	5.24243	7.06576e-11	1.5311e-09		PSD3	-0.717309	5.8298	0.000304798	0.00817192
XKR5	0.886122	4.50158	7.17691e-11	1.55269e-09		LINC00277	-0.655897	0.19977	0.000305421	0.00817192
MED25	0.802424	6.17133	7.43651e-11	1.60539e-09		SLC6A6	-0.470619	5.49646	0.000305593	0.00817192
CNIH2	0.65016	6.61499	7.44442e-11	1.60539e-09		LOC100289361	0.746807	0.594103	0.000306406	0.00818051
KLHDC10	-0.63535	6.20941	7.6458e-11	1.64617e-09		LOC100272216	-1.55966	-2.45611	0.000309366	0.00823753
PAIP1	-0.777858	6.41916	7.73743e-11	1.66324e-09		PRADC1	0.464759	3.50906	0.000309533	0.00823753
LPPR5	-1.15951	5.39237	7.76774e-11	1.66709e-09		ENGASE	-0.341217	4.90739	0.000312057	0.00829145
XPOT	-0.800869	6.84718	7.86047e-11	1.6843e-09		LOC100270746	0.623666	1.61938	0.000312942	0.0083017
ROCK1	-1.23684	4.57453	8.2243e-11	1.7587e-09		C2orf74	0.488963	4.35085	0.00031529	0.00833713
EDNRA	-1.33201	4.17415	8.23389e-11	1.7587e-09		HERC4	-0.3709	4.93086	0.000315655	0.00833713
PELI3	0.792955	4.87975	8.2487e-11	1.75907e-09		LRTM2	-1.74289	-2.57815	0.000315781	0.00833713
NQO1	-0.742104	4.61048	8.29502e-11	1.76614e-09		RGMA	-0.390251	2.83691	0.000317552	0.00835394
MYO1B	-0.747613	7.90542	8.39027e-11	1.7836e-09		ADD3	0.440794	6.9515	0.000317906	0.00835394
PANK3	-0.832587	6.08285	8.44323e-11	1.79202e-09		C19orf38	0.974893	-0.736115	0.000317925	0.00835394
RPS23	-0.490336	9.57919	8.49354e-11	1.79985e-09		AMZ2	0.350404	6.8745	0.000319073	0.0083709
PBRM1	-0.584527	6.7615	8.57403e-11	1.81405e-09		MUC12	1.82722	-2.7007	0.000320495	0.00839495
SLC30A1	-1.04289	3.29351	8.61107e-11	1.81902e-09		SAMD11	0.50526	4.14203	0.000322192	0.00842519
ZNF768	0.586242	6.96969	8.69259e-11	1.83336e-09		PSMD10	0.321684	5.48959	0.000322662	0.00842519
RP11-141O11.2	1.8993	0.907807	8.85515e-11	1.86472e-09		HEATR1	-0.502452	6.85908	0.000324245	0.00845324
ZCCHC12	0.743119	4.43611	8.88334e-11	1.86772e-09		NSUN5P1	-0.456654	3.7139	0.000325097	0.00845769
RYK	-0.896604	5.85832	8.92533e-11	1.87362e-09		LINC00263	0.398287	4.47841	0.000325433	0.00845769
TUSC2	0.669502	6.2956	9.12032e-11	1.91157e-09		IER3IP1	0.422207	6.24283	0.000326504	0.00847228
TRAF5	-0.908328	5.63539	9.38128e-11	1.9632e-09		DVL2	0.308666	6.38614	0.000327998	0.0084978
ATP6V0E2	0.73728	7.51462	9.72083e-11	2.03109e-09		ATP1A1OS	-0.455085	1.73744	0.000329649	0.00852729
SESN3	-1.1905	5.42683	9.75584e-11	2.03282e-09		GAS1	-0.418494	2.09182	0.000330259	0.0085298
FAM49B	-0.923877	6.10856	9.75937e-11	2.03282e-09		COX17	0.549085	4.53281	0.000330921	0.00853367
RHBDL3	0.96386	3.30041	9.9194e-11	2.06296e-09		LOC101927720	0.420612	2.93991	0.000334414	0.00861039
MTMR4	-0.474131	7.75312	9.95515e-11	2.06719e-09		EDNRA	-0.38222	4.39552	0.000336605	0.00865341
PQLC2	0.837723	5.13289	1.05349e-10	2.18421e-09		ENOSF1	-0.415473	2.11449	0.000345912	0.00887895
ADAMTS1	0.653908	6.20928	1.05528e-10	2.18455e-09		HPSE2	-0.597174	0.932106	0.000347352	0.00890215
LOXL2	-0.834351	4.07082	1.06871e-10	2.20893e-09		LOC100506714	0.427382	4.62293	0.000352391	0.00901741
UNC5A	0.807907	6.5147	1.08859e-10	2.24658e-09		H19	0.964599	3.51325	0.000356581	0.00911063
PIEZO1	-1.03404	2.40206	1.12362e-10	2.31532e-09		UNC5D	-0.638034	1.8991	0.000361342	0.00921811
TNRC6C	0.533308	6.70716	1.12843e-10	2.32167e-09		ZNF256	-0.470738	3.00863	0.000363296	0.00925376
MMP2	-0.61952	9.2562	1.15615e-10	2.37506e-09		PWP2	-1.40056	1.69944	0.000364134	0.00926091
DEDD2	0.724922	5.42525	1.16078e-10	2.38093e-09		LOC101928714	-0.703368	0.666842	0.000364741	0.0092622
SUGP2	0.473971	7.99859	1.17248e-10	2.40126e-09		SLC35G2	0.434517	4.27981	0.000368147	0.00933444
ENO2	0.563332	8.1416	1.17633e-10	2.40548e-09		PLAGL1	-0.442453	2.846	0.000373565	0.0094574
PCDHB6	-0.695586	4.59485	1.18795e-10	2.42556e-09		TTC14	-0.526882	4.84154	0.000377654	0.00954417
ATP6V0E2-AS1	0.764165	4.78059	1.21579e-10	2.47863e-09		LOC730101	-0.319167	5.83361	0.00037814	0.00954417
ZNF689	0.664855	5.20022	1.22879e-10	2.50134e-09		KIAA0101	0.43919	4.83279	0.000378937	0.0095498
STK38L	-1.15941	5.10382	1.23233e-10	2.50474e-09		RAB12	0.375527	4.75114	0.000382186	0.00960715
WWP2	0.644325	6.23801	1.24272e-10	2.52205e-09		ARL4C	0.323724	4.88664	0.000382368	0.00960715
TMEM59L	0.797927	6.17316	1.29297e-10	2.62006e-09		LRRK1	-0.564755	3.71546	0.000383402	0.00961859
FAM13A	0.829658	4.24234	1.29914e-10	2.62691e-09		ZFC3H1	-0.512096	4.75685	0.000388004	0.00971938
LIMA1	-0.731178	6.58915	1.30025e-10	2.62691e-09		PLEKHH1	-0.499752	3.81883	0.000389488	0.00974188
DMXL1	-1.11576	4.40882	1.31619e-10	2.6551e-09		LOC102723564	-0.667209	2.41065	0.000393897	0.00983737
RWDD4	-1.39562	3.97479	1.32007e-10	2.65895e-09		FZD8	-0.711217	-0.325245	0.000397626	0.00990766
QRICH2	0.778244	4.70283	1.36699e-10	2.74933e-09		FAM104B	0.375451	4.89475	0.000397903	0.00990766
DTYMK	0.680299	6.15311	1.39107e-10	2.79358e-09		OIP5	0.40736	3.42997	0.000399354	0.0099236
FBXL14	0.777196	4.58151	1.39716e-10	2.80162e-09		SHCBP1	0.358002	3.74827	0.000399736	0.0099236
N4BP2	-1.17819	4.68851	1.40406e-10	2.81125e-09		RLN1	0.817693	0.147352	0.00040081	0.00993543
KAT2A	0.623095	6.61611	1.40718e-10	2.81332e-09		SNORD3A	1.87921	-0.269891	0.000403036	0.00997575
DUSP2	1.15933	4.60221	1.42226e-10	2.83826e-09		CRYBB1	0.618388	0.283288	0.000404853	0.0100058
LOC728392	0.631826	6.32775	1.42389e-10	2.83826e-09		APOL4	-0.409292	2.38944	0.000411455	0.0101433
MYADM	-0.687421	6.16861	1.42769e-10	2.84163e-09		LINC01003	0.547846	3.81239	0.000412405	0.0101433
GSG2	0.832097	3.56795	1.44449e-10	2.87083e-09		CCNB1	0.29019	6.75861	0.000412457	0.0101433
APOL4	-1.07395	2.21919	1.46451e-10	2.9063e-09		HIST1H2BH	0.922821	0.082175	0.000412855	0.0101433
LOC100132249	0.894344	2.19243	1.49057e-10	2.95367e-09		SMIM8	0.397961	3.60587	0.000413754	0.0101504
PHKB	-0.696054	6.10238	1.57432e-10	3.11502e-09		TMEM126B	0.358274	4.85914	0.000420063	0.01029
ANKRD50	-1.0548	5.10018	1.57756e-10	3.11684e-09		MNAT1	0.366471	3.63286	0.000425435	0.0103936
LOC101928120	0.961081	2.44998	1.59214e-10	3.14102e-09		IGF2-AS	1.36534	-2.15576	0.000425543	0.0103936
ZNF324B	0.767524	4.40617	1.62605e-10	3.20322e-09		WAS	0.610436	0.144034	0.000426897	0.0104017
TBC1D13	0.745985	6.48675	1.69289e-10	3.33001e-09		EPHB3	-0.38501	3.7278	0.000427123	0.0104017
TIMP3	-0.677695	5.35227	1.76675e-10	3.47022e-09		KCNS1	-0.691336	-0.30264	0.00043048	0.0104681
MRPL48	-0.714917	5.12123	1.79733e-10	3.52512e-09		TLE6	0.463713	2.82358	0.000437829	0.0106313
PAPPA	-1.00024	2.8891	1.83548e-10	3.5947e-09		VIP	0.389759	5.292	0.000439177	0.0106484
ESRRG	-1.2069	6.90234	1.85932e-10	3.63609e-09		RGS4	-0.276098	9.05705	0.000440126	0.0106559
PICK1	0.809391	5.42259	1.86882e-10	3.64936e-09		SESN1	0.293731	5.75297	0.000443557	0.0107234
CUBN	1.42784	1.5314	1.91825e-10	3.74045e-09		MIR7-1	-1.2778	-2.02447	0.000455607	0.0109987
MIER2	0.738752	5.59684	1.93034e-10	3.75858e-09		RBFOX1	0.585034	0.400162	0.000457032	0.0110171
TGFB3	-1.33094	0.310097	1.94196e-10	3.77328e-09		YTHDF3-AS1	1.06665	-0.103921	0.000458407	0.0110343
LAMA4	-0.74467	5.07	1.94351e-10	3.77328e-09		LINC00682	0.349483	5.82605	0.000461686	0.0110972
REPIN1	0.567993	8.36747	1.9504e-10	3.78118e-09		SRRM4	-0.439242	5.42504	0.000465934	0.0111831
P2RX7	0.730286	3.91861	2.05991e-10	3.98775e-09		ERAP1	-0.479888	2.96574	0.000467312	0.0112
TK1	0.851516	6.19032	2.08053e-10	4.02186e-09		TRIOBP	-0.282429	6.72242	0.000468285	0.0112072
HSPA5	-0.485915	8.47121	2.08465e-10	4.02404e-09		LRP8	-0.468777	5.89068	0.00047	0.0112321
BMPR2	-0.969906	6.05675	2.09668e-10	4.04146e-09		TCEAL6	0.68683	0.677175	0.000472337	0.0112717
TFDP1	0.474721	6.95331	2.11742e-10	4.07558e-09		ACBD7	0.335057	4.19673	0.000477726	0.011364
TCF4	-0.84866	8.45782	2.12839e-10	4.09084e-09		SNORD116-28	-1.39586	-2.28855	0.000478103	0.011364
BMPR1A	-1.0318	5.18528	2.15713e-10	4.14016e-09		ADAMTS19	-0.506667	3.6666	0.000478255	0.011364
PTK2	-0.520714	6.82521	2.19574e-10	4.20823e-09		LINC00693	0.403913	2.11227	0.000484268	0.0114905
GNG5	-0.887647	6.24286	2.19908e-10	4.20864e-09		PRKCA	-0.433574	8.77202	0.000487333	0.01154
CEP170	-0.831255	7.26872	2.33473e-10	4.46162e-09		LPHN3	-0.722181	0.324979	0.000487744	0.01154
ZNF791	-0.906398	4.03309	2.33791e-10	4.46162e-09		LYSMD2	0.489404	3.53675	0.000496396	0.0117281
KLHL23	1.35274	0.505848	2.35723e-10	4.49212e-09		LRR1	0.420315	4.08691	0.000498392	0.0117585
AP3B1	-0.858126	5.24163	2.40484e-10	4.57635e-09		LOC101929047	-1.08493	-1.25491	0.000501435	0.0117852
SGK1	-0.632576	5.69803	2.50175e-10	4.75403e-09		TMEM261	0.343022	6.16833	0.000501544	0.0117852
TBC1D10B	0.702512	6.91925	2.51581e-10	4.77399e-09		PPFIBP1	-0.485948	5.01805	0.00050165	0.0117852
UPRT	-1.00927	3.64506	2.53522e-10	4.80405e-09		SLC47A1	-0.44775	1.42609	0.000503994	0.0118236
SLC35A5	-1.20751	5.50152	2.55838e-10	4.84109e-09		PPFIBP2	-0.32766	4.31521	0.00050556	0.0118436
LYPD6	-0.768737	4.79681	2.62886e-10	4.96748e-09		B3GNT7	0.493764	2.1777	0.000509317	0.0119149
SCAF1	0.67418	7.53865	2.64095e-10	4.98331e-09		MBOAT1	-0.357654	3.22016	0.000511479	0.0119486
KIF24	0.715634	4.68989	2.67953e-10	5.04902e-09		HERC2P2	-0.480369	5.17328	0.000520436	0.0121408
SCGN	-1.06829	3.16536	2.69775e-10	5.07623e-09		TRNAU1AP	0.341842	4.99538	0.000521164	0.0121408
FOXM1	0.55259	7.80177	2.71447e-10	5.10055e-09		LOC101928000	0.494314	3.24087	0.000526724	0.0122531
SNRPB	0.716326	8.40856	2.7212e-10	5.10604e-09		LOC646976	0.969136	-0.62582	0.000536011	0.0124518
SCD	-0.425622	9.65999	2.74158e-10	5.13711e-09		GGH	0.372212	5.31814	0.000538007	0.0124807
ZBTB45	0.762975	4.81358	2.83186e-10	5.29889e-09		ZNF586	-0.39068	2.7667	0.000539643	0.0124844
MOSPD2	-0.898221	3.42737	3.01915e-10	5.64148e-09		DDX25	0.317825	4.23203	0.000539667	0.0124844
SIKE1	-1.1654	5.50896	3.11027e-10	5.80368e-09		ARHGAP5-AS1	0.487844	1.71995	0.000544544	0.0125797
FAM73A	-1.03516	4.52318	3.16425e-10	5.89621e-09		PHACTR2	-0.583525	4.62528	0.000546812	0.0125992
LSAMP	-0.752487	6.53133	3.18056e-10	5.9184e-09		LOC100288974	-1.37975	-2.06839	0.000546904	0.0125992
ZNF667	-0.770347	4.38743	3.20977e-10	5.96449e-09		MYBL2	0.352646	7.76226	0.00054807	0.0126086
RRNAD1	0.826603	6.05803	3.27175e-10	6.06742e-09		LOC440157	-0.64777	3.24577	0.000551689	0.0126744
FBXO31	0.637973	5.65487	3.2742e-10	6.06742e-09		LOC650226	1.33244	-1.99729	0.000552854	0.0126836
NT5DC2	0.514478	9.08204	3.2936e-10	6.08782e-09		SLC2A12	-0.574702	0.894242	0.000561527	0.0128517
ZFHX2	0.669194	5.17906	3.29426e-10	6.08782e-09		NUDT3	-0.697084	0.364368	0.000561728	0.0128517
DENR	-1.04449	6.11814	3.31424e-10	6.11631e-09		LOC642648	1.07676	-1.48637	0.000563925	0.0128843
TMEM180	0.755853	5.02774	3.3246e-10	6.12703e-09		DICER1-AS1	0.378145	2.89381	0.000565484	0.0129022
ZNF765	-1.43193	2.57496	3.39838e-10	6.25442e-09		EBLN2	-0.781687	0.67259	0.000569631	0.012979
C1QTNF2	1.47103	0.673253	3.42251e-10	6.2902e-09		DDX60	-0.677799	-0.00445027	0.000573987	0.0130604
LOC100129461	-0.976116	1.84546	3.4522e-10	6.3361e-09		HIST1H3A	1.38729	-1.07495	0.000580379	0.0131878
CNOT1	-0.476188	7.57319	3.46106e-10	6.3437e-09		CCT6B	0.599687	0.819141	0.000583469	0.0132399
IGFBP3	-0.601279	6.04771	3.64265e-10	6.66656e-09		LOC100507165	-0.736964	0.0416404	0.000588759	0.0133348
WIPI1	-0.775128	4.60533	3.64713e-10	6.66656e-09		PCDHB13	-0.590322	1.80268	0.000589517	0.0133348
CPEB2	-1.20083	3.39136	3.67998e-10	6.71746e-09		BTBD11	0.30027	5.4427	0.000590055	0.0133348
PAF1	0.573782	6.57349	3.70513e-10	6.75419e-09		HOXC6	0.342464	3.64337	0.000593803	0.0134013
MAFG-AS1	0.862973	4.38501	3.77322e-10	6.86899e-09		POU2F1	-0.371243	5.77838	0.000603391	0.0135992
PSD3	-0.795597	5.89345	3.84549e-10	6.99109e-09		LOC102724328	1.07603	-1.11898	0.000606016	0.0136286
SLC35A1	-1.29476	4.21329	3.91663e-10	7.1108e-09		SYTL3	0.404751	3.77171	0.000606815	0.0136286
CEP72	0.715336	3.87799	3.95414e-10	7.16921e-09		HECTD3	0.283554	5.80873	0.000607207	0.0136286
PAN3	-0.944888	4.82759	3.98294e-10	7.2117e-09		PCDHB12	-0.589123	2.02152	0.000607971	0.0136286
POGLUT1	-0.889462	5.58475	4.0189e-10	7.26701e-09		PVRL2	1.06926	-0.976447	0.000609599	0.0136401
HBS1L	-0.875141	5.09429	4.31156e-10	7.78572e-09		ZNF112	-0.478081	3.556	0.000610929	0.0136401
CDC20	0.665665	6.08976	4.32868e-10	7.80615e-09		TSHZ2	-0.506481	4.70595	0.000610948	0.0136401
ABCD2	-1.40944	3.94587	4.47495e-10	8.05911e-09		GINS1	0.294407	5.14756	0.000614792	0.0137013
SFMBT2	-0.585694	5.91034	4.51114e-10	8.11341e-09		ZFPM1	-0.302424	3.90287	0.000615333	0.0137013
LAYN	-0.657155	5.78571	4.52368e-10	8.11653e-09		TMA7	0.485294	7.40637	0.000617519	0.0137315
PDIA3P1	-0.735213	4.73703	4.52496e-10	8.11653e-09		ME3	-0.376482	2.46878	0.000623216	0.0138327
SEMA3B	0.946628	3.10858	4.57026e-10	8.18686e-09		ITPR2	-0.591271	3.81216	0.000623993	0.0138327
ANXA4	-0.733963	4.9189	4.58176e-10	8.19653e-09		LOC100506411	0.363739	3.07306	0.000624562	0.0138327
SLC27A6	-1.11396	2.49152	4.62536e-10	8.26353e-09		LOC101559451	0.983782	-1.24518	0.000629338	0.0139199
GTF2H1	-0.730137	5.27113	4.81395e-10	8.58903e-09		LOC102724570	-1.11801	-1.34978	0.000630786	0.0139334
RAP1GDS1	-1.00142	5.68424	4.84467e-10	8.63237e-09		UBA7	-0.52971	0.404512	0.000634334	0.0139932
RAD23A	0.620284	7.55653	5.12851e-10	9.12603e-09		SLC9A8	-0.390971	4.45447	0.000637048	0.0140345
GOLGA2P5	0.770647	3.90261	5.18083e-10	9.20694e-09		ACYP2	0.578721	2.72639	0.000639395	0.0140675
STARD10	0.780357	4.46294	5.26884e-10	9.35098e-09		SEPT5-GP1BB	-0.569139	2.29049	0.000643075	0.0141298
RBM38	0.727399	5.49023	5.29544e-10	9.38578e-09		MMP17	-0.382773	2.75396	0.000648355	0.0142131
LOC143666	0.955625	2.33391	5.40969e-10	9.57475e-09		KLHL29	-0.380141	3.45136	0.000648639	0.0142131
CCP110	-1.09742	5.77981	5.41631e-10	9.57475e-09		LOC728975	0.56597	0.543696	0.000650003	0.0142131
ANO5	-0.955647	2.50639	5.55403e-10	9.8053e-09		RP11-430H10.1	0.531526	1.30767	0.000650285	0.0142131
HCN4	1.5	1.20629	5.59309e-10	9.8613e-09		SH3BP5	-0.29276	4.98718	0.000652311	0.0142387
TNFRSF12A	0.850361	4.03905	5.81528e-10	1.02396e-08		FAM105A	0.264776	6.05117	0.000662096	0.0144334
CTXN1	0.74915	7.05399	6.02596e-10	1.05967e-08		CYCS	0.399306	7.41163	0.000667492	0.014528
CFL2	-1.35359	5.09533	6.15685e-10	1.08077e-08		BSDC1	-0.282835	7.21712	0.000668186	0.014528
LIMCH1	-0.589614	7.14351	6.1645e-10	1.08077e-08		PARP14	-0.555008	2.63447	0.000671319	0.0145771
ZNF362	0.492172	7.02729	6.17006e-10	1.08077e-08		OLFML2A	-0.632532	0.118685	0.000674515	0.0146229
ANKRD44	-0.839924	6.11989	6.18002e-10	1.0811e-08		LOC644172	0.64324	1.53232	0.000676169	0.0146229
ADAM10	-0.833521	5.83921	6.20182e-10	1.0835e-08		CRISPLD1	-0.309419	5.65324	0.000676439	0.0146229
PPP6C	-0.805703	5.96452	6.28869e-10	1.09725e-08		CHRNA3	0.24708	7.17186	0.000676946	0.0146229
HSP90B1	-0.86725	8.70484	6.34416e-10	1.1055e-08		ZNF69	-0.478272	2.9075	0.000678199	0.014631
FAM53B	0.597185	6.13013	6.40012e-10	1.1138e-08		ZNF160	-0.487476	5.09801	0.000680958	0.0146383
HELZ2	0.79379	5.38915	6.49884e-10	1.12952e-08		GPRIN2	-0.610606	1.14452	0.000681343	0.0146383
RING1	0.536692	6.56502	6.57549e-10	1.14137e-08		DDAH1	0.349129	7.27068	0.000681604	0.0146383
XBP1	-0.540069	6.23954	6.60576e-10	1.14514e-08		YEATS4	0.394094	4.82606	0.00068269	0.0146383
CLEC11A	0.854877	2.88333	6.68789e-10	1.15788e-08		ROPN1B	1.39894	-2.26194	0.000683776	0.0146383
FAM73B	0.792868	5.5513	6.74935e-10	1.16628e-08		LINC00894	-0.946117	-0.940601	0.000684317	0.0146383
STK17B	-0.816158	2.40222	6.75372e-10	1.16628e-08		LOC100506235	0.521067	1.1595	0.000684699	0.0146383
FZR1	0.700816	6.4015	6.81905e-10	1.17605e-08		GTF2H5	0.337292	5.25897	0.000686384	0.0146452
ZNF497	0.850824	3.75758	7.12257e-10	1.22682e-08		GPNMB	0.416509	2.55056	0.000687651	0.0146452
LIMS1	-1.35357	5.14403	7.25093e-10	1.24733e-08		DNASE1	-0.463714	4.92153	0.000688898	0.0146452
LOC81691	0.699307	4.34465	7.26767e-10	1.24861e-08		TSPEAR-AS1	-0.504672	3.49753	0.000689291	0.0146452
WDR82	-0.432359	8.43092	7.39792e-10	1.26936e-08		ANXA2P2	-0.449603	1.678	0.000689422	0.0146452
CDC42SE2	-0.949537	4.53011	7.49397e-10	1.2842e-08		ELMO1	-0.257418	7.18102	0.00069511	0.0147471
KLHDC8B	0.687849	6.49853	7.60767e-10	1.30203e-08		GFRA2	-0.340451	3.94193	0.000696299	0.0147483
RORA	-1.31666	2.76089	7.61918e-10	1.30234e-08		DDX11-AS1	0.479664	1.25198	0.000697403	0.0147483
TMEM68	-0.910253	4.13858	7.64889e-10	1.30474e-08		RP4-639F20.1	0.302242	3.73785	0.000698407	0.0147483
FHL2	-0.778615	3.6252	7.65268e-10	1.30474e-08		HSBP1	0.304508	8.27	0.00069871	0.0147483
OTOR	-1.47149	1.65008	7.71608e-10	1.31388e-08		GLB1L	0.319673	3.297	0.000700743	0.0147547
DNAJC10	-1.14494	6.45604	8.16014e-10	1.38774e-08		VIM	-0.604882	7.29782	0.000700786	0.0147547
MED14	-0.660553	6.36884	8.1941e-10	1.39175e-08		BBS2	0.267059	5.42584	0.000704342	0.0148093
PLCXD3	-1.01518	6.58914	8.2059e-10	1.392e-08		KIAA1024	-0.616457	2.66901	0.000705805	0.0148093
FAM110A	0.87533	3.90986	8.23185e-10	1.39464e-08		WBP5	0.393609	5.40758	0.000706054	0.0148093
FAM49A	-0.950482	1.98199	8.32978e-10	1.40945e-08		STX1B	-0.282984	4.45874	0.000710144	0.0148764
ANXA5	-0.50703	6.27785	8.49526e-10	1.43423e-08		LOC644656	0.555104	2.01211	0.000713718	0.0149324
PSRC1	0.68926	5.40357	8.49756e-10	1.43423e-08		STXBP2	1.48891	-2.1321	0.000719867	0.0150421
MED1	-0.556542	6.77717	8.51051e-10	1.43461e-08		MRPS33	0.42087	6.28687	0.00072642	0.01516
SMN1	-1.40967	2.62859	8.6236e-10	1.45186e-08		RPL36A	-0.488187	3.53568	0.000734014	0.0152993
ZMYM2	-1.11185	6.62687	8.6698e-10	1.45781e-08		MEIS1	-0.282052	5.70125	0.000739015	0.015343
CAPN15	0.779693	6.59676	8.94673e-10	1.50249e-08		RNU11	2.7401	-1.4035	0.000739273	0.015343
ANKRD9	0.825493	3.98979	9.217e-10	1.54595e-08		NFU1	0.399292	4.35227	0.000739765	0.015343
LOC100288152	0.839027	2.77523	9.38285e-10	1.5718e-08		LINC00936	0.595764	2.06803	0.000739797	0.015343
IMPACT	-0.806686	5.21483	9.41804e-10	1.57573e-08		LINC00202-2	-0.574538	3.10376	0.000742412	0.015378
C12orf76	0.683212	5.10752	9.46445e-10	1.58153e-08		SNORA6	-0.622051	0.00457934	0.000745533	0.0154234
FAM189B	0.641192	7.29453	9.52593e-10	1.58953e-08		CA12	-0.613491	0.27457	0.000747457	0.015444
FBRSL1	0.720547	7.03385	9.53602e-10	1.58953e-08		NRSN1	0.279433	5.21617	0.000750813	0.0154941
XRCC1	0.705282	5.90352	9.97744e-10	1.66105e-08		PXN	-0.294779	5.05298	0.00075567	0.0155263
LRRC8C	-0.982109	5.80987	1.00058e-09	1.66372e-08		TRIP10	0.322114	4.87461	0.000756492	0.0155263
CLPB	0.616026	6.60494	1.00268e-09	1.66416e-08		HIST4H4	-0.935286	-1.05771	0.000757044	0.0155263
MCF2L-AS1	0.897994	2.73387	1.0034e-09	1.66416e-08		LOC729603	-0.584093	1.55302	0.000757193	0.0155263
AKAP8L	0.630337	5.72534	1.00537e-09	1.66416e-08		MYLK	-0.432906	3.77678	0.000757223	0.0155263
NBPF25P	-0.863298	2.24564	1.00648e-09	1.66416e-08		HMCN2	0.350562	3.57357	0.000757973	0.0155263
PAPSS2	-0.92955	2.91197	1.00739e-09	1.66416e-08		MED27	0.33509	5.2149	0.00075893	0.0155268
SPAST	-1.06963	5.59585	1.00828e-09	1.66416e-08		MTFR2	0.410221	2.71522	0.000760771	0.0155334
C16orf93	0.899366	3.56698	1.044e-09	1.721e-08		C9orf135	1.71989	-1.98746	0.000761848	0.0155334
LGI1	-1.39923	0.852895	1.0572e-09	1.74063e-08		GART	-0.275576	7.113	0.000762056	0.0155334
NCAPH	0.576306	6.00378	1.05868e-09	1.74093e-08		CDIPT-AS1	0.937844	-0.939583	0.000763849	0.0155509
NPHP4	0.681984	5.3566	1.0753e-09	1.7661e-08		DKFZP434H168	1.33327	-2.11158	0.000765239	0.0155602
CBX5	-0.656567	8.48134	1.09176e-09	1.79095e-08		TAS2R10	-0.589175	0.296014	0.000773492	0.0156731
MRPS26	0.604805	7.05084	1.0954e-09	1.79472e-08		FHDC1	-0.503795	0.780432	0.000774216	0.0156731
BRINP2	-1.46624	0.699034	1.10693e-09	1.8114e-08		LOC100505501	0.454238	3.18556	0.000774725	0.0156731
STK11	0.648895	6.54685	1.1182e-09	1.82762e-08		SNORD1C	-1.08035	-1.52912	0.000775412	0.0156731
SH3GL1	0.723042	7.1703	1.1253e-09	1.83699e-08		CHIC2	0.390448	3.94746	0.000775504	0.0156731
MTFP1	0.688301	5.04039	1.13565e-09	1.85164e-08		RAI14	-0.455772	4.04468	0.00077648	0.0156738
NEDD9	-0.814973	3.92795	1.16313e-09	1.89414e-08		SMIM19	0.421377	5.49791	0.000780794	0.0157417
IGFBP5	0.519615	7.9647	1.17316e-09	1.90815e-08		THSD4	0.627859	3.21151	0.000782146	0.0157499
PTPN12	-1.06109	6.48952	1.17594e-09	1.91037e-08		CCNB2	0.326137	5.98183	0.000786993	0.0158284
TXK	-1.36415	1.39069	1.19024e-09	1.93127e-08		PTGFRN	-0.297848	6.24213	0.000800106	0.0160472
MYO1C	-0.60422	7.36198	1.19497e-09	1.93661e-08		USP22	-0.352405	9.58607	0.000800358	0.0160472
MAST2	0.621988	7.27215	1.20495e-09	1.95042e-08		NUF2	0.364921	5.37527	0.000800766	0.0160472
SETD9	-0.802545	4.71715	1.2165e-09	1.96548e-08		RING1	0.359141	6.40278	0.000805116	0.0161031
VIM	-0.600782	7.73164	1.21718e-09	1.96548e-08		C4orf3	0.350862	6.84689	0.000805493	0.0161031
ASXL3	-0.908015	3.8866	1.24859e-09	2.01379e-08		RRN3P3	-0.375167	2.57968	0.0008075	0.0161238
CBX4	0.757245	4.60488	1.29732e-09	2.08987e-08		ACCS	-0.479645	3.21696	0.000812303	0.0162003
SPRY1	-0.682204	5.29993	1.3272e-09	2.13544e-08		COX20	0.352702	6.97297	0.000813992	0.0162145
ZNF252P	-0.751119	5.81114	1.33614e-09	2.14726e-08		LOC100505938	0.593799	3.34031	0.000815705	0.0162292
SNAP23	-0.797673	4.31499	1.35158e-09	2.16947e-08		DTNB	-0.263981	5.10315	0.000821271	0.0163161
KPNA3	-1.30726	5.42184	1.35822e-09	2.17753e-08		CCDC53	0.436168	5.05882	0.000822035	0.0163161
TEX2	-0.500591	6.79572	1.38305e-09	2.2147e-08		SURF6	-0.259841	6.05406	0.000825557	0.0163632
PPP3R1	-1.34039	6.06844	1.39942e-09	2.23823e-08		TRPS1	-0.526368	2.24175	0.000826377	0.0163632
IPO13	0.638703	6.15592	1.4065e-09	2.24497e-08		LINC01105	-0.485067	3.37271	0.000827882	0.0163736
SBDS	-0.850712	5.30413	1.40828e-09	2.24497e-08		LOC102724781	-0.89158	0.417903	0.000829085	0.0163779
LOC102723405	-1.1536	1.91046	1.40864e-09	2.24497e-08		FAP	-1.08016	-1.42304	0.000831816	0.0163967
PSG4	-1.84807	1.11913	1.44504e-09	2.30025e-08		NRP2	-0.629918	1.58012	0.00083201	0.0163967
SEMA3C	-0.952445	6.22042	1.4652e-09	2.32958e-08		MAFK	-0.358902	3.15788	0.000840123	0.0165233
CERK	0.44476	8.52255	1.4799e-09	2.35018e-08		FZD4	-0.467468	1.95042	0.000840422	0.0165233
GXYLT1	-1.27935	3.9199	1.49788e-09	2.37592e-08		NKD1	-0.53805	3.0947	0.000841783	0.0165306
RAB11FIP3	0.707746	6.86285	1.54665e-09	2.45039e-08		LRP1	-0.419658	7.21929	0.000851272	0.0166972
AZI1	0.778254	6.09667	1.54976e-09	2.45241e-08		MYOF	0.527871	1.0847	0.000855367	0.0167577
ZFAND5	-1.10682	6.53178	1.5665e-09	2.47599e-08		PABPC1L	-0.371717	4.83434	0.000857029	0.0167705
IQCC	0.816116	3.75309	1.58053e-09	2.49524e-08		NADSYN1	-0.321419	5.10099	0.000861592	0.01684
CMAHP	-1.03625	2.45402	1.65319e-09	2.60688e-08		ZNF841	-0.590556	4.08283	0.000868743	0.0169599
RAP1B	-1.30649	4.41295	1.68806e-09	2.65875e-08		SLC36A1	-0.518547	5.16865	0.000874638	0.0170549
STMN2	-0.659876	10.5251	1.71737e-09	2.70174e-08		MPPED2	0.262165	6.06866	0.000875977	0.017061
MORC3	-1.13974	4.52902	1.72355e-09	2.70829e-08		MGEA5	-0.363973	6.90117	0.000886324	0.0172424
PRKG1	-1.52488	1.90479	1.74742e-09	2.74259e-08		ITPRIP	-0.35478	4.19844	0.000891648	0.0173257
LOC100289092	0.904523	2.42885	1.75616e-09	2.75309e-08		ANKAR	-0.50144	0.923913	0.000895234	0.0173751
DDX11	0.706009	5.38415	1.75977e-09	2.75554e-08		GABARAPL1	0.298498	4.51179	0.000903129	0.0175079
NES	0.522436	8.68843	1.76928e-09	2.7672e-08		SLC24A1	-0.422734	4.17893	0.000905843	0.01754
ALCAM	-1.01538	7.50105	1.77385e-09	2.77112e-08		WWTR1-AS1	1.2877	-2.20393	0.000909206	0.0175762
LHFP	-0.836787	3.17427	1.77645e-09	2.77196e-08		IGFBP7	-0.604962	1.99973	0.000910271	0.0175762
HDGF	0.491678	9.4129	1.81033e-09	2.82156e-08		HIBADH	0.297863	5.6448	0.000910882	0.0175762
INPP5F	-0.72618	6.89921	1.81534e-09	2.82608e-08		C14orf1	0.345449	5.38158	0.000912693	0.0175852
FAM114A1	-0.720965	4.09325	1.83242e-09	2.84937e-08		VSNL1	-0.438117	1.87656	0.00091346	0.0175852
HES4	1.12827	2.15509	1.85119e-09	2.87523e-08		ATR	-0.550967	4.38737	0.000917836	0.017649
FAM204A	-0.847885	4.46246	1.86282e-09	2.88996e-08		ST6GALNAC5	-0.375529	3.46801	0.000946961	0.0181707
CADM1	-0.664791	7.67638	1.88114e-09	2.9132e-08		CHD7	-0.502866	6.30572	0.000947151	0.0181707
RAVER1	0.657357	7.15294	1.88293e-09	2.9132e-08		EID2B	0.359648	3.25502	0.000948657	0.0181786
CDK20	0.660014	4.37425	1.88431e-09	2.9132e-08		PDE5A	-0.539584	3.61695	0.000956843	0.0183143
DNM1	0.558145	7.06583	1.89106e-09	2.92027e-08		MCOLN1	0.301713	5.08794	0.000960915	0.0183711
WBSCR27	1.07934	2.00042	1.938e-09	2.98933e-08		TRMT112	0.372537	8.11576	0.000963571	0.0183881
LOC100129534	0.781739	3.38548	1.95755e-09	3.01602e-08		C9orf96	0.408749	2.16901	0.000964014	0.0183881
MTSS1L	0.583043	6.87081	1.99546e-09	3.07091e-08		ETS1	-0.399955	6.57699	0.000977235	0.018619
EMC3-AS1	0.724295	4.25756	2.00906e-09	3.0883e-08		ALKBH5	0.275417	6.56152	0.000985932	0.0187632
CLUL1	1.36514	1.08919	2.03951e-09	3.13152e-08		ACHE	0.360019	4.35465	0.00099028	0.0188244
TOR2A	0.733203	4.70468	2.04327e-09	3.13371e-08		EHD2	-0.431101	1.7973	0.000992199	0.0188393
RNASEH2A	0.723099	5.86282	2.06458e-09	3.16278e-08		CPNE2	0.245303	6.23961	0.000995743	0.0188851
RAD54L2	0.542652	6.39779	2.10047e-09	3.21411e-08		SNHG8	0.342853	6.07409	0.00099892	0.0189237
GADD45A	-0.604052	5.36696	2.11075e-09	3.22615e-08		LOC100506548	0.25024	6.79715	0.00100194	0.0189594
RIOK3	-0.758957	5.23825	2.13152e-09	3.25421e-08		LOC101060494	-0.967682	-1.15709	0.00101164	0.0191211
FAM102A	0.701559	5.67826	2.14207e-09	3.26659e-08		MID1	-0.452807	4.15323	0.00101347	0.0191341
ELAVL4	-0.698139	9.03426	2.19589e-09	3.34427e-08		HYAL3	0.425367	3.29772	0.0010301	0.0194258
CBX7	0.876543	3.16819	2.19798e-09	3.34427e-08		TMEM256	0.510197	4.19972	0.00104788	0.0197388
LIFR	-1.34334	2.81967	2.20888e-09	3.35704e-08		ERN1	-0.377035	4.55178	0.00105364	0.0198249
SMARCA1	-0.775104	6.62581	2.21218e-09	3.35826e-08		WDR27	-0.391715	4.65492	0.00105495	0.0198271
FN3KRP	0.551959	6.36019	2.22827e-09	3.37887e-08		B3GALT2	-1.07476	-1.76634	0.00105849	0.0198712
ITPRIPL1	0.758319	4.20197	2.28432e-09	3.45996e-08		SNORD80	-0.474481	2.29181	0.00106256	0.0199251
KIF2A	-0.915838	6.2805	2.32821e-09	3.52247e-08		CLSTN2	-0.593679	4.75314	0.00106633	0.0199733
SIPA1L3	0.691682	6.3774	2.35408e-09	3.5576e-08		PCDHGB2	-0.705082	1.15005	0.00107608	0.0200903
RP11-521B24.3	0.667317	4.30213	2.40507e-09	3.63058e-08		FLJ38379	-0.667174	-0.017565	0.00107627	0.0200903
SRCIN1	0.691476	5.30043	2.44886e-09	3.69253e-08		LINC01176	-0.637047	0.74594	0.00107843	0.0200903
NLN	-0.756564	5.57611	2.47257e-09	3.7241e-08		KCTD16	-0.566779	1.95986	0.00107852	0.0200903
WAC-AS1	-0.92382	5.3742	2.52924e-09	3.80519e-08		PCDHGA12	1.11814	-1.51378	0.00107862	0.0200903
GEMIN4	0.65058	5.86852	2.53974e-09	3.8167e-08		HCG16	0.632823	-0.101479	0.00108569	0.0201994
NFYA	-0.483683	7.13691	2.56013e-09	3.84305e-08		HSD17B6	0.423634	2.5235	0.0010876	0.0202124
HAUS7	0.726243	4.74083	2.62386e-09	3.93433e-08		ZNF549	-0.417671	4.31359	0.00109156	0.0202446
AATK	0.725536	4.67776	2.63806e-09	3.95121e-08		AK6	0.45921	3.63008	0.00109276	0.0202446
PPP6R2	0.602286	6.5737	2.65731e-09	3.97561e-08		SDC3	-0.270369	6.96617	0.00109299	0.0202446
RGS2	-0.92891	4.6182	2.67022e-09	3.99048e-08		BAHCC1	-0.571774	1.88117	0.0010951	0.0202611
PHGDH	0.565048	7.24461	2.67881e-09	3.99887e-08		HNRNPU-AS1	-0.492232	4.71866	0.00110285	0.0203819
ATP1B3	-0.709782	6.23896	2.72327e-09	4.06072e-08		LRRC63	0.712985	-0.292733	0.00110816	0.0204573
MSN	-0.727679	5.1278	2.74571e-09	4.08964e-08		DCUN1D2	-0.293538	5.4588	0.00111091	0.0204854
JUNB	0.661405	4.77916	2.78885e-09	4.1493e-08		CDKL3	0.361655	2.91021	0.00111305	0.0205021
FILIP1L	-1.15354	1.94046	2.94788e-09	4.38105e-08		LOC100507468	0.6263	-0.142755	0.00111669	0.0205279
TUBG1	0.572011	6.64883	2.95672e-09	4.38933e-08		FXR2	0.251851	6.71526	0.00111692	0.0205279
NUP160	-0.569393	6.48919	2.97207e-09	4.40726e-08		MOCS2	0.290058	5.14708	0.00112088	0.0205779
ATG9B	0.71547	4.1415	2.97669e-09	4.40924e-08		CHST8	0.404004	5.52865	0.00112541	0.0206188
MED13	-0.874401	6.74835	2.99377e-09	4.42966e-08		MAD2L1	0.266337	6.40956	0.00112592	0.0206188
MARCH8	0.489983	6.5521	2.99761e-09	4.43046e-08		PKHD1	-0.566817	0.491454	0.00112683	0.0206188
PLEKHO1	0.635894	7.28428	3.01276e-09	4.44796e-08		OGT	-0.46299	6.63354	0.00113532	0.0207513
ARL15	-1.25926	2.42441	3.07892e-09	4.54064e-08		ISOC1	-0.335023	7.26337	0.0011401	0.0208159
NPHP3	-1.04243	1.78909	3.19676e-09	4.70926e-08		STRADB	0.303221	5.10241	0.00114836	0.0209437
C5orf46	-1.29763	1.82068	3.24841e-09	4.78011e-08		RBM43	-0.511114	2.45764	0.00115222	0.020991
WDR35	-0.919121	6.06335	3.31986e-09	4.87865e-08		FAXDC2	-0.285363	4.47993	0.00116043	0.0210965
SARM1	0.526898	7.77863	3.32264e-09	4.87865e-08		OSGEPL1-AS1	0.662056	-0.270395	0.00116141	0.0210965
NUP62	0.506186	7.22811	3.34604e-09	4.90764e-08		C8orf4	-0.800745	0.922491	0.00116181	0.0210965
ATP13A3	-0.95843	6.27282	3.35568e-09	4.91642e-08		PITPNM3	-0.468739	1.60735	0.00116519	0.021131
ZNF726	0.977396	1.7481	3.41239e-09	4.99238e-08		SOX9-AS1	-1.09482	-1.91064	0.00116625	0.021131
CMTR2	-0.968658	4.6757	3.41496e-09	4.99238e-08		TMEM51	0.319142	5.97615	0.00117213	0.0212145
PSTPIP2	-1.09587	1.69726	3.47032e-09	5.06779e-08		DOCK5	-0.501653	3.75607	0.00117695	0.0212599
TBC1D4	-0.826399	3.90642	3.4887e-09	5.0891e-08		PRKCG	0.469047	1.57202	0.0011772	0.0212599
ADAM12	-0.520997	6.47872	3.49448e-09	5.09201e-08		DOPEY1	-0.520739	4.30856	0.00118113	0.0213078
RAD17	-1.15831	5.44415	3.58678e-09	5.22084e-08		GALNT10	-0.347965	4.78795	0.00119424	0.0215208
SH3BP5	-0.623705	4.81362	3.68291e-09	5.35496e-08		NDUFB5	0.33381	6.49244	0.00119744	0.0215356
RTN4	-0.734925	8.0038	3.71766e-09	5.39965e-08		BRINP2	-0.568864	0.709122	0.00119764	0.0215356
EDA2R	-0.601351	5.44056	3.74246e-09	5.42981e-08		DUSP4	0.239548	7.97102	0.00121034	0.0217403
ZNF697	-0.782501	4.90518	3.74732e-09	5.43098e-08		PNPLA4	0.344733	3.82498	0.00121887	0.0218496
TICRR	0.716549	4.98741	3.78131e-09	5.47434e-08		RASL11B	-0.270192	6.01698	0.00121905	0.0218496
LINC00094	0.634881	6.47927	3.83538e-09	5.54665e-08		HYAL1	0.415171	1.66643	0.00122446	0.0218597
PAXIP1-AS1	0.719167	3.84633	3.88417e-09	5.61116e-08		VWA5B1	-1.43951	-2.51859	0.00122449	0.0218597
FAM149B1	-0.682209	5.3585	3.92323e-09	5.6615e-08		RP11-141O11.2	0.968787	0.269809	0.00122457	0.0218597
FAM171A2	0.896092	5.77685	3.97855e-09	5.73518e-08		HGFAC	-0.417106	1.52725	0.00122487	0.0218597
ZC3H18	0.620011	6.69701	4.05292e-09	5.83612e-08		KLHL31	-0.966677	-1.45179	0.00122912	0.021912
PIK3AP1	-1.18666	1.20641	4.07287e-09	5.85856e-08		MYLIP	-0.292988	3.55044	0.00123107	0.0219233
FASTK	0.713723	6.80296	4.10631e-09	5.90035e-08		KLHL36	-0.349059	4.86522	0.00123477	0.0219656
PAQR4	0.726136	6.46338	4.11148e-09	5.90147e-08		CD101	-0.409476	1.49822	0.00123869	0.0219896
MFI2-AS1	1.0712	2.18004	4.13078e-09	5.92283e-08		ADAMTS6	-0.534895	1.07745	0.0012398	0.0219896
CDC42EP4	0.523822	6.31731	4.15253e-09	5.94769e-08		SYT4	0.430894	7.87708	0.00124156	0.0219896
NT5M	0.781313	5.29202	4.17933e-09	5.97969e-08		TRAF5	-0.402065	5.80939	0.00124181	0.0219896
PI15	-1.66506	3.11399	4.20245e-09	6.00638e-08		CDKN3	0.456911	4.37867	0.0012464	0.0219896
CRYZL1	-0.877865	4.35353	4.26749e-09	6.09285e-08		SLC25A35	-0.347502	2.39104	0.00124641	0.0219896
FRZB	-0.897509	3.32752	4.31794e-09	6.15834e-08		KIFC3	-0.320485	4.47654	0.00124744	0.0219896
BAMBI	-0.564732	5.83077	4.37549e-09	6.23379e-08		ATP7B	-0.379578	4.38042	0.00124756	0.0219896
LOC102723602	0.770957	4.08271	4.44625e-09	6.32708e-08		ZNF217	-0.389383	4.53673	0.00124801	0.0219896
GPR37	-1.09177	1.27914	4.45038e-09	6.32708e-08		ASAP1	-0.424202	7.1906	0.00124934	0.0219898
MSI1	0.725026	5.25052	4.55079e-09	6.46299e-08		BEX1	0.462661	8.08807	0.00125389	0.0220465
PGAP1	-1.47729	5.91122	4.5576e-09	6.46582e-08		LOC100129203	0.500073	1.20337	0.00125527	0.0220475
EPDR1	-0.542463	5.61325	4.5661e-09	6.47105e-08		SSPN	-0.442201	2.60018	0.00126058	0.0221173
RARS	-0.905899	6.38083	4.58277e-09	6.48783e-08		LOC100499484	-0.746266	0.138477	0.00126211	0.0221208
ZFYVE16	-1.35258	5.04613	4.60304e-09	6.50967e-08		CTF1	0.565024	2.96081	0.00126702	0.0221299
LOC100287042	0.835987	4.16159	4.61985e-09	6.52658e-08		RP11-620J15.3	0.48282	4.15219	0.00126722	0.0221299
TATDN1	-1.2195	4.41209	4.62747e-09	6.53047e-08		PDE7B	-0.356902	3.14074	0.00126794	0.0221299
NAV2	-0.481737	8.72771	4.64959e-09	6.5548e-08		MAN2B2	-0.271217	4.92092	0.00126795	0.0221299
ARID3B	0.656556	5.53443	4.71923e-09	6.64485e-08		L3MBTL1	-0.489871	3.06224	0.00128483	0.0223954
ARID5B	-0.647545	4.81824	4.72336e-09	6.64485e-08		TRNQ	0.672201	0.497637	0.00128585	0.0223954
DHX36	-1.01547	5.75775	4.88534e-09	6.86553e-08		DZIP1	-0.28494	5.9403	0.0013061	0.022691
MBNL1	-1.12598	4.71209	4.90479e-09	6.88567e-08		RNF111	-0.310781	5.7684	0.00130662	0.022691
CERS6	-0.867415	7.12217	4.98867e-09	6.99611e-08		LOC100996693	1.34444	-1.97386	0.00130692	0.022691
RPAP3	-1.33342	4.08481	5.13819e-09	7.19829e-08		LOC101928907	1.30438	-2.12546	0.0013158	0.0228214
SYTL4	0.770612	2.42872	5.24608e-09	7.34178e-08		AHNAK2	-0.388221	3.74741	0.00132048	0.0228773
SLC30A7	-1.09703	4.16061	5.28148e-09	7.38362e-08		PLXDC2	-0.498449	1.2448	0.00132177	0.0228773
TAB2	-0.836918	6.21161	5.30867e-09	7.41393e-08		RGPD2	-0.998311	-0.231944	0.00132708	0.0229453
PLK1	0.594026	6.21695	5.48884e-09	7.65391e-08		INTS4	-0.250405	5.26401	0.00133382	0.0230378
JMJD1C	-1.10182	5.59588	5.4919e-09	7.65391e-08		EVC	-0.48224	5.22002	0.00134451	0.0231983
NAT14	0.854982	6.41606	5.5214e-09	7.68704e-08		SULF2	-0.278782	5.64845	0.00134727	0.0232219
TMEM30A	-1.12953	6.97994	5.66937e-09	7.88488e-08		ZNF578	-0.346313	3.44841	0.00135309	0.0232946
ZMIZ2	0.606901	7.41636	5.80309e-09	8.06251e-08		LOC102723647	-0.825939	-1.14748	0.00135561	0.0232946
KIAA1683	0.702178	5.03197	5.90308e-09	8.19297e-08		SLC45A4	-0.285764	4.79204	0.00135572	0.0232946
TMEM151A	0.74912	4.79757	5.96596e-09	8.27168e-08		CAPZA2	0.337096	6.78576	0.00135743	0.0232946
ZBTB47	0.701836	5.06861	6.11016e-09	8.46125e-08		ZNF555	-0.362232	4.27496	0.00136065	0.0232946
CHERP	0.538526	7.14867	6.11527e-09	8.46125e-08		SLC7A5P2	-0.655907	-0.278581	0.00136093	0.0232946
GNE	-0.644269	5.69945	6.12197e-09	8.4618e-08		ATG9A	0.265367	5.69932	0.00136129	0.0232946
ACD	0.690716	5.96827	6.15066e-09	8.49271e-08		LOC101927635	1.17695	-2.04515	0.00136577	0.0233287
RAD9A	0.849418	4.13667	6.16117e-09	8.49849e-08		LAMB1	-0.302651	8.42243	0.00136627	0.0233287
SCFD1	-1.03474	5.07101	6.16835e-09	8.49968e-08		ANKRD34A	0.349681	3.05022	0.00136749	0.0233287
SNRNP70	0.529182	7.70034	6.24313e-09	8.5939e-08		WDR37	-0.303637	5.50217	0.00138107	0.0235361
BZRAP1	0.675783	5.08278	6.25878e-09	8.60662e-08		DDX26B	-0.363515	2.85105	0.00138457	0.0235717
TSC2	0.550079	7.86316	6.28978e-09	8.64041e-08		PROM1	-1.06235	-1.55049	0.00138705	0.0235897
ECI2	-0.616361	5.42991	6.31524e-09	8.66653e-08		BMP2	-0.495556	0.378484	0.00139111	0.0236261
ZNF747	0.575483	5.73664	6.35647e-09	8.7142e-08		IFLTD1	-0.567704	2.0749	0.00139203	0.0236261
TMEM181	-0.641916	7.13358	6.53286e-09	8.94689e-08		PIGP	0.425056	4.52203	0.00139759	0.0236964
TUBB6	-0.767508	3.93952	6.57861e-09	9.00037e-08		SFTPC	1.10124	-1.47373	0.00139947	0.0237041
C7orf43	0.574576	5.82875	6.65259e-09	9.09232e-08		NS3BP	-0.474945	1.71813	0.00140259	0.0237328
WRAP53	0.766541	5.31421	6.74439e-09	9.20842e-08		SRRT	0.29065	7.03479	0.00140629	0.0237711
KIT	0.930021	3.30519	6.75312e-09	9.21098e-08		AC097468.4	0.626752	0.214574	0.0014117	0.0238383
KIF2C	0.500854	6.41319	6.76626e-09	9.21955e-08		SHD	0.367789	8.15078	0.00142394	0.0240012
GNAS	0.384409	11.7707	6.84182e-09	9.30481e-08		RNF32	0.437718	2.15193	0.00142423	0.0240012
C19orf26	0.699943	4.89071	6.84269e-09	9.30481e-08		POMP	0.334305	6.63419	0.00142952	0.0240661
KHSRP	0.536472	7.88772	6.90685e-09	9.38256e-08		RP11-191L9.4	-0.755836	-0.630466	0.00143337	0.0240905
IQGAP2	-1.29522	0.918166	7.02019e-09	9.5269e-08		PLEKHB1	0.338345	3.97334	0.00143526	0.0240905
ZNF414	0.683685	4.71641	7.08605e-09	9.5962e-08		APOLD1	0.305428	4.35702	0.00143532	0.0240905
HTT	0.485746	7.86468	7.08664e-09	9.5962e-08		STARD9	-0.651805	5.24015	0.00144026	0.024149
GPRC5A	-1.16104	0.868098	7.09269e-09	9.5962e-08		NEK6	-0.520826	0.508265	0.00144662	0.0242313
ARRDC3	-1.17259	4.97765	7.12057e-09	9.62423e-08		HS3ST5	0.415456	1.68285	0.0014504	0.0242701
TMEM259	0.5797	7.52139	7.20866e-09	9.73351e-08		DDX6	-0.326631	7.75247	0.00145495	0.0243017
C8orf59	-1.33341	4.38343	7.44218e-09	1.00387e-07		PTRF	-0.563459	2.28302	0.00145521	0.0243017
ANO10	-0.66883	4.76095	7.54187e-09	1.0163e-07		LOC102724667	0.464561	1.12344	0.00145808	0.0243217
DBF4B	0.667666	4.90313	7.69678e-09	1.03613e-07		MEIG1	0.747706	0.339473	0.00145933	0.0243217
COL4A1	-0.848417	4.1936	7.74889e-09	1.04183e-07		FLJ37035	0.439574	1.8128	0.00146081	0.024322
CSF1	-1.17719	2.5459	7.75462e-09	1.04183e-07		LOC102724873	-0.494704	2.00138	0.00146564	0.024378
TGFBR1	-1.00332	6.33259	7.81463e-09	1.04885e-07		KIAA0141	-0.315929	6.36857	0.00146715	0.0243787
SSPN	-1.23414	2.30472	7.96606e-09	1.0681e-07		KPNA2	0.285779	8.1427	0.0014723	0.02444
PROS1	-0.905118	4.19725	7.97832e-09	1.06868e-07		CTSA	0.296043	5.97759	0.00147622	0.0244805
MAPK8	-0.718202	6.89169	8.01523e-09	1.07256e-07		FGFR1	-0.252417	6.51055	0.0014813	0.0245403
CLDN4	0.93113	1.47406	8.11899e-09	1.08536e-07		CCT6P1	-0.326301	3.77963	0.0014936	0.0246913
NRP1	-0.936011	2.18146	8.19353e-09	1.09424e-07		PPP2CB	0.279219	6.6229	0.00149492	0.0246913
PGP	0.673059	4.71906	8.20873e-09	1.09518e-07		HS6ST2	-0.369044	4.23748	0.00149684	0.0246913
RASA1	-0.890542	5.19617	8.22305e-09	1.096e-07		TCAP	0.568214	0.961971	0.00149699	0.0246913
FOXN2	-1.27887	3.18531	8.32002e-09	1.10732e-07		LOC100507316	0.442896	3.28468	0.00149784	0.0246913
MAP7	0.756217	4.6321	8.32448e-09	1.10732e-07		RPS27L	0.435401	6.51796	0.00150119	0.0247008
TWSG1	-0.88969	4.32976	8.44793e-09	1.122e-07		COL23A1	-0.592412	0.67059	0.00150142	0.0247008
SEC24B	-0.745678	5.40446	8.45151e-09	1.122e-07		LOC102724046	1.01663	-1.62425	0.00150287	0.0247008
PIK3CA	-1.24227	4.55636	8.46678e-09	1.12291e-07		PLEC	-0.362622	6.50153	0.00151512	0.0248703
ZNF219	0.6411	6.63652	8.5384e-09	1.13022e-07		ARHGEF26	-0.40178	2.04074	0.00151617	0.0248703
MVP	-0.934544	3.66883	8.53873e-09	1.13022e-07		TRERF1	-0.451423	4.343	0.00152039	0.0249149
PROB1	0.944426	2.58572	8.60845e-09	1.13833e-07		LRRC37A4P	-0.555851	4.48844	0.00152292	0.0249318
TSPAN8	-1.26127	3.1387	8.68514e-09	1.14734e-07		ADI1	0.306049	7.18981	0.00152512	0.0249433
BRWD3	-0.807585	4.6452	8.73809e-09	1.15321e-07		RP11-579D7.4	0.99111	-0.606052	0.00153041	0.0249997
ADAT3	0.972421	3.66231	8.78623e-09	1.15842e-07		VPS9D1-AS1	-0.306251	3.98386	0.00153161	0.0249997
WDR34	0.656595	7.1789	8.81963e-09	1.16168e-07		FAM96A	0.357062	5.74821	0.00153308	0.0249997
RASL10B	0.559537	7.06682	8.90722e-09	1.17207e-07		CENPA	0.338386	5.20309	0.00154471	0.0251648
KIAA1217	-1.05125	3.33189	9.03582e-09	1.18783e-07		LINC00578	-0.676174	-0.600333	0.00155077	0.0252318
GTPBP3	0.566455	6.38465	9.10498e-09	1.19575e-07		PRTG	-0.694181	4.56371	0.00155186	0.0252318
PXMP2	0.623577	4.88445	9.13565e-09	1.19861e-07		RNPEP	0.301172	6.74438	0.00155345	0.025233
NEK7	-1.41069	4.59844	9.19829e-09	1.20565e-07		ENO3	0.421507	3.96795	0.00157352	0.025534
NDOR1	0.698149	6.15403	9.26748e-09	1.21353e-07		ADAT2	-0.358477	3.42343	0.00159403	0.0258416
SOS2	-0.884461	5.49039	9.436e-09	1.2344e-07		HERC2P4	-0.774902	0.247869	0.00160778	0.0260391
TSPAN6	-0.801337	4.83795	9.72745e-09	1.27129e-07		COL9A1	0.471664	1.49515	0.00162523	0.0262962
NOTCH1	-1.07767	2.65174	9.84522e-09	1.28543e-07		CD163L1	0.417185	2.96416	0.00162759	0.0263087
CD164	-1.61926	6.17308	9.99359e-09	1.30274e-07		PTCH2	-0.385715	1.71178	0.00164421	0.0265516
MAP4K5	-1.08215	5.23503	9.99722e-09	1.30274e-07		HCG18	-0.32132	6.23261	0.0016475	0.026579
KCNK9	-0.87666	2.93949	1.03099e-08	1.34218e-07		NDUFC2	0.543322	4.82939	0.00165251	0.026634
INA	-0.657192	7.26165	1.03932e-08	1.35085e-07		DDX60L	-0.567415	0.9216	0.00165437	0.0266381
ZNF564	-0.793655	3.09968	1.03965e-08	1.35085e-07		ENC1	-0.26023	5.57772	0.00166396	0.0267667
CLMP	-0.582799	6.21331	1.04195e-08	1.35252e-07		RAB23	-0.381211	4.38361	0.00168063	0.0269969
BOLA1	0.651844	4.90268	1.05145e-08	1.36354e-07		DPY30	0.444163	5.94956	0.00168152	0.0269969
TUBB4B	0.490258	8.41368	1.08581e-08	1.40674e-07		SLC2A1	0.278105	6.76421	0.00168595	0.0270259
ZNF646	0.634071	6.47803	1.09162e-08	1.4129e-07		CISD2	0.341306	5.83421	0.00168658	0.0270259
PARP11	-0.746751	3.01404	1.09471e-08	1.41553e-07		AFG3L1P	-0.307641	4.63049	0.00168945	0.0270458
C2CD4C	0.833101	3.91877	1.10638e-08	1.42925e-07		CYS1	-0.610055	0.0547776	0.00169272	0.0270721
UBE2O	0.534062	7.24096	1.11018e-08	1.43278e-07		RMI2	0.431837	5.19022	0.00169536	0.0270882
MIR22HG	-0.788391	3.27966	1.13103e-08	1.45829e-07		POMZP3	0.357707	4.94492	0.00170642	0.0272388
PICALM	-0.845304	6.45149	1.15368e-08	1.48607e-07		VPS29	0.357993	5.93818	0.00170875	0.0272491
PIR	-0.843236	2.85635	1.163e-08	1.49664e-07		FBLIM1	-0.251803	6.45677	0.00171034	0.0272491
RASGRP1	-1.23354	0.756522	1.16549e-08	1.49837e-07		TMEM128	0.257605	5.81245	0.00171428	0.0272858
C19orf48	0.660397	6.17029	1.16658e-08	1.49837e-07		IDUA	-0.426073	2.42471	0.00171761	0.0273127
LOC102724164	0.7267	2.93037	1.19357e-08	1.53158e-07		GIT1	0.243415	7.65057	0.00171941	0.0273129
SPATA2L	0.769543	4.92382	1.20853e-08	1.5493e-07		PODXL	-0.328859	5.66961	0.00172091	0.0273129
LRRC27	0.627739	4.75844	1.21665e-08	1.55822e-07		GATA3-AS1	0.456168	5.23872	0.0017278	0.0273823
RAPGEF2	-0.592003	6.22644	1.22717e-08	1.5702e-07		KHDC1	0.555429	2.29779	0.00173096	0.0273823
GIGYF1	0.592165	7.17605	1.23057e-08	1.57199e-07		LDLRAD3	-0.411148	5.98333	0.00173313	0.0273823
SIX3-AS1	0.661402	4.18461	1.23091e-08	1.57199e-07		C12orf75	0.365014	4.82879	0.00173366	0.0273823
AP000479.1	-0.915206	4.33628	1.2354e-08	1.57506e-07		LRP5L	-0.40455	3.40843	0.00173483	0.0273823
DPYSL5	0.495589	9.04618	1.23567e-08	1.57506e-07		CERKL	-1.01783	-1.73036	0.00173516	0.0273823
KAT2B	-0.979854	2.96782	1.23783e-08	1.57632e-07		CENPW	0.380181	4.06909	0.00173799	0.0274009
EI24	-0.436552	7.74334	1.26101e-08	1.60432e-07		TNRC18	-0.316292	6.14896	0.0017402	0.027404
SH3KBP1	-0.703354	3.77976	1.26522e-08	1.60816e-07		ARL3	0.306883	6.62964	0.00174176	0.027404
CALM3	0.473683	8.83588	1.26972e-08	1.61235e-07		HOXD9	0.367081	5.9449	0.00174313	0.027404
CYP26A1	-1.22737	1.71394	1.28886e-08	1.63511e-07		C20orf112	-0.275172	6.67844	0.00174965	0.0274806
ZCCHC11	-0.756965	5.54733	1.29125e-08	1.63659e-07		LOC101928806	0.700358	0.531816	0.00175872	0.0275969
TPM4	-0.435236	8.97848	1.29445e-08	1.6391e-07		GBE1	0.290978	3.87834	0.00176113	0.0276087
PAK2	-0.688418	7.34486	1.29753e-08	1.64146e-07		TSLP	0.540092	1.58871	0.00176668	0.0276696
NRARP	0.816119	3.33236	1.30715e-08	1.65208e-07		LOC101929021	0.534503	1.21443	0.00177336	0.0277482
DOCK9-AS2	1.63233	0.642645	1.32292e-08	1.67044e-07		GKAP1	0.388999	3.27184	0.00177771	0.02779
MVB12B	0.6197	6.68218	1.33616e-08	1.68557e-07		TRIM8	0.265134	6.03267	0.00178374	0.0278582
RAC1	-0.673551	8.28794	1.34183e-08	1.69114e-07		PTPRO	-0.337806	4.14015	0.00178674	0.0278789
PPP1R3F	0.678635	4.60573	1.34698e-08	1.69604e-07		PSMC3IP	0.291378	5.58109	0.00179241	0.0279237
GOLGA1	0.612596	5.82351	1.3502e-08	1.6985e-07		MVB12B	-0.298582	6.13281	0.00179297	0.0279237
NAA50	-1.2373	5.94938	1.36478e-08	1.71523e-07		MORC4	0.291522	3.27059	0.00179965	0.0280015
ATG4D	0.740593	5.80655	1.37107e-08	1.72152e-07		MAML2	-0.689913	0.354519	0.00181324	0.0281865
GORASP1	0.553422	6.18666	1.37312e-08	1.72249e-07		AGPAT4	-0.326826	5.39536	0.00181708	0.0281955
CITED4	1.00207	2.38749	1.40085e-08	1.75517e-07		MOB3C	-0.298307	3.62978	0.00181869	0.0281955
MAP1B	-0.517763	9.7522	1.40179e-08	1.75517e-07		GUSBP9	-1.18677	1.05096	0.0018189	0.0281955
POC1A	0.677208	5.09404	1.41177e-08	1.76602e-07		PACSIN1	0.673471	-0.35412	0.00182767	0.028305
TNIK	0.878293	3.46431	1.43866e-08	1.79799e-07		RAD51B	0.415807	1.94856	0.00183549	0.0283997
SNX14	-1.09485	5.66918	1.46237e-08	1.82592e-07		KRT17	0.851819	0.959164	0.00184259	0.0284616
HSBP1	-0.77018	7.68293	1.46886e-08	1.83232e-07		IDH1-AS1	0.929422	-1.47772	0.00184291	0.0284616
ZWINT	0.698716	6.02786	1.48508e-08	1.85084e-07		CREM	0.397324	4.16805	0.00185367	0.0285952
KCTD19	1.09407	1.75548	1.49167e-08	1.85733e-07		PTCH1	-0.462029	6.44997	0.001856	0.0285952
ZNF503-AS2	0.781849	3.41546	1.50162e-08	1.86798e-07		LOC100506922	0.468661	0.715146	0.00185672	0.0285952
CLSTN1	0.438907	8.30626	1.50509e-08	1.87057e-07		MYO1C	0.230732	7.41898	0.00186107	0.0286353
MFN1	-0.857112	5.72228	1.5359e-08	1.90582e-07		SP110	-0.560251	0.956035	0.00186325	0.0286353
DAPL1	-1.22306	1.07396	1.53629e-08	1.90582e-07		LACTB2	0.43639	2.79377	0.00186449	0.0286353
TRIB1	0.768444	5.56292	1.53862e-08	1.90609e-07		IFI44	-0.959558	-1.56919	0.00186713	0.0286494
YME1L1	-0.701463	7.3546	1.53934e-08	1.90609e-07		LOC101928551	-1.24421	-2.08121	0.00187328	0.0287049
CD2BP2	0.502448	8.22142	1.57104e-08	1.94355e-07		SHC3	-0.370971	5.9377	0.00187419	0.0287049
PCDH17	-0.753007	4.37159	1.59443e-08	1.97067e-07		TVP23C	-0.391544	1.88389	0.00188565	0.0288268
UHMK1	-1.02041	6.64561	1.59609e-08	1.97091e-07		HIST1H2BE	1.16932	-1.01048	0.00188738	0.0288268
SRP72	-0.744477	7.12732	1.59944e-08	1.97323e-07		PLN	-1.37772	-2.41405	0.00188883	0.0288268
ZNF444	0.742762	5.73498	1.60289e-08	1.97568e-07		RP11-326F20.5	0.747288	-1.009	0.00188909	0.0288268
VPS26A	-1.15471	5.34337	1.60733e-08	1.97933e-07		PANX2	0.467189	1.57798	0.00189154	0.0288378
TRIM13	-0.986138	5.38601	1.64238e-08	2.02064e-07		GJD2	0.550912	0.420655	0.00189436	0.0288543
BMP2K	-0.935817	4.19978	1.65643e-08	2.0344e-07		ELP2	-0.292132	6.59124	0.00189974	0.0288967
RSF1	-0.996259	6.03822	1.65754e-08	2.0344e-07		GPR173	-0.308309	6.47269	0.00190062	0.0288967
ZNF358	0.628894	7.61323	1.65811e-08	2.0344e-07		ZNF320	-0.289876	6.67164	0.00190596	0.0289514
ARPP19	-0.994377	7.7891	1.67224e-08	2.04987e-07		SCG2	0.273624	7.93215	0.00190792	0.0289548
TNRC18	0.543411	7.0469	1.6835e-08	2.06178e-07		KIF26B	-0.59255	7.18666	0.00191549	0.0290431
ZCCHC24	-0.71837	5.37055	1.71221e-08	2.09504e-07		MIR6859-1	-0.989827	-1.68921	0.00192105	0.0291009
MCF2L	0.607998	6.79947	1.72582e-08	2.10977e-07		RP11-430B1.2	0.645723	0.452917	0.00192924	0.0291984
HIC1	0.924735	2.26641	1.76722e-08	2.15827e-07		IBA57	-0.411492	4.06084	0.00193188	0.0292119
ACVR2A	-0.810658	3.71594	1.7687e-08	2.15827e-07		NET1	0.265519	4.97165	0.00193689	0.0292609
AGFG2	0.765983	4.1482	1.80602e-08	2.2018e-07		DTX3L	-0.324025	3.6639	0.00194036	0.0292868
ZNF383	-0.832537	2.88286	1.82048e-08	2.21741e-07		MRC2	-0.257094	7.13457	0.00194648	0.0293525
C1orf35	0.686157	5.40973	1.82331e-08	2.21885e-07		VHL	0.21723	7.29705	0.00195216	0.0293642
KCNQ3	-0.756382	3.65086	1.83043e-08	2.22551e-07		SLITRK6	-0.598128	4.08561	0.00195309	0.0293642
FAM50A	0.57517	6.2942	1.86063e-08	2.26017e-07		CHRM2	-0.818138	3.62834	0.00195517	0.0293642
B9D1	0.703064	3.83242	1.86676e-08	2.26557e-07		RP11-637A17.2	0.953236	-1.25016	0.00195576	0.0293642
CC2D1A	0.64737	5.95964	1.86979e-08	2.26721e-07		RORB	-0.831294	3.17072	0.00195816	0.0293642
SLC5A3	-1.01327	4.38349	1.90361e-08	2.30613e-07		KIF2C	0.243971	6.34644	0.00195978	0.0293642
EEF1E1	-2.19152	1.38506	1.90725e-08	2.30846e-07		FLJ13197	-0.559703	2.46582	0.00196001	0.0293642
FBXL16	0.62826	7.23828	1.92635e-08	2.32948e-07		DNAJB6	0.236159	7.69806	0.00196138	0.0293642
TMEM55B	0.697511	5.49084	1.93037e-08	2.33225e-07		LOC389607	-0.977772	-0.358544	0.00196692	0.0294207
C7orf50	0.690161	6.70415	1.94203e-08	2.34422e-07		YPEL3	0.356642	5.8063	0.00197085	0.0294291
PMPCB	-0.624033	6.34459	1.96499e-08	2.3698e-07		TUBD1	0.354217	3.04631	0.00197102	0.0294291
DCAF8	0.451665	7.38188	1.97164e-08	2.37569e-07		EP400NL	-0.525204	2.01017	0.00197486	0.02946
LOC102723820	0.836042	3.69134	1.98928e-08	2.3948e-07		PCDHGA7	-0.592102	4.96674	0.00197847	0.0294874
SART1	0.545164	7.13528	1.99344e-08	2.39766e-07		RUNX1T1	-0.429055	3.58767	0.00198145	0.0295054
TBCD	0.519259	7.67439	1.9982e-08	2.40124e-07		PIK3R3	-0.273842	6.30284	0.00198323	0.0295054
PMVK	0.63466	6.31238	2.01177e-08	2.41538e-07		SRRM2-AS1	0.68423	-0.0618202	0.00198655	0.0295284
SMG9	0.627998	5.74545	2.02094e-08	2.42423e-07		DCC	-0.852384	-1.21394	0.00199239	0.0295887
MAP4K3	-0.920531	5.05997	2.04492e-08	2.45081e-07		OSBPL10	0.48359	1.22165	0.00200577	0.0297609
AP2A1	0.583604	7.14875	2.06141e-08	2.46836e-07		LOC100287592	0.451774	1.94125	0.00201968	0.0299407
PAQR8	-0.55863	5.71505	2.08594e-08	2.49551e-07		HSD17B7	0.300676	3.81565	0.00202659	0.0300163
C16orf80	0.490352	6.09397	2.10345e-08	2.51422e-07		LRRN3	0.443687	6.03652	0.00204074	0.0301989
SBF1	0.710206	8.65576	2.10704e-08	2.51628e-07		TEP1	-0.413332	4.48787	0.00204695	0.030264
SNX30	-0.670802	4.58145	2.14992e-08	2.5652e-07		RNY1	2.61997	-0.775565	0.00205036	0.0302874
PLIN5	1.09761	1.32469	2.1529e-08	2.56648e-07		LOC102723859	-1.97767	-0.799571	0.00205892	0.0303869
SETD1B	0.547316	5.96772	2.18064e-08	2.59724e-07		TCERG1L	0.448871	0.997381	0.00206865	0.0305035
CACFD1	0.759827	6.63878	2.18269e-08	2.59739e-07		CCDC28A	0.37612	4.17198	0.00207569	0.0305801
STC2	-0.938577	1.72176	2.20745e-08	2.62453e-07		TENM4	-0.427079	8.14958	0.00208326	0.0306644
NARF	0.46997	7.30216	2.24965e-08	2.67233e-07		TM4SF4	0.820134	-0.224831	0.00208828	0.0307025
FNTA	-0.757534	5.73723	2.27696e-08	2.70239e-07		ITPR3	-0.480613	2.583	0.00208953	0.0307025
POP7	0.582483	5.83155	2.28624e-08	2.711e-07		LOC102724757	-0.782832	-0.229847	0.00209175	0.030708
DLGAP3	0.784847	4.5303	2.30623e-08	2.73229e-07		CMAS	0.270554	5.65895	0.00209495	0.0307278
INO80E	0.503121	6.97567	2.3858e-08	2.82407e-07		LOC100133331	-0.523139	1.83292	0.00209933	0.0307382
RAB40C	0.70102	5.6504	2.39228e-08	2.82925e-07		SH3BGR	0.554327	2.0341	0.00209936	0.0307382
RMND5A	-0.705353	6.34799	2.39984e-08	2.8357e-07		SMPD1	0.353785	5.11908	0.00210168	0.0307452
ANKRD54	0.618744	5.625	2.40363e-08	2.83768e-07		PPM1M	0.316992	4.63822	0.00211229	0.0308732
ZNF764	0.669102	5.16897	2.43282e-08	2.86961e-07		C1QTNF1	-0.359212	4.18933	0.00212893	0.0310891
SACS	-1.34811	5.87831	2.44541e-08	2.88194e-07		MTHFD2	0.221037	6.67746	0.00213679	0.0311766
ATE1	-0.691008	6.13392	2.46622e-08	2.90391e-07		PYGO1	-0.516367	4.20428	0.00214096	0.0312099
PLD5	-0.71575	5.5028	2.4696e-08	2.90446e-07		LOC101928375	-0.871754	-0.668058	0.00214858	0.0312937
NELFA	0.57159	5.64194	2.47101e-08	2.90446e-07		FBXO34	0.258317	5.17183	0.00215735	0.0313939
KIF26A	0.631105	7.94719	2.48425e-08	2.91748e-07		ARHGEF7	-0.271874	7.66255	0.00216008	0.0314061
USP21	0.631425	6.74394	2.48828e-08	2.91965e-07		LOC100630918	0.42774	2.45315	0.00217004	0.0314953
TTBK1	0.576607	6.9983	2.497e-08	2.92733e-07		UCN	0.635741	1.21398	0.00217046	0.0314953
SLC7A5	0.594798	6.39484	2.5163e-08	2.94739e-07		BRE-AS1	0.889398	-1.138	0.00217189	0.0314953
DOCK4	-0.596768	5.8274	2.55701e-08	2.98993e-07		C5orf63	-0.300088	3.66224	0.0021764	0.0315331
CTU1	0.789173	3.22492	2.55845e-08	2.98993e-07		SCN2B	-0.469662	1.89961	0.00218487	0.0316016
KCNMA1	-0.682378	4.61019	2.55985e-08	2.98993e-07		MIR1914	-0.979323	-1.66618	0.00218492	0.0316016
DNPH1	0.744682	5.39931	2.56153e-08	2.98993e-07		ACTR10	0.243572	6.3362	0.00219063	0.0316566
DYNC1LI2	-0.563805	7.38407	2.59415e-08	3.02539e-07		PFKFB3	-0.309818	5.359	0.0021993	0.0317544
NF1	-0.656227	6.74007	2.62023e-08	3.05168e-07		RRAGC	0.268742	5.47424	0.00222213	0.0320561
IGHMBP2	0.631612	4.95733	2.62124e-08	3.05168e-07		SYPL1	0.290756	5.12727	0.00222494	0.0320688
STRADB	-0.683465	4.42543	2.6371e-08	3.06749e-07		TMC5	-0.479976	1.21006	0.00223167	0.032138
RPA3-AS1	-1.032	4.18431	2.64413e-08	3.073e-07		RND3	-0.287775	6.2089	0.00224209	0.0322301
GAREML	0.555056	6.05653	2.69852e-08	3.13204e-07		NAP1L5	0.37968	5.28946	0.00224392	0.0322301
MTL5	0.669656	4.59117	2.69959e-08	3.13204e-07		COMTD1	-0.525585	1.39827	0.00224901	0.0322301
CAD	0.528405	7.27108	2.73323e-08	3.16833e-07		SV2A	0.235863	6.94003	0.00225068	0.0322301
UQCC2	0.527768	6.20176	2.74035e-08	3.17384e-07		CNOT11	0.273723	5.80668	0.00225092	0.0322301
DDHD2	-0.579757	6.06116	2.75531e-08	3.18842e-07		ETS2	-0.244827	5.75131	0.00225092	0.0322301
AP3S1	-1.14875	4.78387	2.7696e-08	3.2022e-07		TCEAL2	0.376901	4.24314	0.00225163	0.0322301
WDR47	-0.671482	5.24417	2.79976e-08	3.23429e-07		LOC375196	0.775254	-0.667983	0.00226418	0.032358
LSM4	0.454518	7.90801	2.80879e-08	3.24193e-07		MELK	0.237464	5.96421	0.00226446	0.032358
ASPHD2	0.640973	4.43225	2.82736e-08	3.26056e-07		SLC12A5	-0.364673	2.42841	0.0022717	0.0324336
MNT	0.556588	6.01322	2.85472e-08	3.2893e-07		OLFML2B	-0.626288	0.693397	0.00227486	0.0324508
HK2	-0.624743	5.2353	2.87844e-08	3.31379e-07		LOC101929038	-0.650685	0.249424	0.00227831	0.032461
RFC2	0.449944	6.72585	2.88433e-08	3.31772e-07		BTG3	0.303266	5.22128	0.00227947	0.032461
AKAP13	-0.420877	7.13336	2.89884e-08	3.33156e-07		MMADHC	0.246402	6.23858	0.00228565	0.0325211
SLC3A2	0.674786	5.96346	2.92371e-08	3.35726e-07		PIFO	1.42468	-1.91105	0.00229414	0.0326103
PBXIP1	0.563329	7.55279	2.92971e-08	3.36128e-07		UNC50	0.290626	5.10099	0.00229776	0.0326103
ZDHHC12	0.793565	5.50091	2.96428e-08	3.39805e-07		LINC-PINT	0.512831	0.959077	0.0022978	0.0326103
ZNF316	0.549426	7.74259	3.02293e-08	3.46232e-07		LZTS3	0.245174	6.06133	0.00230089	0.0326263
TMCO1	-0.806865	7.00717	3.04686e-08	3.48676e-07		GNG3	0.490027	4.4975	0.00230851	0.0327066
PAPSS1	-0.45831	6.84121	3.04966e-08	3.48699e-07		PAPPA	-0.514113	2.50793	0.00231358	0.032745
LOC101928719	1.00555	1.73297	3.06793e-08	3.5049e-07		MKNK2	-0.238294	6.27546	0.00231516	0.032745
USP34	-0.867655	7.00163	3.07155e-08	3.50606e-07		ZNF772	-0.401922	3.08488	0.00232475	0.0328376
PAIP2	-0.811562	6.92415	3.07966e-08	3.51233e-07		MORF4L1	0.297959	8.35286	0.00232566	0.0328376
DYRK1B	0.559283	6.45176	3.10949e-08	3.54335e-07		FAM49B	0.276295	6.73513	0.00234266	0.0330495
FBXO11	-0.932896	6.63677	3.12748e-08	3.56083e-07		TUSC1	0.417836	4.29112	0.00234765	0.0330918
TENM3	-0.550935	6.09116	3.21475e-08	3.65709e-07		IDI1	0.280527	5.81768	0.00235381	0.0331453
TBC1D25	0.627455	5.19936	3.23522e-08	3.67726e-07		LINC00888	0.281729	4.03864	0.00235542	0.0331453
MCM3	0.436552	8.22584	3.23921e-08	3.67868e-07		CEBPB	0.529132	1.82794	0.00236863	0.033303
TTC37	-0.90034	5.6437	3.29898e-08	3.74133e-07		HEATR5A	-0.404079	5.935	0.00237482	0.0333528
TALDO1	0.555426	6.38959	3.29994e-08	3.74133e-07		ARHGAP28	-0.412795	4.20469	0.00237733	0.0333528
C17orf53	0.681748	3.81621	3.31528e-08	3.75555e-07		AP4B1	-0.263453	4.32083	0.00238015	0.0333528
NUDT14	0.908809	4.13356	3.39652e-08	3.84434e-07		XRCC4	0.345867	3.42205	0.00238019	0.0333528
NRXN3	-1.07238	2.2617	3.44344e-08	3.89416e-07		SNHG19	0.534274	3.62752	0.00238376	0.0333529
KCTD7	0.407588	7.33293	3.45389e-08	3.90269e-07		ARMC8	-0.303832	5.30213	0.00238421	0.0333529
SOAT1	-0.769328	4.76879	3.45871e-08	3.90486e-07		BAMBI	-0.35628	5.58182	0.0023884	0.0333833
LONP1	0.569506	7.73514	3.48367e-08	3.92974e-07		VSTM2A	0.459341	2.15925	0.00239449	0.0334405
FN3K	0.597626	5.31015	3.53625e-08	3.9857e-07		RFK	0.497919	4.44723	0.00240441	0.0335509
KDM6B	0.712019	7.43927	3.55942e-08	4.00845e-07		IRX6	-1.32885	-2.51798	0.00240796	0.0335722
CNN3	-0.622931	8.18594	3.58693e-08	4.03605e-07		TMEM253	0.574521	0.203062	0.00241432	0.0336327
ENDOV	0.622258	5.4689	3.66393e-08	4.11924e-07		TBX6	0.365067	2.20107	0.00242049	0.0336904
SH2B1	0.598388	7.28272	3.68264e-08	4.13612e-07		RHEB	0.339186	7.22668	0.00242798	0.0337501
RBM43	-1.19473	1.97078	3.6851e-08	4.13612e-07		LOC102723331	-1.26909	-2.41518	0.00242884	0.0337501
SYNGR3	0.653119	5.37522	3.69113e-08	4.13942e-07		ELOVL6	-0.390205	5.32509	0.00243996	0.0338584
OCIAD1	-0.794126	6.86077	3.69479e-08	4.14007e-07		LOC101928176	-0.878506	-1.53965	0.00244118	0.0338584
DDX19A	0.492727	6.62609	3.73482e-08	4.17929e-07		C14orf142	0.449151	4.81578	0.00244274	0.0338584
B3GALNT1	-0.763491	5.70527	3.73601e-08	4.17929e-07		OPHN1	-0.529007	3.60584	0.00245212	0.0339601
JKAMP	-1.15209	5.75761	3.74157e-08	4.18203e-07		KRT10	0.50813	4.23363	0.0024561	0.033987
KIAA1324L	-0.557123	6.17841	3.75834e-08	4.19729e-07		SPP1	0.605725	-0.320529	0.00246041	0.0340183
EIF5	-0.803397	7.45607	3.80065e-08	4.24101e-07		SLC15A2	-0.662833	-0.359844	0.00246393	0.0340386
RECK	-0.924303	3.91414	3.80904e-08	4.24684e-07		KCNQ4	-0.504607	0.330632	0.00247013	0.034092
PRRC2A	0.535454	9.55616	3.84328e-08	4.28147e-07		UBE2C	0.35295	6.73666	0.00247189	0.034092
TEX10	-0.680373	5.53944	3.84725e-08	4.28233e-07		ZNF226	-0.263282	4.585	0.00247882	0.0341334
IRF2BP1	0.699084	6.44243	3.90809e-08	4.34638e-07		TRAF3	-0.305912	5.3652	0.002479	0.0341334
GFER	0.65258	5.53131	3.91126e-08	4.34638e-07		AAED1	0.315119	3.14673	0.00248438	0.0341792
AP4E1	-0.943363	4.15646	3.93677e-08	4.37111e-07		RAD51C	0.292605	5.66939	0.00250006	0.0343665
MYO7A	1.03427	1.6367	4.01356e-08	4.4527e-07		DACH1	-0.342804	3.79926	0.00250545	0.0344122
GNPDA1	-0.467833	6.75257	4.01797e-08	4.45392e-07		LOC102724017	0.574375	1.91924	0.00251058	0.034446
SYTL1	1.07436	1.83371	4.03252e-08	4.46635e-07		PAXIP1-AS1	0.351424	3.63531	0.00251206	0.034446
ASPDH	0.847396	4.47308	4.04946e-08	4.48143e-07		TAS2R5	-0.797195	0.222283	0.00252206	0.0345547
KIF21A	-0.788135	7.98072	4.09998e-08	4.53011e-07		USP46-AS1	-0.502896	1.66769	0.00253769	0.0347403
KLHDC9	0.755241	2.47394	4.1002e-08	4.53011e-07		LINC00526	0.41496	2.125	0.00254192	0.0347696
GIT2	-0.476672	6.00554	4.10741e-08	4.53435e-07		RP11-329J18.2	0.897902	-1.07645	0.00256341	0.035026
SHC2	0.696275	6.51649	4.12665e-08	4.55185e-07		ADRBK2	-0.379493	8.67085	0.00256488	0.035026
PANK1	-0.766749	4.61218	4.19415e-08	4.62251e-07		BOLA3	0.368367	3.9101	0.00257033	0.0350717
LOX	-1.93626	0.964999	4.25638e-08	4.68726e-07		CISD1	0.401508	4.79197	0.00257523	0.0351097
ERBB2	0.696336	4.52849	4.3157e-08	4.74868e-07		GALNT16	-0.363619	2.60204	0.00257859	0.0351267
TIGD3	0.827611	3.02666	4.3261e-08	4.75623e-07		NINL	-0.324875	6.01255	0.00258268	0.0351498
C11orf84	0.559165	6.91674	4.33351e-08	4.76049e-07		KCNH1-IT1	0.745209	-0.982399	0.00258451	0.0351498
DHRS13	0.616244	5.59419	4.33938e-08	4.76303e-07		DPM1	0.345931	5.64012	0.00260418	0.0353884
EME1	0.55938	4.99234	4.34882e-08	4.7695e-07		SYTL2	-0.677086	0.619316	0.0026097	0.0354344
PSME4	-0.631845	6.64339	4.35306e-08	4.77026e-07		PPP2R2B	-0.340155	3.41792	0.00261551	0.0354843
TESK1	0.695329	6.09071	4.45119e-08	4.87381e-07		PCBP1	0.30905	7.97617	0.00263339	0.0356978
RELT	0.706229	4.51325	4.47951e-08	4.90084e-07		RP11-160O5.1	0.478454	1.80282	0.00265076	0.035904
RBMS3	-1.0908	7.03261	4.48754e-08	4.90563e-07		SATB1	-0.378651	7.89744	0.00266266	0.0360358
FKBPL	0.675844	3.77866	4.50886e-08	4.92492e-07		LBH	-0.281338	5.667	0.00267624	0.0361902
MDM2	-0.782643	6.5887	4.64978e-08	5.07472e-07		PRR11	0.218455	6.88189	0.00268152	0.0362321
TOR1AIP1	-0.698808	5.80505	4.67079e-08	5.09351e-07		FOXM1	0.266773	7.74455	0.00269089	0.0363292
RRM2	0.805525	7.18179	4.68798e-08	5.10529e-07		TARBP1	-0.382699	5.2081	0.00271242	0.0365902
TCF7L2	-0.818768	3.09141	4.68919e-08	5.10529e-07		TMEM41A	-0.271871	4.56046	0.00271941	0.0366547
HAUS6	-1.05627	5.01155	4.7014e-08	5.11443e-07		LINC00951	-0.491583	1.13087	0.00272845	0.0367468
THAP3	0.580976	5.04289	4.71934e-08	5.1298e-07		FOXA3	0.48272	2.0706	0.00274411	0.0368853
RANGAP1	0.544476	7.30156	4.73683e-08	5.14365e-07		NIPAL2	-0.388127	3.04252	0.00274522	0.0368853
STK33	-0.901837	2.54233	4.74052e-08	5.14365e-07		DFNB31	-0.396153	1.15738	0.00274635	0.0368853
CDK6	-0.743883	7.77719	4.74357e-08	5.14365e-07		CALM2	0.317503	10.9857	0.0027497	0.0368853
CD47	-0.943609	5.54696	4.75466e-08	5.15152e-07		WDR90	-0.360017	4.61252	0.00274982	0.0368853
GSK3A	0.472941	7.77247	4.84656e-08	5.24686e-07		CCNL2	-0.27007	7.76336	0.0027754	0.0371984
LIPA	-0.704982	4.31405	4.87398e-08	5.27229e-07		BEGAIN	-0.24175	6.47868	0.00278426	0.0372871
FAM132B	1.02069	1.25606	4.87806e-08	5.27247e-07		LOC102723580	-0.749821	-0.72585	0.00285417	0.0381926
CDK10	0.670703	6.3943	4.89078e-08	5.28197e-07		SLC39A1	0.247787	7.81659	0.00286006	0.0382406
KPTN	0.64364	4.98932	5.00123e-08	5.39691e-07		LOC102723479	-0.857435	-1.56735	0.00286782	0.0383137
GPHN	-0.608242	4.46423	5.01248e-08	5.40471e-07		RP11-482D24.2	-0.872467	-1.54388	0.00287174	0.0383317
MZF1	0.745276	5.72227	5.0485e-08	5.43919e-07		LOC101928402	0.764126	-1.24731	0.00287513	0.0383317
MME	-1.51285	0.857734	5.1099e-08	5.50092e-07		ANKFY1	-0.319714	6.67836	0.00287609	0.0383317
DAXX	0.496078	7.8062	5.15135e-08	5.53393e-07		MIAT	-0.534535	8.008	0.0028822	0.0383824
FBXW4	0.644832	6.07894	5.15219e-08	5.53393e-07		DNAJC17	-0.311175	3.49627	0.0028858	0.0383996
C21orf2	0.684349	5.06603	5.15292e-08	5.53393e-07		SETBP1	-0.503548	4.32799	0.00289203	0.0384517
CCAR2	0.507165	8.5308	5.21969e-08	5.59814e-07		CYR61	-0.445989	2.32535	0.00290457	0.0385876
IGFBP7	-0.981759	2.57958	5.22105e-08	5.59814e-07		SPAG7	0.329818	6.02524	0.00290717	0.0385914
TMEM240	0.812072	3.72111	5.25043e-08	5.62516e-07		GPANK1	0.340108	5.14474	0.00291247	0.0386309
CYP26B1	0.682829	3.45745	5.30995e-08	5.6844e-07		LINC01085	-1.29403	-2.1351	0.00292319	0.0387399
CLTB	0.637816	5.33062	5.35212e-08	5.72498e-07		PHKA2	-0.303861	4.89684	0.00292577	0.0387399
AC097468.4	1.07668	0.563729	5.3605e-08	5.72938e-07		LOC101928880	0.696322	0.437569	0.00292768	0.0387399
KEAP1	0.508824	6.98139	5.39593e-08	5.76266e-07		LOC102724593	-1.12368	-1.91769	0.00293532	0.038792
MAGEA3	0.516375	5.90003	5.41795e-08	5.78159e-07		CCDC80	-0.33403	2.5102	0.00293628	0.038792
SETX	-0.663688	6.51544	5.44222e-08	5.80288e-07		AARS	0.229174	6.96829	0.00293951	0.0388039
SLC45A4	0.593386	5.35479	5.49911e-08	5.85889e-07		CCNG1	0.26544	7.12204	0.00294234	0.0388104
PTP4A2	-0.567193	7.27021	5.53221e-08	5.88948e-07		LOC339260	-0.562027	0.574612	0.00296218	0.0390281
COPB1	-0.842629	6.77153	5.55928e-08	5.91024e-07		MZT1	0.399888	5.36333	0.00296354	0.0390281
TMEM184B	0.61725	5.97145	5.56051e-08	5.91024e-07		ANKRD33	-0.79797	-1.19865	0.00296874	0.0390657
ARC	0.967159	2.57236	5.67701e-08	6.0293e-07		PAQR6	-0.264471	4.28568	0.00297315	0.03909
RNFT2	0.627529	4.42416	5.71717e-08	6.06715e-07		CPA1	0.550185	0.554408	0.00297529	0.03909
CDK16	0.492019	7.92183	5.72312e-08	6.06867e-07		RWDD3	0.45613	3.50587	0.00298142	0.039127
RAB23	-0.945952	4.02906	5.78895e-08	6.13364e-07		ST20-MTHFS	-1.13032	-2.16486	0.0029828	0.039127
MARCH9	0.614076	5.98683	5.79858e-08	6.139e-07		LOC101927725	-1.00546	-1.38032	0.00300493	0.0393861
EBF4	0.549049	6.81672	5.83553e-08	6.17325e-07		LOC100505761	0.37473	3.82884	0.00300756	0.0393896
MRPS34	0.526841	6.58076	5.87181e-08	6.20675e-07		STK16	0.278086	5.51154	0.00301577	0.0394526
WRAP73	0.502533	6.24943	5.88293e-08	6.21154e-07		CASKIN1	-0.346336	3.44265	0.00301824	0.0394526
KIF1C	0.564024	5.97671	5.88559e-08	6.21154e-07		CTGLF12P	-0.569923	0.786163	0.00301949	0.0394526
TAOK2	0.564898	6.49585	5.93434e-08	6.25807e-07		GOLGA6L9	-0.508354	3.61082	0.00302206	0.0394551
CHMP3	1.42762	1.50027	5.96007e-08	6.28028e-07		FLOT1	0.289364	7.73603	0.00302608	0.0394767
IDS	-0.50415	8.69365	5.99327e-08	6.31031e-07		TUB	-0.332024	7.99255	0.00304991	0.0396528
MYO1D	-0.55487	4.86539	6.02533e-08	6.3391e-07		AXIN2	-0.301776	4.63687	0.00305006	0.0396528
ZNF446	0.773057	5.22995	6.04853e-08	6.35853e-07		PRPF40B	0.244733	5.42137	0.00305132	0.0396528
PRKAR1A	-0.746118	8.15937	6.07759e-08	6.38409e-07		ZDHHC11B	-0.383862	1.95157	0.00305172	0.0396528
RAB12	-0.768285	4.01266	6.08849e-08	6.39054e-07		TCEAL1	0.450785	4.10637	0.00305214	0.0396528
ZNF324	0.600168	5.38913	6.15127e-08	6.45139e-07		MAP3K1	-0.445661	7.4158	0.00305388	0.0396528
SEMA6C	0.528662	6.70126	6.16349e-08	6.45916e-07		FAM155A-IT1	1.19789	-2.18995	0.00306707	0.0397929
DDX23	0.472561	7.34796	6.17312e-08	6.46209e-07		CHMP5	0.273317	7.14696	0.00307231	0.0398131
TENM2	1.22078	0.787817	6.1759e-08	6.46209e-07		DIDO1	-0.306124	6.99474	0.00307341	0.0398131
ALDH16A1	0.65134	5.61266	6.23113e-08	6.5148e-07		TMEM63B	0.245188	6.05697	0.00309116	0.0400118
DHX34	0.629223	5.79677	6.30982e-08	6.59194e-07		XIST	-0.54571	3.55284	0.0030951	0.0400317
PAFAH1B2	-0.624019	7.37094	6.35563e-08	6.63465e-07		ITGA9	-0.731632	5.09115	0.0031017	0.0400859
ARHGAP28	-0.957361	3.82011	6.37113e-08	6.64566e-07		SRGAP3	-0.280011	4.6644	0.00311477	0.0402236
ZC3H4	0.490792	6.7979	6.43208e-08	6.70404e-07		LRIG1	-0.415117	1.87924	0.00313483	0.0404476
SEPT7	-1.19617	7.18606	6.45469e-08	6.72033e-07		TEKT4P2	0.346305	3.48229	0.00313698	0.0404476
SYMPK	0.532995	7.55361	6.45772e-08	6.72033e-07		LOC100131564	-0.463743	2.93096	0.00314953	0.0405365
ABCF3	0.653768	5.84151	6.48292e-08	6.74134e-07		SLC16A9	-0.297921	3.683	0.00314978	0.0405365
C19orf73	1.03574	1.93462	6.49905e-08	6.75288e-07		SNORA55	0.98186	-1.68561	0.00315118	0.0405365
PTBP1	0.449448	8.59004	6.55773e-08	6.80859e-07		SULT1C4	0.331427	5.10181	0.00315443	0.0405374
SERPINB8	-1.12391	0.727748	6.61707e-08	6.86489e-07		OPN3	-0.225047	6.01713	0.00315613	0.0405374
WWP1	-1.09685	3.73353	6.63295e-08	6.87291e-07		CYP2C8	-0.752087	-1.09993	0.00316002	0.040556
SMG5	0.491055	8.25701	6.63503e-08	6.87291e-07		MYT1L	-0.4183	5.38927	0.00317511	0.0407182
TAOK1	-0.839946	6.75797	6.678e-08	6.90874e-07		SMNDC1	0.286178	5.54092	0.00317832	0.0407281
KIAA0319	0.757908	2.28587	6.67991e-08	6.90874e-07		GPC2	-0.293846	6.62582	0.00318147	0.040737
LOC100128361	0.6614	3.00455	6.68951e-08	6.91335e-07		LINC01122	0.776027	-0.891925	0.00319417	0.0408681
PPP2R5B	0.603296	6.64086	6.71617e-08	6.93082e-07		ATP2A1	0.338435	1.88965	0.00320679	0.0409911
PPP1R3C	-1.00893	1.30715	6.71673e-08	6.93082e-07		AL022344.4	-0.308715	2.88927	0.0032087	0.0409911
TOMM70A	-0.75945	6.7419	6.72864e-08	6.93778e-07		CDCA3	0.284005	4.23584	0.00321413	0.0410273
ZAK	-0.743735	5.0076	6.81674e-08	7.02323e-07		ISY1	0.383329	4.33716	0.00321668	0.0410273
GFOD2	0.511049	6.40937	6.82983e-08	7.03133e-07		MRPL18	0.31593	5.73866	0.00321894	0.0410273
STARD4	-1.51166	4.79299	6.87373e-08	7.0665e-07		PLEKHA3	0.340327	4.61279	0.00322776	0.0410931
SP3	-0.946867	6.19872	6.87452e-08	7.0665e-07		FAM160A1	-0.624031	0.0708108	0.00322904	0.0410931
UBE2S	0.562011	7.45458	6.91572e-08	7.10341e-07		MARCH4	-0.220699	5.66348	0.00324496	0.0412641
HIRA	0.456486	7.13322	6.93624e-08	7.11905e-07		PIWIL2	0.722617	-0.822229	0.00324959	0.0412914
FBXL18	0.527314	7.35008	6.94829e-08	7.12597e-07		PKD1P1	-0.641112	3.95351	0.00325455	0.0413229
PPP1R35	0.723838	6.01598	6.97285e-08	7.14571e-07		GXYLT2	-0.450088	0.788974	0.00325974	0.0413571
NEURL4	0.65937	6.12591	7.01189e-08	7.18024e-07		TPBG	-0.286502	4.27249	0.00328782	0.0416816
VPS33A	0.54677	5.7042	7.04571e-08	7.20938e-07		IL17RD	-0.385282	8.272	0.00329532	0.041745
DIS3	-1.15815	5.775	7.15256e-08	7.31314e-07		NOTCH2	-0.477811	6.85108	0.00329959	0.0417539
ARMC5	0.639318	4.97007	7.15906e-08	7.31421e-07		FAM20C	0.676593	0.119849	0.00330105	0.0417539
DHX30	0.553741	7.87139	7.22229e-08	7.37321e-07		C14orf183	-1.02751	-2.09257	0.00330595	0.041784
SUCO	-0.914086	6.03061	7.27885e-08	7.42531e-07		HIST1H3D	1.40978	-1.99284	0.00330905	0.0417915
FASTKD2	-0.957104	4.64813	7.31815e-08	7.45973e-07		ZFHX3	-0.35451	7.1389	0.00331223	0.0418
MAP7D2	0.692939	3.58068	7.34571e-08	7.48216e-07		GAS6-AS2	0.396968	1.25128	0.00331977	0.0418457
RALGAPB	-0.51256	7.21949	7.36187e-08	7.49294e-07		LOC101928841	-0.512359	0.643076	0.00332158	0.0418457
MACROD1	0.597011	5.57017	7.46313e-08	7.58603e-07		TRIM25	-0.307443	5.88183	0.00332589	0.0418457
FAM57B	0.66091	6.4336	7.46463e-08	7.58603e-07		SPATS1	1.05683	-1.96568	0.00332592	0.0418457
RGS5	-0.943676	12.0698	7.49036e-08	7.60642e-07		NOD1	0.259858	4.84533	0.00334101	0.0420038
NIPAL1	-0.925776	1.30544	7.51767e-08	7.62839e-07		BIRC5	0.327745	6.92674	0.00334755	0.0420542
ALYREF	0.446678	7.22601	7.62702e-08	7.73351e-07		PEAR1	0.243368	4.79587	0.00336495	0.0422001
PKI55	-0.660517	5.65343	7.63544e-08	7.73391e-07		MYH15	0.458732	1.85284	0.00336633	0.0422001
DMPK	0.612012	6.54035	7.63893e-08	7.73391e-07		KIAA1598	-0.414517	4.61511	0.00336677	0.0422001
PPP1R26	0.621597	7.3603	7.70842e-08	7.79839e-07		SAP18	0.307533	6.62089	0.00336984	0.0422068
CCM2	0.58587	7.2037	7.71933e-08	7.80355e-07		NABP2	0.32202	6.26639	0.00337542	0.0422449
SEMA4B	0.582868	6.20977	7.77618e-08	7.85511e-07		WDR45B	0.199566	7.71332	0.00337843	0.0422507
UBE2QL1	-0.395719	7.44137	7.87557e-08	7.94954e-07		EFNA5	-0.298194	4.55803	0.0033851	0.0422892
TMPO-AS1	0.884719	3.01586	7.88631e-08	7.9544e-07		TP53I11	-0.24164	5.40996	0.0033866	0.0422892
RNF167	0.474541	7.07737	7.89546e-08	7.95765e-07		TMEM66	0.237097	8.45518	0.00339071	0.0423089
GPR68	0.775009	4.54726	7.9159e-08	7.97227e-07		PHYHIPL	0.290986	6.76125	0.00339639	0.0423479
FBXL19	0.568157	7.28632	7.94395e-08	7.99453e-07		ZNF229	-0.412817	3.90546	0.00340717	0.0424506
CGREF1	0.590577	4.88076	7.9923e-08	8.03716e-07		SEL1L3	-0.338833	2.29676	0.00341221	0.0424814
SEMA6D	-0.752309	4.57238	8.16111e-08	8.20079e-07		BCL2L11	-0.32836	6.3703	0.00342044	0.0425481
HSPA4	-0.579579	7.28973	8.19671e-08	8.23041e-07		LOC101927751	-0.686881	-0.453922	0.00342267	0.0425481
CPSF1	0.575572	7.11901	8.31987e-08	8.34783e-07		TMEM60	0.40632	4.78611	0.00345021	0.0428583
REV3L	-0.954283	5.6908	8.39327e-08	8.41221e-07		ANO8	-0.332657	5.28061	0.00346249	0.0429789
RABGGTB	-0.895423	5.02882	8.39656e-08	8.41221e-07		NBAS	-0.273517	5.88629	0.0034744	0.0430945
GNAQ	-1.21632	6.46159	8.46094e-08	8.4704e-07		ISCA1	0.248971	6.46462	0.00347903	0.0431198
SSBP4	0.616668	6.34183	8.49569e-08	8.49886e-07		RAP2C	0.309638	5.42007	0.00349109	0.043237
DPY19L3	-0.949929	6.06685	8.53557e-08	8.53239e-07		TENM3	-0.461954	5.78662	0.00351376	0.0434854
MYPOP	0.719182	3.91745	8.57712e-08	8.56756e-07		ZNF17	-0.307366	2.98787	0.00352022	0.043533
LRP12	-0.687157	5.02158	8.59545e-08	8.57948e-07		SPEG	-0.259164	5.54296	0.00352618	0.0435669
LOC100506710	-0.849911	6.0556	8.61072e-08	8.58835e-07		MCTP1	0.572083	1.43793	0.0035282	0.0435669
SEC31A	-0.42723	7.57726	8.72797e-08	8.69884e-07		SCAMP5	0.226349	7.87095	0.00354699	0.0437094
CACNA2D2	-0.555749	8.36331	8.75924e-08	8.72352e-07		LOC283177	-0.46919	0.79401	0.00354854	0.0437094
APLN	0.826818	2.30826	8.82436e-08	8.78188e-07		CSAG1	0.408668	4.60562	0.00354858	0.0437094
CUX1	0.438132	8.18377	8.89564e-08	8.83993e-07		HDHD1	0.307173	4.22883	0.00355025	0.0437094
GREM2	-0.731198	4.46846	8.89585e-08	8.83993e-07		KIAA0020	-0.329377	5.2902	0.00356386	0.0438445
KLHDC3	0.500061	8.30658	8.92198e-08	8.85934e-07		SALL4	-0.668544	1.38806	0.00356713	0.0438523
CASKIN1	0.892267	4.42108	8.9297e-08	8.86045e-07		SCARNA15	-0.631133	-0.751394	0.00358415	0.0439717
SLC25A22	0.729431	6.10299	8.9777e-08	8.90151e-07		PTPN3	0.625939	-0.137854	0.00358423	0.0439717
LMBRD1	-1.06368	3.84393	8.99029e-08	8.90742e-07		ZNF469	-0.350056	3.17509	0.00358478	0.0439717
LIMK1	0.645647	7.54498	8.99746e-08	8.90795e-07		KLF9	-0.278452	4.32781	0.00359522	0.0440423
MRAS	-0.453108	6.91944	9.04099e-08	8.94445e-07		HIST1H3I	1.49856	-2.18335	0.00359583	0.0440423
KIAA0319L	0.489144	7.52949	9.06259e-08	8.95923e-07		OGG1	-0.267836	5.01187	0.00360352	0.044104
GPRIN1	0.568905	7.7924	9.12828e-08	9.01754e-07		TFEB	0.449126	1.965	0.00360889	0.0441372
LRRN1	-0.732039	3.99375	9.2087e-08	9.08489e-07		HCRTR1	-0.710272	-1.13627	0.00361533	0.0441835
KIDINS220	-0.558452	7.6796	9.20999e-08	9.08489e-07		ZNF789	-0.315947	4.06873	0.00362319	0.0442444
ARF4	-0.72958	7.32848	9.26685e-08	9.13427e-07		LOC101927451	0.554379	1.23641	0.00362563	0.0442444
MLXIP	0.655779	6.68627	9.32881e-08	9.1886e-07		PRR7-AS1	-0.718309	-0.776681	0.00365105	0.0445214
TXN	-0.584437	6.1828	9.36312e-08	9.21564e-07		SPC25	0.341796	4.56784	0.00365636	0.0445214
SEMA6A	-0.759641	4.12023	9.39745e-08	9.23614e-07		KHDC1L	1.05526	-2.02145	0.00365636	0.0445214
DEF8	0.59697	6.3231	9.3977e-08	9.23614e-07		SKA1	0.257956	4.18612	0.00366317	0.0445717
SKP1	-0.636452	7.80375	9.48596e-08	9.31608e-07		SH3D21	-0.548423	1.8596	0.00366664	0.0445813
OGDHL	0.693925	6.63904	9.51726e-08	9.33998e-07		UQCRB	0.37694	7.17824	0.00367668	0.0446708
IREB2	-0.837383	6.58991	9.64045e-08	9.45397e-07		LRRTM4	-0.726658	-0.265994	0.00369285	0.0448344
TRPM7	-0.984364	5.29048	9.66252e-08	9.4687e-07		NFYA	-0.320236	7.21224	0.00369921	0.0448788
TUT1	0.647676	6.00292	9.67367e-08	9.47272e-07		TIMM21	0.284449	4.58683	0.00370407	0.0449051
GNAZ	0.447227	6.56255	9.75467e-08	9.54509e-07		SBDS	0.306972	5.81318	0.00371917	0.0450554
FRMD3	-1.13952	0.784541	9.76552e-08	9.54875e-07		HVCN1	0.397331	2.07764	0.00372217	0.0450588
METTL9	-0.621052	7.53798	9.87499e-08	9.64876e-07		CATSPER2P1	0.435361	0.641188	0.00373197	0.0451446
TTC31	0.482999	5.97363	9.89344e-08	9.65976e-07		ADAMTS13	-0.303774	4.26359	0.00373985	0.0452071
KIF5B	-0.93013	7.06361	1.00945e-07	9.84893e-07		SVIP	0.323879	4.05091	0.00374418	0.0452265
ZNF704	-0.572485	8.6501	1.0103e-07	9.85006e-07		CD207	-0.469749	0.637139	0.00375497	0.0453239
ZNF580	0.64797	5.87986	1.01759e-07	9.91391e-07		NEAT1	0.279081	8.4967	0.00379145	0.045731
RMDN3	0.605007	5.19745	1.02179e-07	9.94765e-07		STXBP4	-0.408005	3.54647	0.00380826	0.0459006
C6orf89	-0.392222	7.62968	1.02443e-07	9.9661e-07		LOC100507547	0.377664	1.45181	0.00381222	0.045915
ZNRF2P2	1.25124	0.452147	1.02686e-07	9.9825e-07		TP53INP1	-0.273339	6.64249	0.00381903	0.0459638
LETM1	0.444803	6.77241	1.03737e-07	1.00774e-06		NUDCD2	0.318998	4.88596	0.00382308	0.0459792
INPP5J	0.73464	4.39171	1.04604e-07	1.01501e-06		TMBIM1	0.822601	-1.39425	0.00383033	0.0460331
RYR2	1.57316	2.26209	1.04636e-07	1.01501e-06		COQ2	0.348097	3.662	0.00383772	0.0460781
TFRC	-0.710872	6.89813	1.04861e-07	1.01645e-06		HECW2	-0.483151	2.3859	0.00384098	0.0460781
OXLD1	0.677437	5.12017	1.05995e-07	1.02671e-06		RIMS1	0.403258	3.20488	0.00384339	0.0460781
KMT2B	0.586649	6.68764	1.06576e-07	1.03159e-06		RP11-682N22.1	0.53964	0.629829	0.00384515	0.0460781
ARL2	0.785456	4.82753	1.09098e-07	1.05524e-06		LYRM5	0.56223	3.13164	0.00385792	0.0461978
ANKRD34A	0.662148	3.46053	1.09619e-07	1.05951e-06		DBI	0.434467	6.85804	0.00386198	0.0462132
SMARCD1	0.406249	8.1879	1.11205e-07	1.07407e-06		LOC100335030	1.15842	-2.10018	0.0038992	0.0465716
ZNF746	0.570634	5.64896	1.1216e-07	1.08252e-06		WDR83	0.310481	4.55984	0.00389948	0.0465716
KIAA0040	-0.775667	2.46902	1.12508e-07	1.08478e-06		PTK6	-0.845608	-1.13311	0.00390049	0.0465716
GSC	1.16573	0.787397	1.12555e-07	1.08478e-06		MGC70870	0.281444	4.5383	0.00390313	0.0465716
REXO4	0.463482	6.13839	1.13477e-07	1.09288e-06		MIR497HG	0.410292	1.15347	0.00390903	0.0466086
USP9X	-0.61579	7.05196	1.13838e-07	1.09557e-06		RP5-1180C10.2	-0.320207	3.72091	0.00391359	0.0466091
ARHGAP21	-0.622263	5.49267	1.14035e-07	1.09668e-06		MVK	0.32345	5.10585	0.00391468	0.0466091
SF3B1	-0.584209	8.2899	1.14137e-07	1.09688e-06		TMEFF1	-0.67712	0.093362	0.00392285	0.0466446
EPN1	0.589615	8.4561	1.14927e-07	1.10294e-06		STON1	-0.360791	2.57755	0.00392328	0.0466446
SF3A2	0.610361	7.05683	1.14932e-07	1.10294e-06		XPO7	-0.29914	7.23577	0.00393865	0.046794
ZNF282	0.629587	6.408	1.15341e-07	1.10607e-06		KLHL3	-0.442243	2.94153	0.00395419	0.046945
PUM2	-0.679504	7.66371	1.15827e-07	1.10994e-06		C1orf52	0.298331	5.30852	0.00396363	0.0470235
FARSA	0.552925	7.59367	1.19073e-07	1.1402e-06		SPC24	0.301062	3.84596	0.00398696	0.047238
MAPK8IP2	0.515053	6.72433	1.19154e-07	1.1402e-06		MLLT11	0.305351	9.72901	0.00398738	0.047238
YIPF2	0.702039	5.17712	1.2095e-07	1.15656e-06		CROCCP3	-0.495535	4.27178	0.00399572	0.0472594
NEK6	-0.923054	1.14158	1.22e-07	1.16577e-06		LOC102723405	-0.328967	2.50684	0.00399756	0.0472594
SMC6	-1.14918	5.14896	1.22559e-07	1.17027e-06		ZDHHC4	0.256277	7.00218	0.00399772	0.0472594
GNA13	-1.10328	6.86304	1.2279e-07	1.17165e-06		PKD1	-0.413129	7.52719	0.00400963	0.0473666
EML4	-0.665491	7.73893	1.22922e-07	1.17208e-06		ADAMTS12	-1.02169	0.361158	0.00401286	0.0473711
PPP2R3A	-0.831515	4.27204	1.23948e-07	1.18103e-06		NIF3L1	0.249087	5.91981	0.00401952	0.0474161
C18orf56	0.928117	1.74433	1.26127e-07	1.20093e-06		COASY	0.263208	6.35757	0.00402871	0.0474908
TUB	0.397902	8.38631	1.26527e-07	1.20389e-06		DBIL5P	0.535986	0.416743	0.00404301	0.0476256
PFDN4	-1.65631	4.3424	1.26657e-07	1.20427e-06		NSL1	0.273644	6.37499	0.00404753	0.0476451
MCTP2	-1.12869	1.42517	1.27027e-07	1.20614e-06		C11orf1	0.350086	5.03444	0.00405725	0.0477258
DIP2B	-0.460863	6.0177	1.27033e-07	1.20614e-06		USP49	-0.512499	5.20044	0.00407018	0.0478273
ALG11	-0.972313	2.10176	1.27259e-07	1.20743e-06		NUDT19	0.291871	4.74962	0.00407163	0.0478273
LOC101927663	0.693151	3.52015	1.28393e-07	1.21734e-06		TNIK	-0.580773	2.76414	0.00407855	0.047862
PACS2	0.58406	7.7317	1.28889e-07	1.22117e-06		RCE1	0.356941	4.52109	0.00408034	0.047862
C1orf226	0.714191	3.55069	1.29503e-07	1.22612e-06		CREB3L4	0.267862	5.01389	0.0040932	0.0479789
WWC2	-0.751302	3.79364	1.29711e-07	1.22723e-06		HAGH	0.28668	5.7888	0.00410901	0.0480967
OSCP1	0.646031	4.00018	1.30857e-07	1.2372e-06		TGFBR2	-0.435986	1.88038	0.00410903	0.0480967
NEDD4	-1.04059	2.86427	1.30986e-07	1.2373e-06		RIN2	-0.366485	1.87393	0.0041277	0.0482784
RNF166	0.661166	4.78112	1.31222e-07	1.2373e-06		EP400	-0.390845	6.90379	0.00413035	0.0482784
MBD6	0.632954	6.06911	1.31225e-07	1.2373e-06		SUMO2	0.320938	8.52219	0.00415704	0.0485562
C1orf63	-0.727555	5.48646	1.31236e-07	1.2373e-06		TRIB2	0.22194	7.93878	0.00416089	0.048567
HNRNPUL1	0.422607	8.73568	1.31646e-07	1.2403e-06		LOC100506100	0.486337	0.465695	0.00416419	0.0485708
HID1	0.627499	6.33966	1.31761e-07	1.24051e-06		PLXNA3	-0.269227	5.78232	0.00416808	0.0485708
GJC2	0.789615	2.93886	1.3269e-07	1.24838e-06		AGAP6	-0.400339	4.57235	0.0041713	0.0485708
MEPCE	0.485246	6.65808	1.33603e-07	1.25609e-06		MICAL2	-0.413004	2.12357	0.00417289	0.0485708
TRIM41	0.592133	6.04844	1.34446e-07	1.26313e-06		ATP2B4	-0.432849	5.8129	0.00417715	0.0485864
ATXN2L	0.452474	7.7479	1.34985e-07	1.26731e-06		VILL	-0.350443	3.07218	0.00418717	0.0486689
FGF11	0.670034	4.52012	1.36926e-07	1.28464e-06		TGFBI	0.442642	0.336637	0.00420868	0.0488681
ACSF3	0.678445	5.12946	1.37752e-07	1.29149e-06		RP5-1073O3.7	0.98051	-1.48774	0.00421211	0.0488681
ARHGAP12	-1.1442	4.60007	1.38694e-07	1.29941e-06		FAM134B	0.30839	2.59717	0.00421482	0.0488681
NFAT5	-0.818425	5.56945	1.38816e-07	1.29964e-06		RP11-379F4.4	-0.755511	-1.29571	0.00421606	0.0488681
LUM	-1.43684	1.87219	1.38934e-07	1.29984e-06		LINC00174	-0.258842	4.11207	0.00425197	0.04925
CIT	0.508417	5.44642	1.3985e-07	1.30751e-06		DNER	0.336907	2.2254	0.00425647	0.0492678
ABHD8	0.721817	5.48692	1.4022e-07	1.31005e-06		CYTH3	-0.263486	6.60699	0.0042667	0.0493519
ARL6IP4	0.544697	7.38632	1.40803e-07	1.31459e-06		C20orf194	-0.372936	5.61811	0.00427155	0.0493737
MYO1E	-0.625937	3.54507	1.41679e-07	1.32184e-06		LOC101929647	-0.543697	-0.0358954	0.00428267	0.0494651
SEL1L	-0.72334	5.8757	1.4354e-07	1.33828e-06		C10orf85	0.661261	-0.708583	0.00428541	0.0494651
CLCN7	0.650333	6.86051	1.44229e-07	1.34377e-06		IKBKB	-0.277447	3.76938	0.00430094	0.0495885
PDS5A	-0.728403	6.68174	1.4726e-07	1.37106e-06		METTL20	0.443538	1.36727	0.00430207	0.0495885
FEM1B	-0.819502	6.17288	1.47628e-07	1.37353e-06		LOC100128966	0.721728	-0.565247	0.00431922	0.0497518
CANT1	0.459476	7.31005	1.48933e-07	1.38472e-06		FAM132B	0.487926	0.789561	0.00433245	0.0498488
FZD9	0.79441	2.71664	1.49586e-07	1.38983e-06		KCNT1	-0.263687	3.8463	0.00433654	0.0498488
SRBD1	-0.986471	4.6159	1.50302e-07	1.39551e-06		TRNS1	0.593049	0.14011	0.00433663	0.0498488
PKN2	-0.860973	4.11784	1.50485e-07	1.39624e-06		PLCL1	-0.438379	2.41088	0.00434217	0.0498674
ZMAT3	-0.860037	6.68579	1.51007e-07	1.40013e-06		ASXL3	-0.511604	4.01355	0.00434425	0.0498674
SERINC1	-0.86953	7.64675	1.53273e-07	1.42016e-06		RPS6KA1	0.233197	5.26286	0.00435653	0.0499739
ALS2CL	1.14965	0.545822	1.55977e-07	1.44421e-06		HAX1	0.30843	6.82559	0.00437387	0.0501197
ASCC3	-0.947217	5.36392	1.56448e-07	1.44757e-06		CDK2AP1	0.316254	8.3572	0.00437596	0.0501197
EXOC5	-1.31749	5.69472	1.56888e-07	1.45065e-06		CCNI	-0.198707	8.74712	0.00437828	0.0501197
PELP1	0.545947	6.86807	1.59215e-07	1.47115e-06		MYO1E	-0.311399	3.50421	0.00438476	0.0501594
COX7B	-0.56057	6.71428	1.59808e-07	1.47562e-06		ANKRD27	-0.251545	4.92731	0.00439699	0.0502486
CDKN2C	0.489123	6.23067	1.60846e-07	1.48418e-06		MAFIP	0.40572	4.15127	0.00440144	0.0502486
GBAS	-0.603376	6.20484	1.62234e-07	1.49596e-06		NAIP	-0.691233	1.89695	0.00440163	0.0502486
IGDCC4	-0.989998	2.14146	1.6284e-07	1.50051e-06		MRPL51	0.361684	7.02997	0.00441015	0.0503114
MFSD3	0.708615	5.59317	1.63247e-07	1.50323e-06		LOC284581	-0.292309	3.42926	0.00441389	0.0503196
SYNJ2BP	-0.726568	6.30448	1.63419e-07	1.50379e-06		PNISR	-0.407856	6.51888	0.00442113	0.0503676
EIF2A	-0.808074	6.36036	1.64246e-07	1.51037e-06		PCNA	0.265257	7.81767	0.00443365	0.0504598
DZIP1	-0.540413	5.78029	1.65864e-07	1.5242e-06		SHPK	-0.328653	4.54362	0.00443529	0.0504598
THAP9-AS1	-0.987626	5.19294	1.67717e-07	1.54018e-06		NOTCH1	-0.39107	2.30362	0.00444108	0.0504911
IFI6	0.859446	4.27671	1.69234e-07	1.55305e-06		PLEKHG5	-0.291453	5.48912	0.00444874	0.0505436
JAK1	-0.453557	7.40537	1.69711e-07	1.55636e-06		HIATL2	-0.807694	1.24843	0.00445205	0.0505467
PPFIBP1	-0.618323	4.90589	1.71594e-07	1.57157e-06		ABHD10	0.292957	4.8962	0.00445737	0.0505727
C15orf27	0.885407	1.43065	1.71603e-07	1.57157e-06		PRDM6	-0.934861	-1.03527	0.00446595	0.0506354
PAPD4	-0.988912	4.52174	1.73264e-07	1.5857e-06		SEMA4A	0.395633	2.06643	0.00447616	0.0507166
SIGMAR1	0.479264	6.90923	1.73635e-07	1.58801e-06		AHDC1	-0.254266	4.96105	0.00448181	0.0507461
CALM2	-1.02804	10.1853	1.77755e-07	1.62459e-06		ATP6V1E1	0.245288	7.01357	0.00449655	0.0508685
USO1	-1.01488	5.53882	1.78038e-07	1.62542e-06		CCDC136	-0.547781	5.64171	0.00450133	0.0508685
PLEKHM2	0.556362	7.17319	1.78089e-07	1.62542e-06		RP11-452H21.4	0.604853	0.0486721	0.0045018	0.0508685
C12orf68	0.605307	4.58409	1.7827e-07	1.62598e-06		PCBD1	0.333752	6.60963	0.00451061	0.0509335
RPL36A	-1.19328	3.05094	1.79403e-07	1.63519e-06		PTTG1	0.392224	6.31298	0.00452424	0.0510527
ZNF702P	-0.857217	1.97288	1.80078e-07	1.64023e-06		RP5-1103G7.4	-0.339826	2.42158	0.00453279	0.0510701
CLVS2	-1.24622	0.728139	1.8158e-07	1.6528e-06		FKBP2	0.482622	5.50664	0.00453293	0.0510701
CLTC	-0.56861	8.87996	1.82284e-07	1.65808e-06		HERC1	-0.511289	6.35353	0.00453499	0.0510701
ABLIM2	0.791087	2.96484	1.82774e-07	1.66141e-06		HDHD2	-0.230751	6.13225	0.00455527	0.051208
SLC39A9	-0.46352	7.23116	1.83129e-07	1.66352e-06		FAM46C	-0.556419	0.0228414	0.0045574	0.051208
USP53	-1.12107	2.64651	1.83558e-07	1.66628e-06		ELF1	-0.342673	4.18697	0.00455971	0.051208
PTPRG	-0.850189	2.88985	1.85738e-07	1.68493e-06		TRIM56	-1.22688	-2.28497	0.00456037	0.051208
OSBPL8	-1.22185	5.75742	1.86156e-07	1.68759e-06		ARFIP2	0.245985	6.99913	0.00456264	0.051208
JAK2	-1.16171	2.27929	1.8743e-07	1.698e-06		NUDT7	0.484487	2.48951	0.00456838	0.0512379
PCYOX1	-0.690531	5.96716	1.88023e-07	1.70222e-06		TRPV1	-0.265201	3.99538	0.00457659	0.0512955
ZNF322	-0.964974	3.71076	1.8821e-07	1.7023e-06		LOC155060	-0.367823	2.76256	0.00458604	0.0513667
PREB	0.508063	6.69272	1.88286e-07	1.7023e-06		PARVA	-0.277432	5.56567	0.00462265	0.0517351
PRC1	0.456084	7.432	1.89567e-07	1.71249e-06		DOK6	-0.491621	4.82893	0.00462515	0.0517351
AMT	0.523053	5.80101	1.89668e-07	1.71249e-06		KIAA0556	-0.395072	5.52255	0.00463834	0.0518478
KTN1	-1.12003	6.88012	1.91782e-07	1.73042e-06		CLMN	0.440685	2.01393	0.00464188	0.0518525
HIF1A	-0.764864	7.57519	1.93219e-07	1.74222e-06		ENPP2	0.246335	7.1284	0.00465424	0.0519556
PRKD3	-0.778952	7.2987	1.94563e-07	1.75316e-06		DLC1	-0.4351	2.66109	0.00466655	0.0520581
NEBL	-0.929373	5.82506	1.95127e-07	1.75706e-06		HMGCL	0.34431	4.87104	0.00467355	0.0521013
LRRC45	0.740911	5.76668	1.97263e-07	1.7751e-06		KRCC1	0.290751	5.14305	0.0046827	0.0521684
PTCHD4	-0.74198	2.9463	1.98023e-07	1.78075e-06		HSPB1	0.495753	6.61511	0.00468894	0.0521854
RAP2B	-0.728516	3.62934	1.99636e-07	1.7925e-06		LINC00926	-0.575181	0.0996485	0.0046905	0.0521854
DENND2A	0.517851	6.70235	1.9971e-07	1.7925e-06		LOC101928291	-0.484838	0.508055	0.0047138	0.0523839
AKT2	0.545972	7.72395	1.9973e-07	1.7925e-06		LOC100507642	0.362057	2.2958	0.00471465	0.0523839
RPRD1A	-0.82465	7.09959	1.99872e-07	1.79257e-06		PSPN	0.942281	-0.2815	0.00474977	0.0527389
SLC2A13	-1.51441	2.8054	2.02939e-07	1.81849e-06		GEMIN8P4	0.386969	2.15187	0.00475495	0.0527458
SAFB2	0.526793	5.96482	2.03032e-07	1.81849e-06		TBC1D3P1-DHX40P1	-2.22214	0.0447467	0.00475673	0.0527458
PLAU	-1.06667	0.929907	2.0366e-07	1.8229e-06		SEC11C	0.406001	5.2859	0.00476095	0.0527575
C12orf75	-0.676084	4.51325	2.04483e-07	1.82904e-06		SPTBN1	-0.360609	8.45307	0.00478365	0.0529737
CHCHD6	0.643642	4.97269	2.0472e-07	1.82994e-06		VWDE	-0.605554	-0.1975	0.00479435	0.0530569
HIP1R	0.753871	6.4776	2.06073e-07	1.84082e-06		VMAC	-0.46897	3.51611	0.00481076	0.053203
CCNYL2	-0.703363	4.48091	2.06792e-07	1.84601e-06		LOC102723415	-0.393544	1.66633	0.0048177	0.0532444
MTMR6	-1.02436	4.97145	2.09838e-07	1.87126e-06		EZH1	-0.272215	5.3595	0.00482359	0.0532726
DMWD	0.529167	6.65008	2.09899e-07	1.87126e-06		LOC80154	-0.266473	4.85383	0.00482675	0.0532726
CRBN	-1.05564	4.66605	2.10212e-07	1.87281e-06		ZNF28	-0.392739	3.94888	0.00482986	0.0532726
KBTBD3	-1.16079	1.29754	2.11338e-07	1.88159e-06		POLR2K	0.308727	6.80297	0.00483521	0.053282
ADAMTS19	-0.652462	3.80591	2.12703e-07	1.8925e-06		LOC101926977	0.505362	0.0262895	0.00483712	0.053282
TRIM8	0.619236	6.25361	2.14127e-07	1.9039e-06		HRH2	-0.611691	0.137133	0.00485863	0.0534835
LOC101928768	1.03046	1.22959	2.14729e-07	1.90799e-06		LOC101927461	1.01641	-1.45838	0.00486618	0.0535312
GTPBP1	0.551198	6.24584	2.15294e-07	1.91174e-06		DHX34	-0.251885	5.12559	0.00487283	0.0535523
AMH	0.823615	4.96827	2.16221e-07	1.91871e-06		VRK1	0.311762	4.38173	0.00487454	0.0535523
IL32	-1.406	1.23573	2.17177e-07	1.92592e-06		BEX2	0.357984	6.3045	0.00488565	0.053639
DERL2	-0.659188	4.92489	2.17344e-07	1.92613e-06		JAG1	-0.382351	3.76487	0.00489148	0.0536675
SPRY4	-0.457858	6.41395	2.17712e-07	1.92812e-06		MYBPHL	-1.22324	-2.4377	0.0048969	0.0536916
SCAMP2	0.549622	6.06362	2.2033e-07	1.95002e-06		TRAM2	-0.39705	6.20306	0.00490314	0.0537246
FANCG	0.54484	6.14003	2.23398e-07	1.97484e-06		GTSE1	0.229571	6.59762	0.00490979	0.0537621
BRMS1L	-0.848166	4.17309	2.23428e-07	1.97484e-06		INE1	-0.589233	0.748165	0.00492041	0.0538428
ZNF280C	-0.758017	3.70768	2.24104e-07	1.97951e-06		ELL	-0.295002	3.46287	0.00493038	0.0539165
KLHL8	-0.885616	4.37799	2.25654e-07	1.99119e-06		CCNA2	0.261377	5.85006	0.00493897	0.053975
RASIP1	0.898342	1.21636	2.25722e-07	1.99119e-06		LOC283922	-0.647469	2.77209	0.00496533	0.0542274
ATXN7L3B	0.386256	8.6078	2.26176e-07	1.99388e-06		NDUFB6	0.373462	5.92143	0.00496989	0.0542416
DDRGK1	0.634492	5.86732	2.26561e-07	1.99596e-06		ZBTB20	-0.59683	3.84676	0.00497499	0.0542616
ATP6V0C	0.470357	7.72958	2.28414e-07	2.01097e-06		IGF2	1.08911	-0.464965	0.00498268	0.0542867
ZNF598	0.540948	6.67881	2.29399e-07	2.01832e-06		SCARF1	-0.565685	-0.341411	0.00498382	0.0542867
PSD	0.568307	5.92475	2.30373e-07	2.02556e-06		GLUD1P3	-0.562111	2.55684	0.00499265	0.0543473
PIK3C2A	-1.04149	5.54873	2.31682e-07	2.03574e-06		LINC01102	-0.259109	3.41359	0.00499722	0.0543524
ABCE1	-1.07923	5.29378	2.31839e-07	2.03579e-06		SELT	0.29972	5.92385	0.00499965	0.0543524
ZMYM4	-0.575379	6.58525	2.34678e-07	2.05938e-06		UGGT1	-0.397029	7.30181	0.00500413	0.0543656
CHMP6	0.676125	5.66675	2.3669e-07	2.07568e-06		PLEKHA6	-0.336166	9.50683	0.00502079	0.054511
DENND4C	-0.914677	4.68978	2.36861e-07	2.07581e-06		BOC	-0.301725	2.76087	0.00502964	0.0545715
PPEF1	-0.641271	5.15956	2.37925e-07	2.08378e-06		KAZALD1	0.360847	2.64998	0.00504095	0.0546142
LOC642846	0.823299	3.44233	2.40758e-07	2.10722e-06		LOC100130744	-0.334227	3.92175	0.00504208	0.0546142
WDR4	0.573448	5.07611	2.42849e-07	2.12414e-06		MAGEA3	0.252289	5.6049	0.00504395	0.0546142
CCDC80	-1.02148	2.86504	2.43009e-07	2.12415e-06		MSMO1	0.267817	5.35503	0.00504671	0.0546142
DUSP1	0.613313	4.5389	2.43323e-07	2.12551e-06		WBP11	0.224744	7.05155	0.00505335	0.0546504
WDR48	-0.601872	6.44916	2.44819e-07	2.13688e-06		ST6GAL1	-0.36937	2.23606	0.00506277	0.0547167
KLHL22	0.630816	6.06821	2.45004e-07	2.13688e-06		OLFML3	-0.348011	3.13223	0.00507408	0.0548034
NEU4	1.24338	0.994896	2.45101e-07	2.13688e-06		UBALD2	0.415905	5.4006	0.0050783	0.0548134
ATAD1	-0.847881	6.50988	2.46624e-07	2.14877e-06		PDK4	-0.493464	0.969211	0.00508798	0.0548822
TRIP12	-0.490947	7.85014	2.4695e-07	2.15021e-06		LAMTOR2	0.37112	6.58827	0.00509208	0.0548909
ATP6V0A1	0.457126	6.94862	2.47262e-07	2.15153e-06		TTYH3	-0.220609	9.54062	0.00510552	0.0549983
PRADC1	0.704706	3.65688	2.49368e-07	2.16744e-06		MAB21L2	0.256146	3.45035	0.00510866	0.0549983
MAMSTR	0.839495	2.66347	2.49412e-07	2.16744e-06		LOC102723316	-0.658045	-0.176577	0.00512385	0.055113
ZNF205	0.671558	4.95533	2.54649e-07	2.21151e-06		SPEN	-0.483746	6.67671	0.00512936	0.055113
GM2A	-0.525515	5.20873	2.56364e-07	2.22497e-06		TRAF4	0.264003	7.31138	0.00512975	0.055113
IFT80	-1.28433	4.93125	2.56891e-07	2.2281e-06		SLC1A2	-0.533319	0.898632	0.00513257	0.055113
MIB2	0.703184	5.6869	2.57471e-07	2.23093e-06		YWHAH	0.280708	7.75841	0.00514049	0.0551387
PKIG	0.625781	6.41245	2.57549e-07	2.23093e-06		LRRC3	-0.380522	3.79261	0.0051416	0.0551387
KCNJ11	0.964559	3.40525	2.58021e-07	2.23357e-06		TBCA	0.305353	6.88502	0.00518239	0.0555309
DNTTIP2	-1.18045	5.05814	2.60317e-07	2.252e-06		TRIP13	0.221627	6.20867	0.00518485	0.0555309
RHOBTB1	-0.453352	6.13646	2.60646e-07	2.2534e-06		PTAFR	0.739738	-0.734955	0.005194	0.0555932
MIF4GD	0.626605	5.45161	2.61403e-07	2.25849e-06		HIST1H1B	1.23363	-1.2376	0.00519764	0.0555964
ATR	-1.0374	4.29226	2.61663e-07	2.25928e-06		UTP18	0.264037	6.32764	0.00521583	0.0557551
TFE3	0.535991	6.31221	2.63545e-07	2.27407e-06		DUOXA1	-0.513646	0.336122	0.00522824	0.0558518
ZNF600	-0.905942	2.58701	2.67456e-07	2.30633e-06		PRKXP1	-0.521183	2.67703	0.00523382	0.0558756
SLC20A1	-0.401959	6.57889	2.70225e-07	2.32872e-06		MAGEH1	0.350439	4.70026	0.00524171	0.0558865
ZNF579	0.791155	4.69731	2.71265e-07	2.33618e-06		TMEM254-AS1	0.40374	1.47484	0.00524416	0.0558865
LIPE	0.711219	3.91096	2.75243e-07	2.36892e-06		CDKN1B	0.296179	6.74315	0.00524493	0.0558865
SF1	0.405965	8.71056	2.77398e-07	2.38594e-06		LOC100996288	0.908119	-1.68731	0.00525311	0.0559379
APBA3	0.72168	4.74309	2.7782e-07	2.38805e-06		CRYBA2	0.584426	-0.00107389	0.00527917	0.0561576
CEP19	-0.678147	3.55358	2.79761e-07	2.40319e-06		SMIM4	0.399767	3.29938	0.00528049	0.0561576
FAM229A	0.915922	2.17905	2.80678e-07	2.40953e-06		FARP1	-0.229346	6.46413	0.00528837	0.0562054
MRPL1	-1.11436	3.64781	2.83812e-07	2.43487e-06		AGTR1	-0.373132	1.80454	0.00530627	0.0563596
SZRD1	0.471264	8.15607	2.84684e-07	2.4408e-06		SYT2	0.924987	-0.665328	0.00531052	0.0563687
SNX8	0.62084	6.01726	2.85465e-07	2.44593e-06		ZMYND8	-0.266608	5.52617	0.00534576	0.0567067
UBE2J2	0.482963	6.67901	2.90239e-07	2.48525e-06		SLC31A2	0.346932	3.85011	0.00535774	0.0567975
EXOSC4	0.619977	5.78318	2.90811e-07	2.48856e-06		SPATA4	0.971136	-1.84238	0.00536947	0.0568424
PIGN	-0.881865	4.36249	2.93422e-07	2.50931e-06		NDUFA6	0.331525	4.86827	0.00537182	0.0568424
CERS5	-0.440573	6.05071	2.95314e-07	2.52363e-06		TICAM1	0.265048	4.47243	0.00537552	0.0568424
NUDT18	0.673087	3.6233	2.95472e-07	2.52363e-06		GPR39	1.05315	-2.22777	0.00537565	0.0568424
TMEM200C	1.17507	0.911723	2.96125e-07	2.5276e-06		PAN3	-0.350067	5.18013	0.00539105	0.0569691
EVL	0.47567	6.93289	2.9808e-07	2.54267e-06		RNASEH2C	0.265937	6.38011	0.0053984	0.0570105
ERLIN1	-0.508281	5.45962	2.98769e-07	2.54693e-06		NCOR1	-0.359235	7.08144	0.00540636	0.0570401
PDE3A	-0.709955	4.23958	3.00302e-07	2.558e-06		LOC100287015	0.358061	3.00257	0.00541097	0.0570401
C1orf233	0.687058	5.87173	3.00449e-07	2.558e-06		SRP9	0.346264	8.54359	0.00541395	0.0570401
THAP7	0.584194	5.29639	3.00834e-07	2.55966e-06		YBEY	0.351702	4.41446	0.00541594	0.0570401
POC1B	-0.977984	3.50835	3.01477e-07	2.56351e-06		PTOV1-AS1	0.482331	1.12718	0.0054187	0.0570401
CENPA	0.594164	5.27365	3.0224e-07	2.56837e-06		OSGIN1	0.652521	-0.261518	0.00542625	0.0570401
RAPGEF1	0.498974	7.4672	3.04024e-07	2.58189e-06		ASNA1	0.255117	6.81164	0.00542836	0.0570401
CTBP1	0.555509	7.82288	3.0588e-07	2.59602e-06		FAM198B	-0.473244	1.30951	0.00542916	0.0570401
PDDC1	0.599121	6.49624	3.07467e-07	2.60784e-06		PMS2P3	-0.387106	3.1135	0.00543206	0.0570401
GDPGP1	0.805209	1.59288	3.08711e-07	2.61674e-06		SMAD3	-0.315869	6.02121	0.00544445	0.0571341
GSPT1	-0.59585	7.08333	3.09666e-07	2.62318e-06		FLJ10038	0.207003	5.9873	0.00546621	0.0573263
ITFG2	0.506915	5.55265	3.10319e-07	2.62706e-06		HAND2-AS1	0.280409	7.30453	0.00550586	0.0576694
HDGFRP2	0.569366	7.00761	3.11105e-07	2.63205e-06		TMEM158	0.386456	3.07934	0.00550794	0.0576694
PRKAB2	-0.724378	5.18632	3.11547e-07	2.63413e-06		HNRNPUL2	0.26867	6.66116	0.00550933	0.0576694
KDELR2	-0.574084	7.58858	3.11782e-07	2.63446e-06		SPOCK2	0.29518	2.92712	0.00552154	0.0577608
UBA6	-1.37885	5.13437	3.12248e-07	2.63674e-06		ZFAND6	0.31246	6.27174	0.00553385	0.0578532
RBM15B	0.396379	8.01944	3.14984e-07	2.65718e-06		RHNO1	0.261602	5.9081	0.00553949	0.0578759
THAP4	0.573241	6.42566	3.15064e-07	2.65718e-06		NCAPH	0.24694	5.96306	0.00555872	0.0580375
CEP250	0.537249	7.12611	3.15549e-07	2.6596e-06		MORN2	0.365798	4.92781	0.00556297	0.0580375
ADAM22	-0.757911	7.26451	3.15966e-07	2.66144e-06		PRIM1	0.229614	5.23579	0.00556543	0.0580375
CRIPT	-0.875497	5.36463	3.16356e-07	2.66306e-06		AURKAPS1	0.552292	0.0309939	0.00558052	0.0581584
GSAP	-0.799848	3.32013	3.16686e-07	2.66417e-06		DGKH	-0.921072	1.55953	0.00559413	0.0582637
LOC101927187	0.651854	3.51828	3.2224e-07	2.70919e-06		HSCB	0.384224	3.80011	0.00560171	0.0583061
PKN1	0.585731	8.20472	3.22465e-07	2.70939e-06		ZNF91	-0.500221	4.08857	0.00561281	0.0583852
ADK	-0.717777	4.21934	3.23407e-07	2.7156e-06		CRTC2	0.253023	6.52332	0.00561941	0.0584173
FAM134A	0.448523	7.97407	3.2507e-07	2.72658e-06		GOSR2	-0.201478	7.55057	0.00563941	0.0585767
GDI2	-0.503913	7.63996	3.2512e-07	2.72658e-06		KCNMA1	-0.289178	4.71723	0.00564179	0.0585767
RCC1	0.473696	6.42286	3.2648e-07	2.73628e-06		HSPA1L	0.333031	2.06781	0.00566141	0.0587059
GPANK1	0.514817	5.45593	3.27175e-07	2.74039e-06		VPS11	0.207011	6.0709	0.00566185	0.0587059
PRKCZ	0.527529	5.71101	3.2917e-07	2.75539e-06		CKS2	0.333438	6.24409	0.00566482	0.0587059
GLTPD1	0.543832	5.73011	3.30971e-07	2.76874e-06		STMN1	0.301761	10.5158	0.00568252	0.0588526
DRAM2	-1.06353	4.40559	3.31567e-07	2.772e-06		GALNT7	-0.35332	4.77541	0.00569827	0.0589791
TLX2	0.630321	7.34228	3.32829e-07	2.78082e-06		MIR100HG	-0.32313	4.32238	0.00570454	0.0590072
NOL12	0.536595	5.63028	3.34462e-07	2.79273e-06		CTSE	1.06713	-1.92853	0.00571295	0.0590574
BRF1	0.545383	6.51822	3.36656e-07	2.8093e-06		E2F1	0.278907	6.55744	0.00572332	0.0591279
TBC1D14	0.363256	7.97386	3.36875e-07	2.80938e-06		TPTE2P5	-0.403471	2.04206	0.00575456	0.0593439
ZNF654	-1.18752	2.4599	3.37949e-07	2.81659e-06		LINC01126	-0.567508	0.819762	0.00575533	0.0593439
RFC5	0.57178	5.47021	3.40437e-07	2.83557e-06		ZFP92	-0.341779	2.26803	0.00575743	0.0593439
SUN2	0.588919	4.93262	3.42923e-07	2.85451e-06		TUBA4A	0.716121	0.0593197	0.0057585	0.0593439
MED11	0.657264	3.95127	3.48138e-07	2.89612e-06		DDX39A	0.290657	6.49973	0.00576219	0.0593453
DTNA	0.716242	5.06059	3.48991e-07	2.90142e-06		QPCT	0.877613	-1.38536	0.00577733	0.0594464
CCSER2	-0.855765	5.16494	3.50943e-07	2.91584e-06		NEXN	-0.601824	0.141712	0.00577916	0.0594464
LOC101927855	0.685153	2.90972	3.52212e-07	2.92385e-06		SNRPE	0.338012	7.18523	0.00581191	0.0597463
CAMK2D	-0.705819	5.84118	3.52342e-07	2.92385e-06		LOC101929741	0.908764	-1.48352	0.0058292	0.059887
COMT	0.667092	5.65672	3.53444e-07	2.93118e-06		DSCC1	0.24402	4.45613	0.00585553	0.0601203
AMOT	-0.580627	4.45824	3.55837e-07	2.94921e-06		LOC102724200	0.461018	2.1336	0.00587626	0.0602602
PTEN	-1.04583	6.94472	3.56489e-07	2.9528e-06		CABIN1	-0.231016	6.56679	0.00587639	0.0602602
SCN3A	-0.785204	4.62147	3.57563e-07	2.95986e-06		JAM2	-0.292031	3.81296	0.00588873	0.0603495
WDR36	-0.845994	5.00925	3.61233e-07	2.98781e-06		RRP7B	-0.443341	1.84171	0.00589846	0.0603772
CEP85	0.456966	5.94808	3.61383e-07	2.98781e-06		TMEM74	-0.447519	0.43764	0.00590167	0.0603772
IL6ST	-1.01586	5.77253	3.62164e-07	2.99206e-06		NUDT1	0.371712	5.55395	0.00590375	0.0603772
SGIP1	-0.823004	4.68465	3.62344e-07	2.99206e-06		PROM2	-0.485432	1.39694	0.00590595	0.0603772
CCNG2	-1.09518	6.07801	3.63533e-07	3.00004e-06		CPNE9	0.452115	0.122814	0.00591435	0.0604259
PRR14	0.5913	6.29531	3.63936e-07	3.00153e-06		RAC1	0.267071	9.05089	0.00592202	0.0604565
TOM1L1	-0.645879	5.06684	3.64454e-07	3.00395e-06		SEL1L	-0.422446	6.09375	0.00592462	0.0604565
MESDC1	0.571257	5.69934	3.67585e-07	3.0279e-06		ZNF223	-0.31091	4.08468	0.00593022	0.0604766
TRIM36	-0.594598	4.88292	3.69157e-07	3.03898e-06		CDKL5	-0.623515	5.61909	0.00593497	0.0604789
SNHG5	-0.476864	6.50673	3.70053e-07	3.04378e-06		ANO10	-0.232088	4.84484	0.00593772	0.0604789
IFT140	0.54011	5.85579	3.70192e-07	3.04378e-06		KNDC1	-0.510974	0.635801	0.00594264	0.060492
RBMS3-AS3	-1.03816	2.10034	3.71056e-07	3.0473e-06		CCDC89	0.390446	1.07363	0.00595378	0.0605683
EIF4G3	-0.490105	6.76667	3.71074e-07	3.0473e-06		TXN2	0.324114	6.82182	0.00596348	0.0606138
FNBP1L	-0.752447	6.53873	3.72487e-07	3.05703e-06		CLCC1	-0.269825	5.57191	0.00597031	0.0606138
UBE2G1	-0.932491	5.69635	3.7867e-07	3.10588e-06		XYLT2	-0.23113	4.94765	0.00597572	0.0606138
AAAS	0.50482	6.29361	3.8154e-07	3.12751e-06		XPNPEP3	0.269474	4.3704	0.00598035	0.0606138
SAMD9	-1.40744	1.65208	3.82686e-07	3.135e-06		INTS5	0.281925	5.40296	0.00598515	0.0606138
FAM188A	-0.819398	5.08128	3.84206e-07	3.14553e-06		EID2	0.331568	4.03996	0.00598861	0.0606138
UACA	-1.0897	3.0845	3.85103e-07	3.15095e-06		MRPL48	0.313037	5.45177	0.00598924	0.0606138
AP5M1	-1.02827	5.27832	3.86854e-07	3.16335e-06		LOC100996724	-0.67938	2.93615	0.00598963	0.0606138
RNF220	0.503044	7.10785	3.87507e-07	3.16676e-06		ZNF510	-0.463766	5.06397	0.00599105	0.0606138
PNRC2	-1.00386	6.21071	3.894e-07	3.1803e-06		PRRT1	0.352129	2.92668	0.00599494	0.0606163
OGFRL1	-1.13234	3.03745	3.94426e-07	3.21831e-06		FSTL1	-0.223648	7.40488	0.0060362	0.0609965
MRPS14	-0.618966	5.2657	3.94534e-07	3.21831e-06		LOC101927895	-0.478746	-0.107386	0.00606994	0.0613001
NAA38	0.581003	5.8128	3.95447e-07	3.2238e-06		DUSP14	0.260503	4.4257	0.00609343	0.0615
ID4	-1.36406	2.53836	3.99598e-07	3.25567e-06		ACOT11	0.268759	5.06628	0.00610312	0.0615604
TTLL12	0.535391	6.00813	4.00878e-07	3.26412e-06		LOC102724814	0.338824	1.56779	0.00611094	0.061602
CALML4	0.562346	4.09779	4.01583e-07	3.26788e-06		SUB1	0.309345	7.29312	0.00611961	0.0616389
C12orf79	1.47375	0.856323	4.05446e-07	3.29732e-06		PELO	0.225179	5.08402	0.00612201	0.0616389
WRN	-0.893337	4.38566	4.06192e-07	3.30138e-06		PARPBP	0.292575	4.3089	0.00613676	0.06175
PRPF8	0.382219	9.39515	4.06889e-07	3.30505e-06		NKTR	-0.677734	6.43711	0.00614306	0.061776
TBC1D17	0.590875	6.16318	4.08854e-07	3.319e-06		LINC00999	-0.242188	3.90533	0.00620537	0.0623649
TFCP2	-0.527492	6.00093	4.09158e-07	3.31947e-06		FZD5	-0.384684	1.14158	0.00621708	0.0624448
NRGN	0.76722	3.68657	4.10081e-07	3.32495e-06		C6orf164	-0.698963	-0.548013	0.00622225	0.0624591
KLHL24	-0.803382	5.86709	4.10495e-07	3.3263e-06		ZNF616	-0.387369	3.91658	0.00624274	0.0626053
CHMP2B	-1.24772	3.33307	4.12511e-07	3.34062e-06		LOC102724532	0.393464	3.16061	0.00624434	0.0626053
LAPTM4A	-0.61724	7.50221	4.14783e-07	3.357e-06		SNORD76	-0.40869	0.82042	0.00625336	0.0626579
RGS12	0.530999	6.36289	4.16099e-07	3.36562e-06		PTPRE	-0.257818	4.68443	0.00626645	0.0627083
BRD3	0.44614	7.58052	4.16403e-07	3.36605e-06		LOC100507131	-0.995934	1.33972	0.00626895	0.0627083
SMARCA4	0.426837	8.74588	4.17031e-07	3.3691e-06		HIVEP1	-0.522947	4.5208	0.0062697	0.0627083
XPR1	-0.662875	7.19553	4.23441e-07	3.41883e-06		UCKL1-AS1	0.964374	-1.39351	0.00628454	0.0627844
USP14	-0.762971	6.2015	4.24136e-07	3.42239e-06		ZNF385D	-0.414677	1.0947	0.00628485	0.0627844
VSNL1	1.14529	2.65503	4.26907e-07	3.44267e-06		HN1	0.324988	8.50858	0.00631385	0.0630362
ZFC3H1	-1.0047	4.68687	4.29511e-07	3.4616e-06		RHOC	0.357069	6.8415	0.00632357	0.0630953
AFMID	0.598994	5.24109	4.306e-07	3.46829e-06		CHD2	-0.418079	6.76553	0.00632817	0.0631034
EXD3	0.765563	3.6146	4.31994e-07	3.47743e-06		TTLL9	-0.369538	1.87839	0.00633672	0.0631385
PIGS	0.527978	6.81429	4.33896e-07	3.49066e-06		C21orf15	-0.509462	0.0519683	0.00633928	0.0631385
HMGCR	-0.568976	6.22468	4.35435e-07	3.50094e-06		EXOSC8	0.305766	4.98678	0.00635168	0.0632208
BCL7B	0.455778	6.45326	4.42476e-07	3.55542e-06		RNASEH2B	0.316691	5.51758	0.00635515	0.0632208
NUS1	-1.12418	4.68592	4.46104e-07	3.58243e-06		CAPG	0.582101	0.145021	0.00637624	0.0633927
FIG4	-0.668511	4.85626	4.48396e-07	3.59868e-06		SDHAF2	0.301905	5.73397	0.00638422	0.0634341
NFE2L2	-0.802931	5.41725	4.51367e-07	3.62037e-06		C10orf12	-0.597754	2.37925	0.00638899	0.0634436
QSER1	-0.939115	5.82977	4.51905e-07	3.62252e-06		AC079145.4	0.484598	2.03396	0.00641376	0.0636516
ATF7	-0.429924	6.04402	4.54488e-07	3.63959e-06		MGARP	0.473028	0.698167	0.00642363	0.0637116
DLX5	-0.76917	3.87626	4.54577e-07	3.63959e-06		LINC01116	0.321062	6.6513	0.00642965	0.0637143
ACTR2	-0.814599	7.58015	4.54968e-07	3.64055e-06		C9orf169	0.422532	1.62254	0.00643157	0.0637143
ZNF521	-0.615499	4.18914	4.55998e-07	3.64662e-06		NEK3	-0.238995	4.79618	0.00644289	0.0637885
BST1	-1.03491	1.0664	4.56831e-07	3.65112e-06		TMSB15B	-2.24407	0.166908	0.00645431	0.0638635
C19orf68	0.595674	4.6716	4.57321e-07	3.65286e-06		ANAPC15	0.342873	5.30439	0.00647187	0.0639992
PROCA1	0.792552	3.05025	4.64646e-07	3.70916e-06		CLDN20	0.931821	-1.68216	0.00649572	0.0641969
DPP6	0.539129	5.77232	4.70586e-07	3.75435e-06		MPC1	0.372176	4.5293	0.00650335	0.0642341
EXOSC6	0.520802	5.25585	4.72098e-07	3.76417e-06		HSD17B8	0.376112	2.7926	0.0065169	0.0642878
LRRC14	0.640066	6.01254	4.72477e-07	3.76497e-06		ZNF516	-0.254319	5.39345	0.0065183	0.0642878
POLDIP3	0.554915	6.65575	4.72999e-07	3.76689e-06		LINC00617	-0.349114	1.6492	0.00652039	0.0642878
SBNO2	0.57527	6.06915	4.7453e-07	3.77684e-06		ACTN2	-0.423057	0.794867	0.00653579	0.0644015
CECR6	0.621144	4.16464	4.75794e-07	3.78466e-06		RP11-844P9.2	-0.498973	0.0372916	0.00654176	0.0644222
TRAPPC8	-0.947164	4.76255	4.8023e-07	3.81768e-06		ZNF710	-0.265581	4.79788	0.0065484	0.0644494
KSR2	1.01478	2.75941	4.8087e-07	3.82052e-06		ANKRD10	-0.214074	6.27734	0.0065568	0.064494
AMZ2	-0.418484	6.54621	4.83038e-07	3.83547e-06		SCGN	0.360898	3.05358	0.00657475	0.0646323
TTC9	0.532892	5.2154	4.85164e-07	3.85007e-06		SDHB	0.313654	6.09336	0.00658249	0.064659
SNX4	-0.999836	4.94112	4.85726e-07	3.85226e-06		ANXA5	0.249489	6.70127	0.00659169	0.064659
DPF3	0.632439	3.73779	4.87036e-07	3.86037e-06		CD99P1	-0.517128	-0.316329	0.0065917	0.064659
RHPN1	0.647403	3.67996	4.88431e-07	3.86915e-06		SHANK1	-0.237741	5.40354	0.00659302	0.064659
DNAJB14	-1.57565	4.26221	4.89432e-07	3.87479e-06		RFXAP	0.282124	3.82274	0.00660033	0.0646926
VCL	-0.418904	6.15518	4.92194e-07	3.89436e-06		KIAA0430	-0.341975	6.80881	0.00661395	0.0647879
ACTRT3	-0.721925	1.71374	4.94459e-07	3.90998e-06		TRAIP	0.296119	4.3948	0.00662862	0.0648933
MAMLD1	-1.18804	1.44687	4.95757e-07	3.91794e-06		ARHGAP39	-0.244856	4.4291	0.00663572	0.0649247
WDR90	0.692535	5.37067	4.962e-07	3.91913e-06		WBSCR27	-0.412729	1.00703	0.00665242	0.0650143
GALNT13	-1.02204	3.46919	5.01719e-07	3.96039e-06		SLC25A37	-0.253299	5.03184	0.0066527	0.0650143
RAB3GAP2	-0.593321	5.69418	5.02377e-07	3.9611e-06		DNAJB1	0.226518	6.66126	0.00667365	0.065125
C11orf95	-0.387915	7.61487	5.02397e-07	3.9611e-06		ZNF600	-0.477202	2.70787	0.00667406	0.065125
MCM7	0.453342	9.07542	5.03707e-07	3.96909e-06		UNC79	-0.394155	6.30134	0.00667882	0.065125
RASSF7	0.754789	4.49485	5.04187e-07	3.97054e-06		GLT8D2	-0.392232	1.00636	0.00667969	0.065125
SPTBN2	0.470077	7.23973	5.10783e-07	4.02013e-06		EEF1E1	0.513661	3.05221	0.0067002	0.0652867
EEF1A2	0.513191	8.20697	5.12548e-07	4.03166e-06		LOC102723342	-0.992616	-0.776801	0.00672668	0.0655064
DDX51	0.562128	5.04261	5.15107e-07	4.04942e-06		KCNQ5	0.427279	1.83448	0.00674738	0.0656172
SGCB	-0.778834	6.72893	5.16374e-07	4.05701e-06		PCDHGB7	-0.464192	5.3727	0.00675312	0.0656172
SLC7A11	-1.13054	0.692134	5.18723e-07	4.07309e-06		STYXL1	0.309344	5.33714	0.00675692	0.0656172
CCHCR1	0.752229	4.964	5.19629e-07	4.07781e-06		PLGRKT	0.343191	4.7608	0.00675781	0.0656172
AGBL5	0.467101	7.4885	5.22217e-07	4.09573e-06		FOXI3	-0.676733	0.275222	0.00676281	0.0656172
CTDSPL	-0.503578	5.71125	5.23434e-07	4.10288e-06		UBE2A	0.262639	6.18388	0.00676461	0.0656172
TCOF1	0.511345	7.71581	5.24357e-07	4.10772e-06		VTI1A	-0.468264	4.97733	0.00676727	0.0656172
LOC100130987	0.90524	1.00047	5.26292e-07	4.12047e-06		MAGOHB	0.291848	4.70959	0.00676963	0.0656172
KDM8	0.701557	3.2334	5.29035e-07	4.13832e-06		LRFN2	-0.262344	3.85026	0.00677889	0.0656688
ZNF727	-0.87503	2.3929	5.29188e-07	4.13832e-06		C3orf33	0.376361	2.17329	0.00680181	0.0658524
FANCC	0.454143	5.7137	5.30515e-07	4.14629e-06		FBXO8	0.240069	6.27618	0.00680906	0.0658843
CTTNBP2NL	-0.516768	5.56546	5.31457e-07	4.15074e-06		LOC102723773	0.479468	5.42804	0.00682279	0.0658965
PPAP2C	0.590608	5.86405	5.31702e-07	4.15074e-06		C6orf57	0.295762	3.53692	0.00682554	0.0658965
FDX1L	0.651463	4.60811	5.32013e-07	4.15076e-06		SMU1	0.221228	6.36099	0.00682594	0.0658965
TMEM169	-0.515933	5.52744	5.34896e-07	4.17083e-06		TMEM45B	0.39245	1.34376	0.00682941	0.0658965
CDH24	0.541875	5.87407	5.46651e-07	4.26001e-06		HSPB6	0.748643	-0.602738	0.00683659	0.0658965
SPPL2B	0.673488	5.64161	5.50457e-07	4.28718e-06		IL23A	0.618126	-0.39856	0.00683813	0.0658965
NUDC	0.471638	7.73453	5.54877e-07	4.3191e-06		ZNF350	-0.364593	2.92656	0.0068392	0.0658965
FLJ20464	0.558007	5.00876	5.58933e-07	4.34815e-06		FBP1	0.335083	3.95828	0.00684491	0.0658965
SAMD1	0.49574	6.6409	5.60818e-07	4.3603e-06		GTSE1-AS1	0.526005	-0.0122289	0.00684598	0.0658965
BRI3BP	0.66882	3.38151	5.62141e-07	4.36806e-06		ATXN7L1	-0.323468	3.40444	0.00685513	0.0659464
TSNAX	-1.07001	4.93263	5.63134e-07	4.37324e-06		OARD1	0.282289	5.40722	0.00689278	0.0662703
TBC1D9B	0.515186	7.60591	5.64054e-07	4.37785e-06		HMOX1	0.449679	1.17178	0.00689893	0.0662911
ZNF672	0.490842	5.96959	5.64545e-07	4.37914e-06		MAGI3	-0.477211	6.66905	0.00691147	0.0663733
CTSH	0.697861	3.83172	5.64912e-07	4.37946e-06		ZNF565	-0.364543	2.51213	0.00693362	0.0665476
NR1D2	-0.997038	5.25013	5.65348e-07	4.3803e-06		PCCA	-0.230611	3.97757	0.00695352	0.0666765
DDX11-AS1	0.894399	1.46306	5.73955e-07	4.44443e-06		HMGN2P46	0.985026	-1.67834	0.00695507	0.0666765
ATP10D	-0.520969	5.2641	5.74376e-07	4.44513e-06		TNNC2	1.03524	-2.02419	0.00696253	0.0667096
AIMP1	-0.840708	4.776	5.79608e-07	4.48304e-06		ATP9A	-0.37514	7.19018	0.00699266	0.0669012
ECSIT	0.592599	6.13124	5.8101e-07	4.49129e-06		C6orf226	0.414958	3.00049	0.00699448	0.0669012
SPSB4	0.656782	4.49383	5.82745e-07	4.50212e-06		LOC81691	-0.262864	3.87104	0.0069946	0.0669012
ASB9	-0.849545	1.83079	5.8756e-07	4.53671e-06		LOC728819	0.263782	3.74476	0.00700595	0.0669453
EHMT2	0.518273	7.86511	5.93249e-07	4.578e-06		ERV3-1	-0.746742	4.87275	0.00700727	0.0669453
DNMT3B	0.588582	3.8556	5.93677e-07	4.57867e-06		ATP5J	0.361418	7.60347	0.00701381	0.0669614
PRDX2	0.514242	8.60995	5.95106e-07	4.58586e-06		NAALAD2	-0.371168	3.37173	0.007017	0.0669614
ZSCAN1	0.81614	2.29483	5.95291e-07	4.58586e-06		RFC4	0.236055	5.2401	0.00703468	0.0670917
FMNL2	-0.651908	6.1974	5.98822e-07	4.61041e-06		ZNF678	-0.489054	4.05281	0.00704073	0.0671108
TIGD5	0.773845	4.9457	5.99359e-07	4.6119e-06		TUBG1	0.283932	6.4733	0.00704516	0.0671147
HDAC11	0.685652	4.40435	6.00369e-07	4.61703e-06		SPIN3	-0.276309	4.93093	0.00707611	0.0673367
RP11-480I12.7	0.631879	2.84237	6.01969e-07	4.62669e-06		BMS1P2	-0.658919	1.02533	0.00707657	0.0673367
C19orf47	0.640471	5.13859	6.03403e-07	4.63392e-06		ZAR1	-0.562367	-0.345496	0.00709881	0.0675066
ATP2B2	0.607583	4.12691	6.03686e-07	4.63392e-06		ARHGAP6	0.252656	3.20591	0.00710255	0.0675066
SLC12A2	-1.01058	3.77065	6.04152e-07	4.63392e-06		C9orf3	0.269151	5.66881	0.00711873	0.0675897
DEGS1	-0.47974	6.20551	6.04289e-07	4.63392e-06		EMID1	-0.354111	2.98187	0.00711941	0.0675897
UBE2M	0.492635	6.87472	6.08009e-07	4.65979e-06		DYNLL1	0.311002	8.18824	0.00714379	0.0677825
FREM1	-0.663675	4.62583	6.08728e-07	4.66264e-06		INO80	-0.278743	5.61685	0.00715923	0.0678902
SRPR	0.39234	7.54093	6.16204e-07	4.71721e-06		INSC	0.801342	-1.18073	0.0071867	0.0681119
EML5	-0.691383	8.08565	6.1823e-07	4.73002e-06		RAD23A	0.292548	7.25181	0.0071934	0.0681366
RGL1	-0.480132	5.65799	6.18614e-07	4.73027e-06		CEBPZ-AS1	0.312704	6.05236	0.00720958	0.0682431
GPC1	0.565604	6.22571	6.21317e-07	4.74823e-06		SPICE1	-0.36168	3.64871	0.00721285	0.0682431
FRAT1	0.663871	3.59634	6.22411e-07	4.75389e-06		NFIX	-0.227083	5.84036	0.0072191	0.0682634
TAF6	0.542382	7.49366	6.27923e-07	4.79327e-06		LOC392232	-0.887396	4.8495	0.00722531	0.0682833
TLE4	0.454738	6.12046	6.2889e-07	4.79792e-06		TCEB1	0.330877	6.46656	0.00723967	0.068365
CEP85L	-1.20099	2.33453	6.29744e-07	4.80171e-06		LOC102723927	-0.997072	0.807412	0.00724217	0.068365
MFSD1	-0.688995	5.34694	6.31387e-07	4.8115e-06		SLAIN1	0.250682	5.15467	0.00725216	0.0683885
RBM42	0.568408	6.21687	6.34208e-07	4.83027e-06		PCDHB9	-0.286063	4.064	0.00725289	0.0683885
GYG1	-0.622434	3.48029	6.3657e-07	4.8455e-06		DNAH1	-0.448777	3.45404	0.00725971	0.068414
ZNHIT2	0.742615	4.4441	6.38962e-07	4.86026e-06		ARPP21	0.487897	0.282373	0.00726716	0.0684454
ANAPC4	-0.982139	3.92491	6.39765e-07	4.86026e-06		NBPF6	-0.416246	1.17612	0.00728462	0.0684773
SETD1A	0.471426	6.66145	6.3978e-07	4.86026e-06		JOSD1	0.20343	5.9287	0.00728541	0.0684773
NR1H3	0.710493	2.67783	6.39956e-07	4.86026e-06		LRGUK	-0.526656	1.31375	0.0072865	0.0684773
PELO	0.537439	5.27025	6.443e-07	4.89049e-06		OSTM1	0.273107	5.09989	0.00728861	0.0684773
CYBRD1	-0.906412	2.6757	6.49495e-07	4.92714e-06		ZNF701	-0.439338	3.34626	0.00729432	0.0684773
HEATR5A	-0.564414	6.00637	6.51532e-07	4.9398e-06		VPS4A	0.264942	6.72863	0.0072967	0.0684773
DDX21	-0.714714	7.75343	6.5202e-07	4.94072e-06		TEX264	0.325097	5.48745	0.00729936	0.0684773
BRICD5	0.85997	3.27522	6.52688e-07	4.94299e-06		LOC101927505	0.863467	-0.503413	0.0073219	0.06865
DNAL4	0.609258	4.63321	6.53641e-07	4.94742e-06		PCAT6	0.493896	3.01254	0.00733271	0.0687087
PON2	-0.829211	5.0768	6.58489e-07	4.9813e-06		CCDC108	0.433771	2.62548	0.00734061	0.0687087
FAM167A	-0.437029	8.11808	6.59229e-07	4.9841e-06		REEP4	0.297308	4.75325	0.00734308	0.0687087
SS18	-0.552306	6.67984	6.66798e-07	5.03849e-06		ZNF417	-0.558937	3.92778	0.00734468	0.0687087
EPHB2	0.468922	5.95027	6.68012e-07	5.04483e-06		ANTXR1	-0.275515	7.94237	0.00738135	0.0689946
SKP2	-0.625959	5.62961	6.68528e-07	5.04589e-06		LAMTOR5	0.336076	6.61401	0.00739244	0.0689946
ADAMTS3	-0.86843	1.09575	6.71537e-07	5.06575e-06		LOC100289511	0.801761	-1.21423	0.0073934	0.0689946
PDCD10	-1.10016	4.93411	6.77189e-07	5.10552e-06		ZNF727	-0.407037	2.66703	0.00739441	0.0689946
C6orf47	0.489431	5.47008	6.82301e-07	5.14117e-06		TNFRSF19	0.302807	5.52127	0.0073978	0.0689946
IFLTD1	-1.02409	2.16955	6.84546e-07	5.1552e-06		LINC00525	0.634225	-0.138945	0.00740013	0.0689946
HIST1H2BK	-0.535597	4.63819	6.85184e-07	5.15712e-06		ANKMY1	-0.340825	3.62977	0.00743189	0.0692519
TMEM132A	0.575994	7.9355	6.87457e-07	5.17133e-06		FAM172A	0.276485	6.32367	0.00744134	0.0693011
MYL12B	-0.527064	7.58432	6.90193e-07	5.189e-06		FBXL21	-0.510782	-0.104341	0.00746504	0.069483
CAND2	0.63005	4.57123	6.92054e-07	5.20008e-06		SHOX2	-0.204393	5.70009	0.0074751	0.0695377
DNM1L	-0.894643	6.60395	6.95972e-07	5.2266e-06		ZMYND11	-0.320177	6.44629	0.00749635	0.0696964
C7orf26	0.581392	6.3995	6.98704e-07	5.24418e-06		CFLAR	-0.291975	5.22362	0.00751805	0.0698383
CCDC40	0.500984	6.17166	7.00429e-07	5.25419e-06		TPX2	0.199083	7.06535	0.00752159	0.0698383
ABCA7	0.623646	3.79073	7.02775e-07	5.26885e-06		MARC2	-0.311378	3.35404	0.00752693	0.0698383
HAGH	0.477269	6.06403	7.04216e-07	5.27671e-06		FRY	-0.473236	5.16754	0.00753285	0.0698383
INSIG1	-0.47845	5.62249	7.06058e-07	5.28756e-06		DCX	-0.404653	6.86689	0.00753522	0.0698383
ERBB2IP	-0.829004	5.24555	7.07538e-07	5.29569e-06		SEMA5B	0.272635	3.30753	0.00753681	0.0698383
SMAD1	0.715186	3.71723	7.13877e-07	5.34016e-06		ENTPD4	-0.28643	6.84648	0.00755303	0.0699496
HJURP	0.539674	5.58972	7.18722e-07	5.37342e-06		SDK1	-0.273583	6.28603	0.00756999	0.0700677
CHP1	-0.386174	6.8699	7.2127e-07	5.38947e-06		IDNK	0.316759	2.53233	0.0075829	0.0701482
RSL1D1	-0.465133	7.26851	7.22687e-07	5.39706e-06		RNF11	0.259795	6.62145	0.00759869	0.0702248
SFT2D1	-0.80034	4.01924	7.25449e-07	5.41467e-06		NMNAT2	-0.260553	6.98685	0.00760091	0.0702248
MED22	0.474785	6.79785	7.28428e-07	5.43388e-06		ZNF511	0.355188	5.14545	0.00760385	0.0702248
STON1	-0.834272	2.38115	7.32125e-07	5.45843e-06		MRPS18B	0.276697	5.74002	0.00762152	0.0703489
PINK1	0.484813	6.24473	7.3403e-07	5.46961e-06		CATSPER3	0.533637	-0.281536	0.00763839	0.0704655
GLTSCR1	0.5658	5.32081	7.34438e-07	5.46961e-06		C5orf15	0.343751	5.77104	0.00764526	0.0704898
RP11-24J23.2	-1.07247	3.43947	7.37929e-07	5.49256e-06		DKFZP434F142	-0.661018	1.67656	0.00769172	0.0708789
UBLCP1	-1.27057	4.85384	7.38417e-07	5.49315e-06		PRIMPOL	0.223211	4.39032	0.00772186	0.0711172
TMEM179	0.594393	5.90412	7.39314e-07	5.49678e-06		HINT1	0.303758	7.98023	0.00773671	0.0712145
PPP1R16A	0.79848	6.3451	7.42062e-07	5.51416e-06		LTB4R2	-0.509591	0.991905	0.00774195	0.0712234
ZNF787	0.700155	5.43304	7.44041e-07	5.52581e-06		TADA3	0.283433	8.01131	0.00775174	0.0712343
DEPDC1	-1.5105	3.72973	7.45587e-07	5.53423e-06		ANKRD31	-0.434996	0.227843	0.00775582	0.0712343
MRPL42	-1.13807	5.21687	7.49401e-07	5.55947e-06		YTHDF1	0.202119	6.37015	0.00775598	0.0712343
FAM214A	-0.971993	4.64767	7.49919e-07	5.56024e-06		SNORD49A	-0.961445	-1.65782	0.00777578	0.0713518
C6	-0.798754	2.84566	7.52376e-07	5.57538e-06		GUSB	0.260374	5.54418	0.00777736	0.0713518
TSSC1	0.455751	6.75386	7.55769e-07	5.59744e-06		TUBGCP6	-0.352147	5.64191	0.00778197	0.0713547
SAAL1	-0.592703	4.72579	7.5952e-07	5.62212e-06		LOC102723762	-1.16385	-0.912725	0.00779629	0.0714294
ZNF461	-0.760102	3.2328	7.61198e-07	5.63144e-06		MACF1	-0.402508	7.44643	0.00780054	0.0714294
EIF3E	-1.09214	7.16426	7.67222e-07	5.67289e-06		KIRREL2	0.331789	1.56249	0.00780727	0.0714294
ZFP28	-0.724151	4.1101	7.71826e-07	5.70319e-06		AC007551.3	0.385589	1.7112	0.00780729	0.0714294
TCF12	-0.598163	7.25091	7.7217e-07	5.70319e-06		GLRX5	0.321484	5.90677	0.00781626	0.0714722
CCDC107	0.608351	4.17011	7.73956e-07	5.71324e-06		MED12L	-0.462241	0.697812	0.0078346	0.0716005
HOOK3	-0.952139	5.21665	7.75367e-07	5.72052e-06		CLU	0.319426	6.15485	0.00786808	0.0718669
UBE3A	-0.780844	6.26304	7.77808e-07	5.73537e-06		MAGEA6	0.265534	5.31572	0.00788421	0.0719748
TMED10	-0.673087	7.66924	7.79298e-07	5.74307e-06		ACN9	0.371342	4.31652	0.00790507	0.0721108
HES6	0.787523	5.6538	7.79707e-07	5.74307e-06		C10orf32	0.328368	4.68706	0.00791042	0.0721108
BRD8	0.39361	6.93958	7.96342e-07	5.85895e-06		SLC25A12	-0.271951	2.94593	0.00791345	0.0721108
MESP1	1.06665	1.18508	7.96364e-07	5.85895e-06		PRKAR2A-AS1	0.386943	0.714384	0.00791737	0.0721108
CCDC183-AS1	0.881683	1.6534	7.96747e-07	5.85895e-06		AMFR	0.224538	5.71118	0.00792079	0.0721108
DLK2	0.813135	2.17887	8.03957e-07	5.90873e-06		HSD17B7P2	-0.323044	1.99641	0.00792571	0.0721161
FAM131A	0.616707	6.83463	8.05573e-07	5.91737e-06		TIMM17A	0.26822	6.7285	0.00794057	0.0722118
ARL6	-1.25802	4.7232	8.09465e-07	5.94271e-06		XKR6	-0.381612	1.11272	0.007949	0.0722385
TELO2	0.645447	5.81028	8.1045e-07	5.94669e-06		LOC102723771	-0.648351	-0.904804	0.00795219	0.0722385
FLCN	0.634627	5.56531	8.1256e-07	5.95892e-06		TLR6	-1.00174	-2.13694	0.00796505	0.0723159
C19orf57	0.611388	4.41497	8.15942e-07	5.98046e-06		CCDC134	-0.478477	1.23877	0.00797073	0.072328
SPPL2A	-0.995935	3.81375	8.25579e-07	6.04779e-06		COX11	0.234651	5.78547	0.00797966	0.072343
RIPPLY2	0.740313	2.75169	8.27696e-07	6.05764e-06		CCDC93	-0.392453	5.59282	0.00798782	0.072343
MRRF	-0.585512	4.87475	8.27825e-07	6.05764e-06		SDHD	0.275425	5.46466	0.00798953	0.072343
ZNF503	0.498989	5.48989	8.32663e-07	6.08973e-06		LOC100506113	0.888464	-1.53768	0.00798979	0.072343
CHM	-0.814806	4.71338	8.34045e-07	6.09652e-06		VPS25	0.304193	6.30085	0.00799883	0.0723709
KRAS	-0.955553	5.59952	8.37229e-07	6.11646e-06		CCDC58	0.388081	3.68718	0.00800217	0.0723709
PIAS2	-0.650879	4.64929	8.38229e-07	6.12044e-06		ATPAF2	-0.258871	3.73862	0.00800592	0.0723709
PLCB4	-0.887726	4.54952	8.44106e-07	6.16e-06		RGS8	-0.567447	-0.537075	0.0080147	0.0723925
HEXIM2	0.596667	3.49328	8.46027e-07	6.17067e-06		FBXO4	0.290263	2.71629	0.00802488	0.0723925
REST	-0.688194	5.32446	8.53158e-07	6.2193e-06		GPS2	0.325825	7.05305	0.00802589	0.0723925
ZBTB46	0.612413	3.23864	8.55119e-07	6.23022e-06		NOP10	0.341763	7.08126	0.00802723	0.0723925
C4orf48	0.787043	4.85337	8.5689e-07	6.23974e-06		HMMR	0.367137	4.71878	0.00803386	0.0723925
PSMG3-AS1	0.524151	6.25173	8.60254e-07	6.26084e-06		SF3B14	0.346856	7.72863	0.00803443	0.0723925
LOC100505771	0.816028	2.1784	8.71538e-07	6.33953e-06		ST3GAL4	0.272726	4.77233	0.00805065	0.0724665
DVL1	0.605824	6.54242	8.72598e-07	6.34381e-06		CNIH4	0.268559	5.89255	0.00805135	0.0724665
SDC2	-0.656058	6.50487	8.79613e-07	6.39135e-06		DDI2	-0.75516	2.38887	0.00805951	0.0725007
BAG6	0.475867	9.06654	8.8084e-07	6.39634e-06		TMEM233	-0.507953	-0.0454503	0.00808064	0.0725975
CSNK1G2	0.534244	7.44568	8.81253e-07	6.39634e-06		COPS5	0.216363	6.04264	0.0080824	0.0725975
ATP6AP2	-0.671143	6.10797	8.87821e-07	6.44053e-06		ACTL6B	0.316544	5.82462	0.00808336	0.0725975
ELP5	0.483936	6.36572	8.8941e-07	6.44858e-06		MERTK	-0.274706	3.79069	0.00809102	0.072616
KDELR3	-1.13358	1.44959	8.90763e-07	6.45491e-06		KAT8	0.224074	6.04341	0.00809416	0.072616
LOC100294362	0.667643	3.08801	8.94724e-07	6.48012e-06		RUNX1	0.595557	0.0552879	0.00812458	0.0728497
NUP43	-0.697751	5.53145	8.97942e-07	6.49992e-06		TARBP2	0.318069	5.10319	0.00813511	0.0729048
KLHL5	-0.749658	6.04468	9.01312e-07	6.51785e-06		KIAA0753	-0.270933	5.5181	0.00815264	0.0730225
TLCD2	-0.910961	1.91653	9.0139e-07	6.51785e-06		RBM33	-0.400582	6.83671	0.00817155	0.0731286
SLC30A6	-0.763428	5.96622	9.04907e-07	6.53977e-06		RIMBP2	-0.281317	7.55957	0.00817327	0.0731286
PI4KB	0.418597	7.19624	9.06702e-07	6.54648e-06		SPTSSA	0.474411	5.55548	0.00818681	0.0731799
KITLG	-1.00622	3.16068	9.06811e-07	6.54648e-06		FGGY	0.302354	1.90903	0.00818781	0.0731799
ARID2	-0.703586	5.75542	9.10698e-07	6.57101e-06		METTL24	-0.544215	-0.0260824	0.00821162	0.0733498
NUFIP2	-0.754559	5.90463	9.14084e-07	6.5919e-06		CHD6	-0.478489	6.54453	0.00821564	0.0733498
FAM69A	-1.1538	3.88755	9.14671e-07	6.5926e-06		ZNF816	-0.340028	3.20111	0.00824379	0.0735558
CC2D1B	0.502531	5.78364	9.20546e-07	6.63139e-06		AP3S1	0.312229	5.64751	0.00824756	0.0735558
FASN	0.490044	8.90281	9.24613e-07	6.65711e-06		NDUFA1	0.322633	6.31652	0.00825803	0.0735762
GPC5	0.905028	1.33047	9.27809e-07	6.67654e-06		LOC101926894	-1.09758	-0.854145	0.00825869	0.0735762
SLC22A17	0.547864	7.72404	9.29815e-07	6.68587e-06		LOC101593348	0.232532	4.22806	0.00826695	0.0736104
SYT1	-0.654227	5.89729	9.301e-07	6.68587e-06		DMTF1	-0.362692	6.68158	0.00827988	0.0736861
SCAND1	0.741604	6.17948	9.38865e-07	6.74527e-06		IRF2BP1	0.300433	5.84312	0.00829034	0.0737397
TRIM59	-0.77607	3.1505	9.44225e-07	6.78015e-06		LOC100506639	-0.432652	2.45983	0.00830297	0.073798
CLOCK	-0.890258	4.70368	9.50309e-07	6.8202e-06		USMG5	0.345712	7.36819	0.00830577	0.073798
CLDND1	-0.656478	6.65644	9.61485e-07	6.89672e-06		SLC18A2	0.437825	1.08756	0.00833845	0.0740489
CETN2	-0.76817	5.40285	9.69174e-07	6.94816e-06		CACYBP	0.280428	7.32402	0.00835605	0.0741655
KLHL26	0.618171	3.94548	9.81279e-07	7.03119e-06		ZNF285	-0.294863	2.57261	0.00837691	0.074311
PTX3	-0.634083	2.71481	9.85619e-07	7.05852e-06		SMIM2-AS1	0.769562	0.415899	0.00841864	0.0746414
MUTYH	0.665757	5.30812	9.92177e-07	7.1017e-06		LOC101928498	0.326066	3.44811	0.00846126	0.0749783
ARHGAP5	-1.16134	4.88225	9.93396e-07	7.10664e-06		UBA6	-0.358008	5.6189	0.00846566	0.0749783
AURKAIP1	0.676374	7.09707	9.99453e-07	7.14617e-06		TM6SF2	-0.292439	2.96222	0.00847941	0.0750601
ORC4	-0.94511	5.21567	1.00041e-06	7.14856e-06		JPH4	-0.31078	5.59296	0.0084925	0.0751361
CCDC146	-1.05311	2.31352	1.00085e-06	7.14856e-06		UBE2B	0.374365	6.18231	0.00850467	0.0752037
MBD3	0.632366	8.10657	1.00474e-06	7.16982e-06		PVRL3	-0.294169	3.47356	0.00852043	0.075303
ADAM29	1.01799	1.71209	1.0049e-06	7.16982e-06		WDFY2	-0.43164	5.23937	0.00854205	0.075454
KIAA1462	-1.0845	0.759589	1.0124e-06	7.21952e-06		USP32P2	-0.937925	-1.84273	0.00856975	0.0756585
DPH7	0.547327	6.20985	1.01419e-06	7.22849e-06		VPS13B	-0.484133	5.38679	0.00858313	0.0757334
CUEDC2	0.535838	7.22072	1.01813e-06	7.2516e-06		HERC2P9	-0.317898	3.4551	0.00858734	0.0757334
LINC00116	0.617407	3.53209	1.01852e-06	7.2516e-06		RXFP1	1.23326	-2.02555	0.00859191	0.0757336
HEIH	0.526664	5.22009	1.02086e-06	7.26441e-06		OAZ2	0.211157	7.48489	0.0086055	0.0757885
TPGS1	0.746459	4.70258	1.02642e-06	7.30015e-06		CASP6	0.284128	3.84617	0.0086108	0.0757885
GPR153	0.452242	7.08465	1.03611e-06	7.36517e-06		NTN3	-0.540623	2.15869	0.00861182	0.0757885
KIAA1143	-0.614716	5.84688	1.04117e-06	7.39717e-06		ZNF669	-0.310677	5.10466	0.00862197	0.0758116
C1orf115	0.645728	3.5878	1.04859e-06	7.446e-06		FAM84A	-0.289247	2.96682	0.00862355	0.0758116
KLHL21	0.584924	4.95377	1.05473e-06	7.48562e-06		ARHGEF17	-0.306207	6.15859	0.00864951	0.0759996
HMP19	-0.335185	8.73692	1.05555e-06	7.48747e-06		MTUS1	-0.406442	1.73381	0.00866775	0.0761197
DNAJC5	0.503705	7.33797	1.05664e-06	7.49129e-06		GALNT15	-0.807129	-1.62233	0.00868231	0.0762073
DENND6B	0.692433	4.3505	1.06254e-06	7.52911e-06		RCN2	0.27983	7.75405	0.00869311	0.0762535
PPFIA3	0.60832	6.01973	1.06481e-06	7.54126e-06		FKBP1A	0.269075	7.55863	0.00869674	0.0762535
DUSP10	0.536513	4.45088	1.07195e-06	7.58781e-06		SKOR1	-0.400994	1.19754	0.00870349	0.0762725
TTLL11	0.574997	4.83846	1.07419e-06	7.59962e-06		CEP170B	-0.247219	5.57835	0.00871184	0.0763054
TCP1	-0.471496	7.80895	1.09394e-06	7.73528e-06		PCNXL2	-0.397443	6.04248	0.00872632	0.0763748
ATL3	-0.668112	4.97151	1.10219e-06	7.78956e-06		GPR137C	0.306285	4.83173	0.00872894	0.0763748
COL5A2	-0.682639	2.13274	1.10709e-06	7.82009e-06		RASSF4	-0.253933	3.66353	0.008735	0.0763876
SLC25A36	-1.16977	6.08187	1.10781e-06	7.82101e-06		ZNF134	-0.405088	4.89802	0.00875214	0.0764938
DCTPP1	0.519425	6.41803	1.13205e-06	7.98795e-06		HIPK2	-0.497798	7.46091	0.00875634	0.0764938
DRAP1	0.551361	6.62843	1.13504e-06	8.00486e-06		CES1P2	-1.05393	-2.25191	0.0087763	0.0766032
ANKRD17	-0.399301	7.01589	1.15096e-06	8.11289e-06		SCN9A	-0.381344	4.22651	0.00877807	0.0766032
PTGES2	0.554242	6.51081	1.15588e-06	8.1433e-06		SLC25A29	-0.208346	7.57378	0.00880105	0.0767634
TRIM65	0.467704	6.11667	1.15721e-06	8.14842e-06		ZEB1-AS1	0.332572	3.592	0.00880575	0.0767642
CBX8	0.62375	5.34583	1.15867e-06	8.15437e-06		NLRX1	0.242431	4.58832	0.00882576	0.0768983
CACNG8	-0.51021	5.27303	1.16161e-06	8.17078e-06		PLEKHA4	-0.302328	2.84706	0.00884762	0.0770363
GPR124	-0.50107	6.48301	1.17102e-06	8.23268e-06		CNTNAP3	-0.610855	-0.0752554	0.00885086	0.0770363
LOC100130705	0.623066	3.21027	1.17834e-06	8.27979e-06		TOB1	0.324854	5.37123	0.00886715	0.0771377
CDC25A	0.570156	5.74746	1.1849e-06	8.32155e-06		TGM2	0.246087	5.40198	0.00889498	0.0773394
PLAUR	0.589055	4.08361	1.19182e-06	8.36579e-06		ADRA2A	0.504464	1.15403	0.00890228	0.0773624
AGO2	0.568826	4.93895	1.19249e-06	8.36614e-06		CDC26	0.407589	4.16773	0.00892062	0.0774384
C7orf60	-1.066	3.89407	1.20746e-06	8.46294e-06		CWC15	0.338482	5.78697	0.00892284	0.0774384
CNOT7	-0.763567	6.75278	1.20755e-06	8.46294e-06		APOBEC3F	0.379559	1.20077	0.008925	0.0774384
RAB6A	-0.509998	6.94796	1.20855e-06	8.46555e-06		PYROXD2	0.343643	1.37094	0.00894145	0.0775408
WTH3DI	-1.17217	0.826695	1.21138e-06	8.48095e-06		SEPT11	-0.316242	7.64339	0.00897796	0.0777693
RASL11B	-0.435443	6.09371	1.21327e-06	8.48972e-06		PPP1R35	0.308616	5.30381	0.00898078	0.0777693
YPEL2	-0.451109	6.20748	1.22139e-06	8.5395e-06		LOC102723714	0.681033	-0.780471	0.00898488	0.0777693
LRFN1	0.587279	4.44468	1.22165e-06	8.5395e-06		MRPL23	0.588085	3.98698	0.00899103	0.0777693
PNPLA8	-0.917411	5.46438	1.2246e-06	8.55566e-06		LOC102724192	-0.723708	-0.980953	0.00899118	0.0777693
MYOF	-0.976799	1.05679	1.23262e-06	8.60719e-06		GLCE	-0.314809	3.82597	0.00901127	0.0778729
C9orf142	0.736093	5.60532	1.23584e-06	8.62523e-06		CLEC18B	-0.938348	-1.61756	0.00901253	0.0778729
ZNF175	-0.599732	3.92815	1.24761e-06	8.70124e-06		GAS2	-0.425615	0.53378	0.00906426	0.0782793
DPP9	0.611484	6.25346	1.24803e-06	8.70124e-06		GEMIN6	0.257309	5.88108	0.009072	0.0782967
SIVA1	0.66892	5.70054	1.25303e-06	8.7316e-06		ZDHHC6	0.208814	5.29901	0.00908002	0.0782967
NAMPT	-1.11351	4.41272	1.25378e-06	8.73224e-06		ESYT3	-0.440414	0.121786	0.00909014	0.0782967
NR4A1	0.669008	4.65096	1.26382e-06	8.79765e-06		COL11A2	-0.331305	2.30933	0.00909177	0.0782967
GCH1	-0.676162	6.6124	1.26546e-06	8.80451e-06		FKRP	-0.216585	5.64702	0.00909246	0.0782967
ARHGAP29	-1.05345	3.19982	1.26791e-06	8.81695e-06		NRXN1	-0.437044	4.10103	0.00909452	0.0782967
FBXO32	-0.659932	2.65718	1.27008e-06	8.82747e-06		SLC6A1	-1.13297	-2.19717	0.00911655	0.0784457
FBXW7	-0.662267	4.70139	1.28186e-06	8.90478e-06		NEUROG2	0.407477	2.05845	0.00913514	0.0785277
RP11-761I4.3	0.845059	1.15762	1.2843e-06	8.91707e-06		WWC2	-0.470299	3.43545	0.00913552	0.0785277
NOVA2	-0.52694	5.85035	1.28598e-06	8.92413e-06		CHRAC1	0.304491	4.63349	0.0091546	0.0786511
SLC25A46	-1.34125	5.29342	1.30109e-06	9.02433e-06		HEBP2	0.426617	4.48711	0.00920027	0.0790026
ZNF512B	0.570541	6.52969	1.30632e-06	9.05594e-06		APITD1	0.540526	0.810624	0.00921393	0.079042
GALNT6	0.422713	6.20084	1.31565e-06	9.11589e-06		LRRC10B	0.570938	0.347527	0.00921436	0.079042
SCARB2	-0.589951	8.17095	1.3173e-06	9.12266e-06		MAGEB2	0.827193	-1.37487	0.00923533	0.0791583
CHIC1	-1.49114	1.9137	1.33359e-06	9.23069e-06		ANXA2	-0.311611	6.40964	0.00923743	0.0791583
B4GALT3	0.477644	7.02693	1.34223e-06	9.28302e-06		CLTCL1	-0.299362	3.33409	0.00925677	0.0792452
DAPK3	0.534344	5.90616	1.34253e-06	9.28302e-06		LOC102723701	0.825758	-1.38977	0.00925711	0.0792452
PKN3	0.625421	4.6426	1.34716e-06	9.30504e-06		AC018647.3	-0.604849	-0.4686	0.00927562	0.0793628
MOSPD1	-0.901083	2.74912	1.34772e-06	9.30504e-06		TUSC3	0.221371	7.27684	0.00929073	0.0794513
JAG2	0.819129	2.84491	1.34797e-06	9.30504e-06		CHDH	-0.455252	1.28356	0.00931067	0.0795567
DHX15	-0.468926	7.26151	1.34849e-06	9.30504e-06		FECH	0.202362	5.60927	0.00931263	0.0795567
KLHL9	-0.664464	6.1076	1.36092e-06	9.386e-06		SDCBP	0.284561	6.83171	0.00932274	0.0796022
RRM2B	-0.907862	4.94448	1.36276e-06	9.39391e-06		DLX4	0.830031	-1.09093	0.00933368	0.0796548
ZNF771	0.68343	3.65616	1.36678e-06	9.41444e-06		MSRB2	0.323106	6.64738	0.00934766	0.0797332
RBM14	0.451123	6.70006	1.36714e-06	9.41444e-06		ANGEL1	-0.398611	4.67409	0.00939418	0.0800889
RPF1	-0.819079	5.21956	1.37253e-06	9.44668e-06		LOC102724519	-1.03951	-2.3579	0.00944536	0.080456
PPP2R5E	-0.941808	5.8755	1.37613e-06	9.46663e-06		ARHGAP26	-0.3548	5.96881	0.00944691	0.080456
ZNF655	-0.673963	6.83398	1.39103e-06	9.5642e-06		CXXC5	0.269621	6.46995	0.00946153	0.0805261
SQLE	-0.558376	5.84787	1.39703e-06	9.60041e-06		RRAD	0.685549	-0.274712	0.00946484	0.0805261
C21orf67	0.722376	3.38159	1.39772e-06	9.60041e-06		SFN	0.833613	-1.40686	0.00947073	0.0805351
MOGS	0.604078	6.44875	1.40169e-06	9.62276e-06		TERF2IP	0.205231	6.95886	0.00947974	0.0805634
DNAJC3	-0.819001	4.39119	1.4122e-06	9.68811e-06		XYLB	-0.46853	3.1327	0.00948375	0.0805634
NARFL	0.595784	5.25454	1.41265e-06	9.68811e-06		PAGR1	0.249883	5.90767	0.00948987	0.0805718
TERT	0.632959	3.50519	1.41474e-06	9.69747e-06		LOC101929638	-0.610425	-0.780916	0.00950183	0.0805718
CTBS	-1.31371	2.94065	1.41964e-06	9.72612e-06		RORA	-0.494164	3.29078	0.00950297	0.0805718
RPS6KA6	-1.07397	4.06452	1.42533e-06	9.7601e-06		FSTL3	0.344208	4.03119	0.00950411	0.0805718
ISL2	0.781962	3.39315	1.43129e-06	9.7959e-06		MRPL11	0.344736	5.6779	0.00956914	0.0810682
KIAA1432	-0.575762	5.38341	1.43339e-06	9.80532e-06		FAM155A	0.209417	6.71579	0.00957242	0.0810682
NR4A3	-0.770725	2.2493	1.43537e-06	9.81383e-06		ATRAID	0.294104	7.35051	0.00960613	0.0813123
EPHA10	0.644299	3.4639	1.43616e-06	9.81423e-06		LOC101926980	-0.639871	0.830452	0.0096279	0.0813603
SEC11A	-0.537958	7.48928	1.43788e-06	9.821e-06		ZNF527	-0.327688	3.16923	0.00962891	0.0813603
ADAMTS13	0.588656	5.08907	1.45165e-06	9.90999e-06		NDNF	-0.520704	0.806295	0.00963137	0.0813603
WDR44	-0.784054	4.01598	1.46329e-06	9.9844e-06		VAT1L	-0.234583	5.12771	0.00963153	0.0813603
PP7080	0.579327	4.63296	1.46442e-06	9.98703e-06		UBOX5	0.251053	4.5777	0.00963626	0.0813603
AHNAK2	0.625829	4.25742	1.47387e-06	1.00464e-05		UBE2Z	-0.179616	7.84748	0.00965138	0.0814467
COMMD6	-1.06958	5.25718	1.47882e-06	1.0075e-05		AMY2B	-0.391706	0.742854	0.00965874	0.0814673
JUP	0.466438	6.70054	1.48389e-06	1.01044e-05		AP000479.1	-0.251159	4.26453	0.00966787	0.0814673
PROSC	-0.512489	4.99435	1.49539e-06	1.01776e-05		FAIM2	0.257366	4.94561	0.00967326	0.0814673
DOCK7	-0.689568	6.52064	1.5052e-06	1.02392e-05		WNT8B	-0.735782	-1.13652	0.00967342	0.0814673
USP15	-1.22211	3.84835	1.51423e-06	1.02954e-05		LOC101928711	-0.827655	-1.5818	0.00969562	0.0816129
CAPZA2	-1.04246	5.93882	1.52503e-06	1.03598e-05		SUDS3	-0.218745	6.61884	0.00971046	0.0816621
ASB16-AS1	0.563119	4.33549	1.52524e-06	1.03598e-05		MPZ	0.481391	1.11984	0.00971128	0.0816621
ADAM11	0.950976	2.62333	1.53435e-06	1.04164e-05		SYT12	-1.02063	-2.21447	0.00973779	0.0817954
LOC80154	0.571577	5.62892	1.53664e-06	1.04266e-05		RP11-875O11.2	0.363895	1.08885	0.00973861	0.0817954
GNG2	-0.674636	7.16527	1.53985e-06	1.04431e-05		DUSP7	-0.219125	4.94055	0.00974188	0.0817954
MZT2A	0.60405	4.49501	1.54741e-06	1.04891e-05		FRYL	-0.495243	5.0451	0.00976039	0.0819094
SPEF1	0.897379	0.939078	1.54935e-06	1.0497e-05		CHMP2A	0.368374	7.45354	0.00977189	0.0819646
ANKH	0.464593	5.31254	1.55047e-06	1.04993e-05		GEM	0.203425	5.71616	0.00979334	0.0821031
PXDN	-0.388948	9.18375	1.55435e-06	1.05203e-05		EXD3	-0.314223	2.72348	0.00980724	0.0821783
LRPPRC	-0.631883	7.53188	1.57466e-06	1.06524e-05		ZKSCAN1	-0.384267	8.17815	0.00981252	0.0821811
AP2A2	0.39682	7.26781	1.57879e-06	1.06749e-05		WDR91	-0.262935	4.15579	0.00982403	0.0822021
HACE1	-0.770039	4.41029	1.58082e-06	1.06832e-05		HMHA1	0.553451	0.0560359	0.00982491	0.0822021
PHF19	0.472921	6.20554	1.58193e-06	1.06854e-05		SORBS2	-0.321174	3.90748	0.00983306	0.0822289
POLD3	0.592133	4.84146	1.58609e-06	1.07081e-05		MAGOH	0.292537	5.1227	0.00984735	0.0823071
SCN4B	-0.636417	3.52494	1.60115e-06	1.08043e-05		LOC101059906	-0.788152	-1.10456	0.009864	0.0824048
BRAT1	0.656944	6.7349	1.60597e-06	1.08314e-05		ZWINT	0.222739	5.87828	0.00986972	0.0824112
ZNF48	0.520832	6.69687	1.60887e-06	1.08455e-05		OSCP1	0.253387	3.83583	0.00988202	0.0824724
TAB1	0.676005	5.26919	1.61213e-06	1.08621e-05		B3GALT4	0.459581	1.11274	0.00990054	0.0824873
RPS6KC1	-0.521674	6.28477	1.63876e-06	1.1036e-05		DRGX	-0.418998	1.63935	0.00990468	0.0824873
RASSF3	-0.563634	5.71428	1.64102e-06	1.10437e-05		PLP2	0.351447	5.90592	0.00990534	0.0824873
CNTNAP5	-1.11264	2.88344	1.64155e-06	1.10437e-05		TPPP3	0.343306	4.04612	0.00990664	0.0824873
[truncated: 14,636 more rows]

## Sheet: Table S4
Table S4	RPF Level Differential Expression Analysis
Overexpression						Knockdown
gene	log2FC	log2CPM	PValue	FDR		gene	log2FC	log2CPM	PValue	FDR
ADAMTS16	6.84311	1.14608	5.54123e-05	0.00278196		CXCL8	4.27846	2.00696	1.28169e-06	5.45525e-05
PADI2	-6.46147	1.42659	0.000511771	0.0146576		VTRNA1-1	3.40984	2.09609	2.59977e-05	0.000600533
GLT8D2	-6.44799	1.3972	0.000500509	0.0143667		TOB2P1	2.7257	0.351188	7.45937e-05	0.00135598
GGT5	-6.20115	1.19013	0.00132759	0.0283459		DOK6	-2.71183	1.80759	4.43991e-06	0.000142429
TMEM52	-6.11411	1.11374	0.00262199	0.044567		GAS1	-2.60004	1.35069	2.51682e-05	0.000586955
SEPT5	-6.06252	1.11543	0.00262199	0.044567		NEAT1	2.55449	4.45689	1.28636e-05	0.000336141
DKFZp434L192	-5.98625	1.05871	0.00298928	0.048727		KRT13	2.42915	1.7469	0.0106068	0.0574837
ATAD3C	-5.98434	1.04035	0.00316651	0.0508951		KRT19	2.38837	1.76938	3.39777e-05	0.000751645
LINC01144	-5.9634	0.996421	0.00435559	0.062789		VTRNA1-2	2.36836	1.80392	0.00258981	0.0205076
SFRP4	-5.94644	1.02941	0.003279	0.0519962		ENOX1	-2.34561	0.980797	0.000391747	0.00489411
GPRIN2	-5.92572	1.00511	0.00457284	0.0652697		SPON1	-2.28339	1.86554	0.00028362	0.00385422
NAGS	-5.92526	1.00502	0.00374977	0.0568942		LOC101929066	2.25594	0.436407	0.00258265	0.0204767
BTN2A3P	-5.86714	0.988753	0.00409257	0.0599276		SIX1	2.25049	0.497393	0.00059661	0.00679892
PINLYP	-5.86082	0.948417	0.00413871	0.060484		ITGA11	-2.2415	1.03259	0.000252786	0.00350353
PRSS36	5.84461	0.328182	0.00150441	0.0307649		MICAL2	-2.24012	1.21465	0.000311978	0.00417179
MKLN1-AS	-5.77605	0.905168	0.00613848	0.0790284		MTRNR2L7	2.21361	2.49537	3.14705e-05	0.000706145
HSPB6	-5.7482	0.855055	0.00160834	0.0320755		SYT16	-2.1868	1.97554	3.75822e-05	0.000804425
NTM	-5.74783	0.855114	0.00148991	0.0306055		ABI3BP	-2.12746	1.29308	0.000703849	0.00764362
UBE2Q2L	-5.71024	0.888219	0.00197827	0.0366444		TUBA8	2.08534	0.518803	0.00162326	0.0145225
ART5	-5.70857	0.866469	0.00143168	0.0297858		SNHG3	2.07343	1.62824	6.54833e-05	0.00122774
ELOVL3	-5.66446	0.855213	0.00198445	0.0366531		LINC01089	-2.0679	1.15553	0.00146303	0.0133073
COL22A1	-5.62776	0.778699	0.00191972	0.0359167		JUND	-2.06263	6.76998	6.99927e-21	1.25417e-17
MUC4	-5.60101	0.747701	0.0028669	0.0476096		RDH10	-1.96837	3.98273	1.21709e-13	5.00159e-11
MARCH3	-5.58099	0.766997	0.00242094	0.0422301		PPP2R2C	-1.95849	2.11927	7.33465e-05	0.00134109
ANKHD1	-5.58086	0.767027	0.00226879	0.0403461		TMEM107	1.95242	2.08992	3.68315e-05	0.000792816
BST1	-5.52762	0.729999	0.00315447	0.0508902		PPL	1.95221	2.12608	0.000571954	0.0065576
SYNC	-5.47957	0.718392	0.00303701	0.0493628		MTRNR2L8	1.92981	5.15652	3.54641e-21	7.41378e-18
AP3S2	-5.42245	0.680124	0.00399381	0.0592826		MEIS3P1	-1.92695	2.59445	3.77802e-06	0.000125391
BDKRB1	-5.35406	0.612048	0.00431218	0.0623014		DMBX1	1.92161	0.779785	0.0106163	0.0574956
NR5A2	-5.32728	0.606007	0.00556248	0.0740441		THRA	-1.91577	2.92383	4.12442e-05	0.000865094
ANKRD65	-5.2737	0.593921	0.00548447	0.0735202		LRRC75A	-1.8965	1.74935	0.000234919	0.0033145
TMEM74B	4.92441	0.736833	0.000239036	0.00842328		FAS	1.89348	0.768295	0.00358615	0.0261518
ERICH3	4.72298	4.40372	4.38728e-26	1.42619e-22		C1QL1	-1.89213	2.95498	5.45881e-07	2.7388e-05
IGSF11	-4.63615	1.88278	0.000223369	0.00806245		ZNF502	1.8729	6.74016	2.64905e-24	1.10757e-20
LOXL4	-4.61369	1.81866	0.000223836	0.00806245		MTRNR2L2	1.84285	7.16787	4.24588e-47	5.32561e-43
ARHGDIB	-4.59514	1.90886	0.000195156	0.0073554		MC1R	-1.84143	1.48733	0.000713675	0.00771027
LMNTD1	-4.47748	1.79074	0.000431517	0.0128105		LOC101927924	-1.83549	0.749196	0.00353233	0.0258194
NEXN	-4.39382	1.77455	0.000753388	0.0193221		PDXP	-1.82112	3.82543	3.89575e-12	1.01801e-09
EFCAB12	4.38848	0.914501	0.000736012	0.0189138		ICAM3	1.82062	1.22907	0.000666842	0.00739329
DACT1	-4.38101	1.6662	0.000561325	0.0156966		GGT5	-1.81891	1.0608	0.00677078	0.0412647
CTHRC1	-4.38064	1.68415	0.000680026	0.0181568		HBEGF	-1.7901	2.22267	0.000521853	0.00611362
KIF21B	-4.30578	2.27032	6.68961e-06	0.000554045		ST6GALNAC6	-1.7793	1.64754	0.000612692	0.00692342
SEMA3D	-4.30333	1.58669	0.000933971	0.0222833		LRRC32	-1.77531	1.0525	0.0234322	0.0995295
THEMIS	-4.27253	1.6568	0.0011484	0.0255081		TESK1	-1.76673	2.32082	0.000379613	0.00477582
EVA1A	-4.21014	2.3183	5.32364e-05	0.00271464		HRH3	-1.75991	1.05374	0.00772206	0.0455159
SEMA3A	-4.12695	1.46786	0.00214057	0.0387118		MAGEC2	1.75748	0.66501	0.0071924	0.0432061
HIF3A	-4.06391	1.41253	0.00151079	0.0308247		BAHCC1	-1.75517	1.10178	0.023161	0.0986587
HMOX1	-4.04303	2.06865	0.000269255	0.00909384		SLC25A33	-1.73357	2.97077	2.39539e-06	8.99563e-05
L3HYPDH	-4.03224	2.13725	0.000125348	0.00525231		SMA4	-1.73052	1.44816	0.00663013	0.0407057
SLC18A2	-3.9978	1.38876	0.00263398	0.0446539		RNF182	-1.72999	2.60359	0.00184424	0.0158985
TGFBR2	-3.97034	2.06146	0.00024794	0.00868995		HIST2H2BC	1.71651	1.81642	0.000897875	0.00911906
ASS1	-3.87687	1.30453	0.0125288	0.12522		VTN	-1.70612	1.23685	0.0170821	0.0801273
PYCARD	-3.82245	1.94465	0.000412224	0.0124077		LONRF1	-1.70565	2.11275	0.000507431	0.00601579
MAML2	-3.77383	1.22231	0.00521867	0.0709537		KIFC3	-1.70079	2.87413	3.77882e-06	0.000125391
SLC38A3	-3.73777	1.19672	0.00582685	0.0762239		SEMA6A	-1.69269	3.42989	2.02047e-09	2.36849e-07
EMP3	-3.73643	2.49314	2.76548e-05	0.0016962		CCNI	-1.68158	5.19659	4.37424e-15	3.22742e-12
LOR	3.73566	4.53447	1.03866e-08	2.70113e-06		C9orf66	1.67259	0.931073	0.00342462	0.0251993
GPRC5A	-3.67831	1.79058	0.00163574	0.0324231		TRIM8	-1.66721	4.2542	9.63136e-10	1.18437e-07
YPEL4	3.66116	1.71195	0.000357336	0.0113328		USP12	-1.65959	2.30766	0.000843444	0.00872162
MSANTD3	-3.6385	1.71938	0.000915994	0.0220977		C6orf62	-1.65018	2.301	0.000924663	0.00934355
ZBTB7C	-3.62668	1.22286	0.0168436	0.149398		PRR34-AS1	-1.64772	0.871707	0.00562107	0.0361379
PCDH7	-3.44534	0.975646	0.01549	0.142748		MSX1	1.64526	1.06971	0.00346054	0.0253982
PXDNL	-3.40989	1.55317	0.0024102	0.0421801		ENHO	-1.64477	1.42661	0.00355565	0.0259596
PMS2P1	-3.40743	0.964397	0.008286	0.096891		DAAM2	-1.63454	2.1198	0.000581113	0.00664439
RPL23AP7	-3.40173	0.964538	0.0174414	0.152824		CBR3	-1.63437	1.7031	0.0168207	0.0793832
PLEKHA8P1	-3.39855	0.923214	0.0199299	0.166655		CCDC87	1.62543	1.18678	0.00324563	0.0242899
FAM160A1	3.37354	1.87762	0.004006	0.0593615		SEL1L3	-1.62259	1.36206	0.00436593	0.0300325
NAAA	-3.33676	0.927591	0.0233717	0.182414		LY6G5B	1.61135	0.893425	0.00658042	0.0405394
ATP8B1	-3.33339	2.43874	0.000387668	0.0119735		FBXL14	-1.60757	2.92353	1.38117e-05	0.000357934
COL7A1	-3.31112	2.10889	0.0030453	0.0494259		ZNF804A	1.598	1.54771	0.000674279	0.00743841
ITIH5	-3.31021	1.52033	0.00604354	0.0780379		TGFBR2	-1.59345	2.22424	0.00408273	0.0286247
MCEE	-3.30169	0.912245	0.0194608	0.164211		RASEF	-1.59072	2.2214	0.00118939	0.0114056
SLC16A14	3.2973	2.31083	0.000115262	0.00493009		NUAK1	-1.58192	0.990432	0.0141585	0.0702214
EPPK1	-3.26666	1.38998	0.00748134	0.0903249		WASF3	-1.58137	3.95146	2.37903e-11	4.66254e-09
ROM1	-3.22525	0.917794	0.0385526	0.242247		TCEAL3	-1.57918	1.81595	0.0076255	0.045124
KRT4	3.2126	1.3825	0.00707536	0.0871221		ZNF280B	-1.57169	1.78996	0.00866656	0.0495463
STAT4	-3.2059	0.810098	0.0109672	0.115301		TSPAN13	-1.56419	1.59078	0.00377213	0.0271707
RAMP3	-3.1764	2.09038	0.00102895	0.0237646		CCDC102B	-1.55923	1.04356	0.00980396	0.0544602
SVOPL	-3.17569	0.779945	0.0108478	0.11454		PTPDC1	-1.55885	2.44276	0.000300059	0.00404258
ANGPTL4	-3.15781	1.85711	0.00210165	0.0381281		SCARNA18	-1.55456	1.13887	0.00891279	0.0507251
MGLL	-3.12684	0.866992	0.0313444	0.215875		SOX13	-1.54077	1.82621	0.00578502	0.0369458
PTGES	-3.11162	1.99133	0.00147854	0.0305167		UBA7	-1.5406	1.64397	0.00636638	0.0395314
ZNF383	-3.11	2.03226	0.00128891	0.0277019		SLC16A10	-1.54014	1.68668	0.00533073	0.0348428
RASAL2-AS1	3.10315	2.02894	0.00602182	0.0780017		TBC1D22B	-1.53871	2.83693	2.5802e-05	0.000597606
CECR1	-3.07981	1.87157	0.00721826	0.0880479		CATSPERG	1.53709	1.62603	0.00292284	0.0225053
GPR1	3.07669	1.34459	0.010735	0.114039		SCARNA2	1.53324	0.937429	0.0189364	0.0858399
GLB1L3	3.07343	1.17965	0.0288886	0.205791		FBXO25	-1.52822	2.29277	0.00278735	0.0217389
RAB27B	-3.06322	1.33959	0.012076	0.122293		ZBTB42	-1.5235	2.14793	0.00360979	0.0262936
UBASH3B	-3.04738	1.42107	0.0292014	0.207376		CRTC3	-1.52316	4.08138	4.52721e-09	4.69296e-07
KPRP	3.02153	1.76014	0.0118013	0.120604		C6orf226	1.52188	3.14415	2.21805e-06	8.54769e-05
PROSER2-AS1	-2.98113	1.69331	0.0128688	0.12754		TMCC2	-1.51709	1.72925	0.00259833	0.0205621
BMP8B	-2.95667	2.33001	0.00109942	0.0248432		LOC100505715	1.51511	1.07567	0.00621259	0.0388202
JHDM1D-AS1	-2.95043	1.7936	0.00912103	0.102863		PANO1	1.51089	1.15394	0.0138968	0.0691611
AQP4-AS1	-2.94925	1.34515	0.0210905	0.171507		NT5DC2	-1.51049	8.21975	6.35701e-34	3.9868e-30
LINC00959	2.92934	0.967321	0.0115964	0.120054		NCK2	-1.50674	4.97984	3.97255e-13	1.42365e-10
XIST	-2.91377	1.78221	0.00980595	0.108332		G0S2	1.50444	2.81894	0.0216478	0.0944447
RYR2	2.88944	3.14984	1.79028e-07	3.1889e-05		NTAN1	-1.49962	2.29206	0.000376378	0.00475726
PRSS23	-2.86922	3.07723	3.03548e-05	0.0018023		LOC441455	-1.49778	1.15099	0.0453651	0.157447
PTENP1-AS	-2.86463	1.18671	0.0339472	0.226367		PTGIR	1.49361	0.707614	0.0167837	0.0792613
GRM8	2.85285	2.88554	2.71611e-06	0.000275919		MEST	-1.49301	3.49828	7.16432e-07	3.42985e-05
RRAS	-2.79095	2.02307	0.00251122	0.0433705		PHC2	-1.49271	4.69252	1.07744e-09	1.291e-07
HOXD1	2.78707	1.29178	0.00518775	0.0707089		SLC30A10	1.49103	1.03896	0.0177471	0.0822319
FRRS1	-2.7563	1.06419	0.0249796	0.190281		PRRX2	-1.4904	1.25593	0.0242872	0.102156
OSM	2.75297	0.895714	0.057549	0.304811		UBE2V1	1.48912	1.42652	0.0040657	0.0285775
ZNF471	-2.7526	1.74317	0.00551235	0.0735905		AQP11	1.48846	0.830156	0.0378639	0.138765
RDH10	-2.73522	5.28494	5.69916e-21	9.26327e-18		MTRNR2L1	1.48796	9.84141	3.38486e-21	7.41378e-18
SCGN	-2.73223	3.51787	7.80293e-06	0.000625583		YPEL3	-1.48332	4.38957	7.70376e-08	5.19507e-06
ZNF563	-2.72435	1.22301	0.0388963	0.243861		TMEM64	-1.48039	3.83602	5.6026e-08	3.99779e-06
APOB	-2.71944	1.90859	0.00632709	0.0807372		RLN2	1.475	1.8027	0.00934834	0.0524636
PTGIR	-2.7117	1.07176	0.0252618	0.191422		MTFR2	1.47468	1.9806	0.0013568	0.0125782
PLEKHA7	2.70241	1.20388	0.0083514	0.0973931		CEBPB	1.46829	2.60401	0.00169041	0.0148792
PIH1D2	2.70191	1.08491	0.00641753	0.0817308		LOC339622	1.46745	1.39911	0.0176631	0.0819637
LGALS3	-2.66138	3.77622	1.05214e-07	1.95443e-05		THSD4	1.46689	2.74479	3.25231e-05	0.000725867
RIT2	2.62864	1.65749	0.00416998	0.0607872		TM6SF2	-1.46162	2.15955	0.0115665	0.0612769
C1QTNF1	-2.62236	3.34707	7.41429e-05	0.00350574		BNC2	-1.45606	3.16035	1.45924e-06	5.96195e-05
ANGPT2	-2.60916	1.00742	0.0325794	0.2213		CRIM1	-1.45293	2.00904	0.00383087	0.0274732
ARMC2	-2.60548	1.85357	0.0141649	0.13553		SMIM17	1.45007	0.758539	0.026431	0.108661
TIGD7	-2.60488	1.55246	0.0318013	0.217686		DNASE1L1	-1.44871	2.08728	0.00457075	0.0309473
ITGAX	2.59328	1.23877	0.0204346	0.16898		PAX5	-1.44062	2.28023	0.00131007	0.0122263
KRT18	-2.59198	4.55937	1.92603e-07	3.38434e-05		CEMIP	-1.44038	2.17406	0.000938162	0.00942748
ITGB8	2.57759	2.64367	0.000224516	0.0080646		TRAF3	-1.43929	2.62118	0.000190708	0.0028175
TCHH	2.57617	1.05021	0.0298115	0.210445		TTC7B	-1.43688	3.60986	7.82493e-05	0.00140012
LINC01492	-2.57552	1.02812	0.104723	0.414398		OSGEPL1-AS1	1.43648	0.957493	0.0290771	0.115469
TTC23	-2.57247	0.996581	0.0437729	0.259946		FRAT2	-1.43451	2.47316	0.000879169	0.0089873
AP3S1	-2.57231	2.7829	0.000415597	0.012423		AJUBA	-1.43073	2.75219	6.60739e-05	0.00123696
URAHP	-2.57094	1.12767	0.0513343	0.283463		SLC7A4	1.42967	0.637789	0.0210599	0.0924911
SERPINB8	-2.57092	1.77029	0.0199065	0.166655		RNF212	-1.4294	3.0112	6.9912e-05	0.00129147
CRIM1	-2.56167	3.13341	0.000100227	0.00440286		B3GALT4	1.42914	0.941565	0.0338368	0.128691
SLC7A5P2	-2.53617	1.09944	0.0476429	0.271711		LOC553103	1.42327	0.849155	0.0155651	0.075003
MMEL1	-2.53211	0.965586	0.0300841	0.211642		DGCR6L	-1.42186	1.34574	0.0149788	0.0730477
SERP2	-2.5241	1.38734	0.0175753	0.153686		C19orf12	-1.42168	2.06554	0.00621466	0.0388202
C10orf95	-2.51282	1.56579	0.0321706	0.219522		VWA5A	1.42155	1.28626	0.0203656	0.0904231
TMIE	-2.51016	1.44913	0.0325477	0.2213		AKT1	-1.41789	5.67532	2.89626e-12	7.89736e-10
LOC101928909	2.50171	0.685988	0.0445215	0.262715		MAGIX	1.41708	1.08958	0.0127565	0.0652016
DUSP5	2.49673	0.865787	0.0147869	0.13943		ITGA6	-1.41594	1.66128	0.0133834	0.0675256
FGL1	2.49641	1.79961	0.011995	0.121852		LOC440600	-1.41439	1.13279	0.034354	0.130039
GPR157	-2.49136	1.32428	0.0171993	0.151689		SH3D21	-1.41324	0.9317	0.0169857	0.0799016
PKD1P1	-2.49107	1.32998	0.0309816	0.214907		KBTBD8	1.41174	1.75501	0.0250794	0.104544
CFAP57	2.49055	0.574156	0.0203486	0.16853		TMCO3	-1.40811	4.65786	4.98984e-07	2.53391e-05
LOC100289361	2.4868	1.44191	0.0157034	0.143595		FOS	1.40624	2.06706	0.000683177	0.00748846
EVPL	2.48586	1.17913	0.0126679	0.126126		AZIN2	-1.40382	2.42934	0.00758094	0.0449617
PDGFRL	2.4836	1.27041	0.0167118	0.149247		KLF5	1.40335	0.912287	0.0146769	0.0718829
GRIN2D	-2.48247	2.23332	0.00466213	0.0662384		S1PR3	-1.3982	3.56986	0.00013056	0.00209951
POMZP3	2.47834	1.81552	0.0177391	0.154806		ZDHHC23	-1.39475	1.55511	0.0120705	0.0628217
GABPB2	-2.47384	0.913018	0.0258481	0.193122		JAKMIP1	-1.39233	4.50787	6.84302e-09	6.81207e-07
RELN	2.47297	6.72966	1.51997e-37	1.97642e-33		LRRK2	1.39025	0.728411	0.0277992	0.112334
LOC101928514	-2.47252	1.33524	0.0375453	0.238721		ARIH2	-1.38995	5.50573	4.52398e-11	7.99215e-09
TTC28-AS1	-2.46224	1.51882	0.020507	0.169094		KLF11	-1.38362	3.97358	3.51451e-06	0.000119789
SMIM3	-2.42283	1.2899	0.0311838	0.215501		FAM133B	1.38318	3.02798	4.51882e-05	0.000920123
DCLK3	2.42008	3.01735	0.000129463	0.00531481		FRY-AS1	1.38105	0.944595	0.0117429	0.0618349
DRD2	-2.41087	1.68313	0.053211	0.289984		EFNA2	-1.37928	2.5405	0.00151699	0.0137087
FAM46B	2.41017	2.05903	0.0245912	0.1883		ST3GAL2	-1.37915	3.55738	4.50434e-07	2.33463e-05
IL17RC	-2.40918	2.01402	0.0191982	0.162947		TTL	-1.37288	3.52173	3.4069e-07	1.84193e-05
ZFYVE28	2.40778	0.896536	0.0591794	0.309049		MGAT3	-1.371	1.31641	0.0177955	0.0824256
OTOR	-2.40704	2.68313	0.00103787	0.0238856		PTH2R	-1.37066	1.50466	0.0100397	0.0552802
CAMK2B	-2.39539	1.4828	0.0200639	0.166861		FAM53B	-1.36773	2.91623	0.000110551	0.00183661
LINC00992	-2.39476	2.11384	0.00806064	0.0952841		SNTA1	-1.3641	2.9291	0.000534452	0.00624174
LOC150776	-2.39409	0.851929	0.0309078	0.214802		GXYLT2	-1.36404	1.64324	0.00814414	0.0472754
SHISA4	-2.3887	2.65194	0.000667912	0.0179439		ZFP36	1.36393	2.28765	0.00170712	0.0149528
ZDHHC8P1	-2.37948	1.61346	0.020714	0.169853		FBXO6	-1.36299	1.35458	0.0347586	0.131279
DNASE1L2	2.37624	0.940223	0.0667412	0.331386		EPS8	-1.36238	2.28011	0.00339723	0.025069
PIK3CG	2.37259	1.23626	0.0743023	0.349296		CRACR2A	-1.35882	1.16133	0.0212319	0.0930836
NEUROG2	2.37196	2.86694	0.000401427	0.0121957		WIPI1	-1.35829	3.62143	2.71963e-07	1.56479e-05
ZNF804A	-2.35652	1.61593	0.0278932	0.20247		COBLL1	-1.35804	1.24146	0.0272423	0.110906
SEMA3F	-2.3551	2.28129	0.0168125	0.149398		ZBTB7C	1.35725	1.02938	0.0523858	0.173462
CTSO	-2.34644	2.55222	0.00187855	0.0354011		AGBL5	-1.35589	4.45002	1.21109e-10	1.87539e-08
FIRRE	-2.34592	0.890715	0.0445805	0.262715		TGFBRAP1	-1.35455	4.76823	3.42206e-08	2.64957e-06
B3GNT8	2.341	1.05409	0.0609605	0.314551		RASGRF2	1.35411	1.54523	0.0304282	0.119681
FAM86DP	2.3317	0.895769	0.0644666	0.324695		LINC01087	1.35357	5.24758	7.91248e-07	3.64876e-05
TGFB2	-2.33007	4.21339	5.60849e-07	7.44155e-05		CARNMT1	1.35194	1.29534	0.00751136	0.0446516
AGBL4	2.32737	1.43338	0.0169032	0.149798		CERK	-1.35117	5.20387	5.94196e-12	1.47492e-09
KLF5	-2.32427	1.04437	0.148287	0.49088		PRSS23	-1.3491	2.04034	0.00427304	0.0295182
FAM204A	-2.31583	2.82931	0.00123829	0.0270159		HLA-E	1.34704	2.88758	0.00076397	0.00810811
SHISA9	2.30744	1.12062	0.0231961	0.181309		INAFM2	-1.34553	1.89689	0.00581252	0.037046
HTRA1	-2.29691	4.23484	6.06015e-08	1.21231e-05		ABHD15	-1.34508	1.71854	0.0095845	0.0534541
RAB43	-2.2962	1.45675	0.0393436	0.245482		KCNAB3	-1.34011	2.13373	0.00296821	0.0227135
SNHG4	2.28969	1.2003	0.0934455	0.392014		NLK	-1.33876	1.61756	0.0197293	0.0882225
THEGL	-2.2882	0.805495	0.0362207	0.233968		CABLES2	-1.33864	2.79153	0.000157357	0.00242176
C5orf63	-2.28449	1.60779	0.0228612	0.179724		MTRNR2L9	1.33656	2.36049	0.00113808	0.0110659
ZMYM5	-2.2823	1.83889	0.0212368	0.17207		CDC37L1-AS1	1.33565	1.47435	0.0101106	0.0555476
MAP6D1	-2.28171	1.50846	0.0567317	0.302081		ARHGEF26	-1.3349	1.75228	0.0201063	0.0895256
ZNF91	-2.27983	2.33513	0.00326454	0.0519962		PSD3	-1.3347	3.88544	2.27375e-07	1.33895e-05
MYH3	-2.26614	0.799785	0.0377822	0.239416		UBE2QL1	-1.33463	5.65871	7.44542e-11	1.21283e-08
HVCN1	-2.26106	2.35067	0.0134388	0.13093		KCNK3	-1.33235	2.7068	0.00134876	0.0125222
PNMT	-2.25775	1.86483	0.0373714	0.23844		SLC30A3	-1.33201	2.56537	0.000808443	0.00846436
C9orf85	-2.24656	1.6746	0.0210339	0.171368		GPR173	-1.33137	1.65365	0.011121	0.0595511
DUSP2	2.24638	2.91953	0.00136425	0.0290007		ZFP92	1.33092	1.03322	0.0362022	0.134672
WHAMMP3	2.23948	1.06207	0.0611781	0.315073		LOC100288778	1.33076	1.224	0.0543416	0.177942
GDF7	-2.23803	2.70334	0.00179237	0.0347335		TADA2B	-1.32961	3.89001	2.65788e-06	9.77465e-05
ITGB4	-2.22462	1.24966	0.0959109	0.396669		GDF7	-1.32599	1.92227	0.00526866	0.034509
GIN1	-2.22441	2.1677	0.00657246	0.0830532		DUS1L	-1.32545	4.41405	3.38179e-08	2.63465e-06
C2orf72	-2.22112	2.29878	0.011742	0.120355		C22orf46	1.325	1.26567	0.011774	0.0618882
TMSB15B	-2.21761	2.5984	0.00511768	0.0701953		STAMBPL1	-1.32344	2.44231	0.00333686	0.0247951
RASIP1	2.20756	1.48626	0.0843691	0.373401		DUSP15	-1.32324	1.70496	0.0144001	0.0709984
UBE2F	-2.20443	1.38393	0.0392474	0.245117		AXIN1	-1.32214	4.53723	4.50024e-09	4.69296e-07
EXOC3-AS1	2.1979	1.53936	0.0349597	0.228963		SMIM3	1.32209	0.784712	0.0707225	0.212778
ANXA3	-2.19689	1.17777	0.0436044	0.259946		BMI1	1.32186	2.04431	0.00462897	0.0311989
S100A9	2.18088	2.06634	0.00988579	0.10883		GPR146	-1.32163	1.47696	0.0143888	0.070971
ZNF732	-2.17176	1.32054	0.0397226	0.246773		LINC01005	1.31664	0.995048	0.0285702	0.114199
CHRDL1	-2.1709	2.26606	0.025861	0.193122		KANTR	1.31311	1.57146	0.0211245	0.0926631
ECHDC3	-2.16949	2.43062	0.00522208	0.0709537		MCTP2	-1.31237	2.21982	0.0166524	0.0787938
LINC00337	2.1689	1.03652	0.0433596	0.259249		MTMR10	-1.31106	3.0343	0.000101461	0.00171052
ITGA4	-2.16844	3.57432	4.43615e-05	0.00237379		CCT6B	1.30944	0.917726	0.036632	0.135659
STK33	-2.16801	2.12343	0.0162887	0.147395		TCN2	-1.30876	1.62559	0.0151376	0.0735261
PRRG4	-2.16762	1.10461	0.0413313	0.252972		CDH6	1.30842	2.55355	0.00444419	0.0302953
C8orf4	-2.15796	2.44002	0.0101538	0.110605		FBXL7	-1.30713	3.34205	2.32933e-05	0.000550221
LOC100129518	2.14813	1.13189	0.0707292	0.340519		CIB2	-1.30684	2.51997	0.00150767	0.0136441
LINC01089	2.14552	1.3017	0.0730833	0.345927		WSB1	1.3054	5.09587	2.04833e-11	4.28202e-09
DNAH5	2.14316	0.977459	0.0347416	0.228154		VASH1	-1.30405	2.87275	0.00051969	0.00610344
BCL2L2	-2.14166	1.33819	0.0475991	0.2717		PANK3	-1.30304	4.31044	1.92096e-07	1.16964e-05
PCDH20	-2.13837	0.872947	0.155008	0.49923		LRRC46	1.29844	1.73472	0.0154823	0.0747188
PTCD2	-2.13625	2.05515	0.0182637	0.157691		GPR27	-1.29685	2.23801	0.00281673	0.0218872
MYO5B	-2.13544	1.26259	0.104322	0.413314		LINC00342	1.29634	0.664566	0.0938256	0.256955
CBWD2	2.13377	1.42053	0.080114	0.363096		KRCC1	-1.29368	2.89659	0.000171297	0.00258864
UGT8	-2.13239	1.66398	0.0382828	0.241529		SAT1	1.29311	2.28899	0.0146127	0.0717369
LOC101928600	2.13148	1.49057	0.0342663	0.227213		IGLON5	-1.29297	4.83055	8.15115e-10	1.0224e-07
ST6GALNAC3	-2.12588	3.14023	0.00190555	0.0357029		CCNG2	-1.29135	4.20287	1.28757e-07	8.19795e-06
KDR	-2.12499	1.20853	0.0888313	0.384128		B4GALT1	-1.29117	3.37156	5.37793e-05	0.00106396
FAM200B	-2.12248	2.46873	0.00488312	0.0682415		ZNF726	1.29054	1.75351	0.00830698	0.0480159
PCDHGA1	2.12153	0.899156	0.0971372	0.399076		ARHGEF6	-1.29014	2.79433	0.000516177	0.00607781
XK	-2.10995	1.52264	0.0559036	0.299265		SAPCD2	-1.28999	2.5313	0.000668923	0.00739329
NUAK1	-2.10593	1.64089	0.0893083	0.384581		KCTD20	-1.28881	5.0618	2.23873e-13	8.25894e-11
C17orf58	-2.10353	1.91783	0.0375702	0.238721		TMEM117	-1.28823	2.35348	0.00137889	0.0127453
FAM124B	-2.1027	0.743568	0.0888134	0.384128		TMX4	-1.28509	5.75785	2.77677e-14	1.28996e-11
TMEM221	2.09316	0.737633	0.118277	0.436446		C21orf2	-1.2847	3.11742	0.000723418	0.00779539
POM121L10P	-2.09264	1.70982	0.0408188	0.251072		HLA-B	1.28449	1.96923	0.0224116	0.0965013
TM4SF4	2.09208	1.36762	0.0344475	0.227535		ZNF181	-1.28446	1.79313	0.0253768	0.105503
LOC101927166	-2.08934	1.17303	0.0758514	0.353251		ARL6IP4	-1.28435	5.27806	2.35193e-14	1.13463e-11
C16orf87	-2.08841	2.24483	0.00977742	0.108293		TATDN2	-1.28267	4.0099	1.45699e-06	5.96195e-05
KIAA1024	-2.08831	1.29656	0.1262	0.452558		SLC4A1	1.28229	2.14335	0.00641727	0.0397883
LEMD1-AS1	-2.08676	0.688574	0.0621905	0.316874		FZD5	-1.28166	1.0215	0.11745	0.295463
KRT16	2.0791	1.21049	0.0692683	0.337519		ENTPD6	-1.2814	3.93741	3.60208e-07	1.91561e-05
OCA2	-2.07781	1.30464	0.0595358	0.31003		MALAT1	1.27887	8.61969	2.45286e-07	1.43768e-05
SLC5A7	-2.07624	1.80755	0.0260335	0.193196		TMEM255B	-1.27669	1.88329	0.0433436	0.152621
UNC5D	-2.06856	1.7275	0.0586243	0.307911		UBP1	-1.27538	3.85669	5.26721e-07	2.65328e-05
HBEGF	-2.06697	2.6599	0.00444342	0.0637021		ASB7	-1.2752	2.94263	0.000138618	0.00219254
C8orf49	-2.06535	0.809825	0.165202	0.513072		SERPINE1	1.27308	2.42797	0.00494294	0.0328386
IL9R	2.062	0.720212	0.0805639	0.363639		GPER1	-1.27284	2.09053	0.0111287	0.0595511
CEMIP	-2.0601	3.12249	0.00113012	0.0253361		PGBD5	-1.27028	4.2307	4.27083e-08	3.18864e-06
AIPL1	-2.05935	0.738504	0.0876953	0.38166		CDKL1	-1.27011	1.41635	0.0497691	0.167271
CPA4	-2.059	5.04948	1.46279e-12	8.64573e-10		ETV2	-1.26906	0.758327	0.045286	0.157343
SPACA6P-AS	2.05775	1.15284	0.106626	0.416145		GJA1	-1.26636	3.89625	7.68028e-07	3.57067e-05
WWP1	-2.05698	2.64004	0.00345903	0.0538656		ZNF576	1.26098	1.83341	0.0134557	0.0677965
LEP	-2.05134	2.86269	0.00547918	0.0735202		B3GAT1	-1.26022	2.17661	0.00431115	0.0297277
PHLDA1	2.04267	0.98037	0.0675327	0.332876		TBL1X	-1.25966	3.7086	3.98165e-06	0.000130738
RPS26P11	-2.04243	2.01378	0.017843	0.155401		CHML	-1.25815	4.9292	5.92633e-11	1.01827e-08
DRGX	-2.04194	2.52187	0.00641172	0.0817308		UBE2Q2L	-1.25764	0.977396	0.059747	0.190109
LOC100507431	-2.03665	1.78135	0.0503154	0.280554		ZCWPW1	1.25761	2.13949	0.00384134	0.0274854
TSPAN11	-2.03405	3.6439	0.000165338	0.00645612		DMD	1.25697	3.60142	1.64228e-06	6.60227e-05
CCPG1	-2.02961	0.779768	0.1733	0.523644		SRM	-1.25503	5.60637	1.6445e-10	2.4556e-08
ZNF436-AS1	2.02901	1.37409	0.025101	0.190813		ARSB	-1.25477	5.08815	2.09432e-11	4.3064e-09
MUC1	-2.02554	1.18338	0.103548	0.4115		ATF3	1.25464	1.67823	0.0215536	0.0941319
COLEC12	-2.0226	1.63441	0.0706016	0.340216		EPN1	-1.25314	5.99654	1.23614e-13	5.00159e-11
ADAM11	2.02147	1.538	0.0490551	0.276491		RAB43	-1.25135	1.09357	0.0463821	0.160091
STOM	-2.01934	3.20172	0.000404607	0.0122517		PVRL1	-1.25119	5.88218	7.41522e-15	4.65046e-12
SMA5	-2.0186	0.649165	0.0774943	0.356946		FBLIM1	-1.24936	5.0361	6.46024e-11	1.08041e-08
LOC100505715	2.01759	1.59743	0.0552532	0.297129		NIPBL-AS1	-1.24883	2.47843	0.00106115	0.0104638
JAZF1-AS1	2.01757	0.990973	0.102564	0.409973		PXDNL	1.24732	1.44665	0.0172599	0.0806598
SKAP2	-2.01506	1.5657	0.0479697	0.272744		ADAMTS5	-1.24083	2.34493	0.0028433	0.0219763
TGM3	2.01292	0.90157	0.0967344	0.39848		KCNG3	-1.23968	1.44299	0.0796154	0.229864
GRM7	-2.00833	4.7507	2.40368e-07	3.91563e-05		RGS13	-1.23749	2.33598	0.00667855	0.0408601
IFITM3	-2.00601	1.83671	0.0570088	0.302689		DDX60	-1.23683	2.25014	0.00352853	0.0258194
PDE6A	-2.00108	1.52248	0.0542455	0.294143		SEPT1	-1.23529	1.06584	0.0737489	0.218763
PALM2	-1.99221	1.71249	0.0933502	0.392014		ZNF790-AS1	-1.23371	1.93799	0.0106856	0.057796
MTMR8	-1.99193	2.26985	0.0240673	0.185834		AGO1	-1.23266	4.68764	5.60362e-09	5.71433e-07
FRMPD2	-1.99032	1.41885	0.0495323	0.278361		LOC392232	1.23209	1.96588	0.0143492	0.0708793
LINC00536	-1.99024	1.88408	0.060651	0.313826		SLFN11	1.23194	0.829048	0.080209	0.230748
LINC00672	-1.98745	1.41892	0.0474805	0.271375		GRAMD1A	-1.22855	6.1299	1.10755e-16	1.06861e-13
FOXN4	1.98678	3.02391	0.000264203	0.00901688		DNAAF3	1.22644	1.79324	0.00916456	0.0516634
PTBP2	1.9793	4.73317	9.68653e-08	1.85226e-05		HAPLN3	1.22629	2.20277	0.0244584	0.102637
TRIM59	-1.97792	2.24163	0.0172986	0.15188		TP73-AS1	1.22536	2.94902	0.00253195	0.020254
ZNF415	-1.97545	2.44004	0.00679287	0.0848417		HPS1	-1.2248	4.27337	2.48725e-08	1.99984e-06
MRS2P2	-1.97506	1.71556	0.0530673	0.289565		CD3G	1.22291	1.52747	0.01453	0.0714988
PPP1R3C	-1.97322	1.44839	0.0917809	0.389384		SEMA5A	-1.22289	6.54635	1.54628e-20	2.42438e-17
ETV2	-1.97113	1.16242	0.12202	0.444807		KIF27	1.21759	1.97926	0.0196952	0.0881014
MEST	-1.97052	4.02966	3.35572e-06	0.000316192		PWAR5	-1.2173	0.930986	0.0697417	0.210808
NFKBID	1.96528	0.648216	0.169649	0.519901		NEURL1	-1.21692	1.67805	0.0379219	0.13883
FGFBP3	-1.96281	2.2241	0.050036	0.279367		OLFM2	-1.21651	5.1797	1.78894e-12	5.47285e-10
KCNK5	1.962	0.939448	0.127587	0.454274		FILIP1	-1.21375	0.818118	0.0621203	0.194794
BTK	-1.95875	1.29126	0.0773347	0.356669		TRAF4	-1.21266	5.12235	5.60959e-08	3.99779e-06
PEX11G	-1.95548	1.73757	0.0414521	0.253053		GUCY1A3	-1.21262	2.42046	0.0062147	0.0388202
CARD10	-1.95507	1.83183	0.0505876	0.281177		PEX10	-1.21208	2.84834	0.000874113	0.00895236
RILPL2	-1.95449	2.51629	0.00777526	0.0929668		LRAT	1.20998	1.93577	0.00788471	0.046214
LOC143666	1.94627	1.4904	0.0727836	0.345476		LOC101927919	1.20958	1.56908	0.0353473	0.132584
S100A7	1.94085	1.12938	0.138004	0.4741		ZNF853	-1.2065	2.94101	0.000219531	0.00315133
CMTM1	-1.94065	0.70345	0.232652	0.596886		GMDS-AS1	1.20615	0.688317	0.0717197	0.2148
ARHGAP9	1.94019	0.934945	0.135633	0.469223		VDR	1.20609	2.4909	0.00426264	0.0294905
GJA1	-1.9362	3.91546	1.32953e-05	0.00094469		DLEU7-AS1	1.20461	0.558516	0.0923988	0.254213
SH3BGRL2	-1.93286	2.84493	0.00327591	0.0519962		PRKCQ	-1.2046	1.89597	0.00999464	0.0550561
CCL22	1.93063	1.18317	0.102887	0.410255		LINC01569	1.20223	1.48112	0.0241943	0.101987
KCNQ5	1.92959	1.6545	0.0710747	0.341405		C21orf91	1.2021	1.78442	0.0156922	0.075385
NTNG1	1.92808	3.8811	0.000139628	0.00569146		ELK4	-1.20176	1.69073	0.0189716	0.0859375
PRSS8	1.92647	1.50484	0.0341972	0.227182		NKAIN1	-1.19932	3.2725	0.000109845	0.0018303
IGFBP6	-1.92266	2.31389	0.0222315	0.176481		PROS1	-1.19929	4.32338	4.81376e-08	3.51041e-06
SLMO1	-1.92162	1.63529	0.0767987	0.355126		UBE2Q1	-1.19872	6.46123	4.4546e-19	6.20823e-16
FLRT1	-1.92116	1.15676	0.0756346	0.352627		URB1-AS1	1.19823	0.892814	0.087787	0.245291
LOC101927797	1.92079	1.16983	0.147692	0.490225		GPR37	-1.198	1.67268	0.0136258	0.0683905
REM2	1.91664	2.94778	0.00194105	0.0362116		RNF207	1.1949	1.95862	0.00487601	0.0325458
GTDC1	-1.91429	2.18905	0.0799698	0.362569		GAREML	-1.19328	2.81416	0.000476899	0.00574615
DOC2A	1.91295	2.21165	0.0155676	0.143259		METTL24	-1.19189	0.621061	0.159255	0.358946
SLC35E4	-1.91207	1.41033	0.0828016	0.369101		RIMKLA	-1.19107	3.67098	4.7614e-06	0.000150434
SYCE2	1.90861	1.61001	0.0586675	0.307911		MKNK2	-1.191	3.99136	2.15659e-05	0.00051524
LOC100132077	1.90816	1.1061	0.0948759	0.39544		FEZF2	1.19029	2.72055	0.0521628	0.172919
LINC00910	-1.90734	1.45377	0.0550509	0.296669		WDR86	-1.19019	3.80925	5.0971e-05	0.00101642
LIN28B	1.90618	1.30925	0.0604239	0.313275		LINC00473	1.19016	1.44148	0.0449598	0.15656
RBPMS	-1.90059	2.51547	0.00892843	0.101546		ARPIN	1.19003	1.51598	0.0165034	0.0782914
SPTB	1.89102	3.52992	0.000400069	0.0121951		GGN	1.18983	1.12584	0.0378691	0.138765
POU3F2	1.88967	1.77643	0.0409321	0.251531		SLC36A1	-1.18836	3.90631	4.03319e-06	0.000132084
ABHD13	-1.88867	2.82803	0.00656948	0.0830532		GRK6	-1.18765	4.58161	8.60229e-09	8.29989e-07
EP300-AS1	-1.87977	1.14622	0.0857212	0.375946		FAM222A	-1.18754	5.81902	1.96891e-13	7.48366e-11
FRMD1	-1.87883	1.78499	0.0362662	0.234103		ADRA2A	1.18596	0.631335	0.0436032	0.153089
SLC35D2	-1.87302	2.58563	0.0376669	0.239035		GSK3A	-1.18501	7.47007	3.74175e-15	2.9333e-12
BFSP1	-1.8729	2.18759	0.0241784	0.186361		SNHG1	-1.18395	2.76394	0.00759247	0.0449846
LOC100506476	-1.87081	0.886961	0.10709	0.416384		CROCCP3	1.18217	1.76268	0.00893103	0.0507697
TESK2	1.86761	1.66515	0.0680171	0.334383		HINT3	1.18194	3.2928	7.96564e-05	0.00141922
CCL2	-1.86624	4.83022	3.95475e-08	8.16247e-06		CABLES1	-1.1813	2.18376	0.00659948	0.0406177
FLNC	-1.86383	4.42933	4.32404e-07	6.0155e-05		PAXBP1-AS1	-1.18006	1.28898	0.0354672	0.132875
MPP4	-1.86195	1.22164	0.128552	0.455837		PMS2P1	-1.17981	1.28628	0.0839814	0.238052
KDELR3	-1.86092	1.69645	0.113355	0.429226		FAM101B	-1.17954	1.92948	0.0317836	0.123398
SLC27A2	1.8607	1.2744	0.0401786	0.248427		PRICKLE1	-1.17897	6.36729	2.55618e-11	4.8579e-09
ANKRD1	-1.85768	4.79177	8.3378e-09	2.21258e-06		PTPN9	-1.1782	4.87156	2.11124e-10	3.04383e-08
TCTEX1D2	1.85507	2.74883	0.00615937	0.0791406		FHL1	-1.17579	5.89888	8.66878e-13	2.97296e-10
SCN4B	-1.85356	1.62989	0.0971708	0.399076		RGL1	-1.17521	3.91514	6.66119e-06	0.000199232
BLACE	-1.85313	0.679364	0.214718	0.578224		FAM155B	1.17512	1.4738	0.046752	0.161013
GPC5	1.85235	2.19701	0.0164266	0.147989		PORCN	-1.17487	2.85459	0.0012248	0.0116208
MYSM1	-1.85106	3.38672	0.00338514	0.0531936		C19orf81	1.17231	0.743482	0.0727113	0.216906
KSR2	1.84643	1.16404	0.0652026	0.326803		UGT8	1.17203	1.56003	0.0225768	0.0969463
RAD51D	1.84537	1.81	0.0350232	0.228963		FAM43A	-1.17094	2.26801	0.00811327	0.0471788
PP7080	1.84145	1.76713	0.0560949	0.299918		ZNF582	-1.17016	1.8206	0.021319	0.0933697
HLA-F-AS1	-1.82845	0.903354	0.099815	0.404455		AMFR	-1.16694	5.49961	1.70722e-11	3.69201e-09
PRKXP1	-1.8274	1.3908	0.0885927	0.383815		LOC389765	-1.16444	0.977944	0.0557133	0.180992
TSACC	-1.82727	1.38007	0.107846	0.417827		C11orf98	1.16219	1.25343	0.0268801	0.10986
B4GALT6	-1.82646	1.86312	0.070393	0.339889		VSIG10	-1.1589	2.02432	0.00954998	0.0533367
ESYT3	1.82542	0.877396	0.0716016	0.343007		KLHL2	-1.15882	2.32438	0.00847374	0.0487775
TEKT5	1.82446	0.801986	0.172412	0.522826		SEMA3G	-1.15848	1.29182	0.119545	0.298602
C18orf32	1.82272	1.12461	0.0892531	0.384581		ZNF205	-1.15775	2.49321	0.00219881	0.0181797
SPEF2	-1.81924	1.82089	0.0572997	0.303788		SLC25A39	-1.15713	5.18895	6.72041e-09	6.74353e-07
AGTR1	-1.81904	1.33405	0.117968	0.436024		RDM1	1.15666	1.92242	0.00842603	0.048592
ZNF577	-1.81893	0.980125	0.23022	0.594751		ANKDD1A	-1.15583	2.76791	0.00210892	0.0175762
PSTPIP1	-1.81381	1.63081	0.127485	0.454274		HAGLR	-1.15433	2.61271	0.0150928	0.0734895
DYNLT3	-1.80958	2.17011	0.0396441	0.246765		DPY19L2	-1.15346	1.453	0.0257561	0.106665
ERVK13-1	-1.80818	1.97365	0.0597142	0.31071		RNF144A	-1.15344	5.41092	2.98944e-05	0.000677969
LINC00327	-1.80397	0.631038	0.252889	0.620085		BEND7	-1.15177	2.35295	0.0115535	0.0612493
ACTA2	-1.80309	6.86471	2.4403e-23	4.53303e-20		ZFP69	-1.14911	2.36666	0.00392482	0.0278867
FAM129A	-1.80172	2.10076	0.022306	0.176749		MAPKAPK5	-1.14825	3.72599	1.1274e-05	0.000303455
C16orf95	-1.79911	1.02311	0.105075	0.41461		LRRC74B	1.148	0.771595	0.056118	0.182024
LIFR-AS1	1.79836	0.691494	0.086702	0.378826		SKAP2	1.14766	1.92208	0.0178794	0.0827226
KCNAB3	-1.79821	2.05463	0.0496624	0.278361		ST6GALNAC4	-1.14757	3.47072	0.000488083	0.0058528
CNTN6	1.79433	0.296443	0.238075	0.603231		TMEM237	-1.14697	5.84482	2.48909e-11	4.80317e-09
PCGF5	-1.79086	2.1669	0.0269546	0.197571		HMCN2	1.14486	3.40999	2.75738e-05	0.000631129
MARCH2	-1.78803	2.29461	0.0667796	0.331425		ZNF76	-1.14401	2.90591	0.0176148	0.0818611
RTN4RL2	-1.78667	1.18431	0.136422	0.470349		LRRN1	-1.14251	4.12892	5.82145e-07	2.86347e-05
ERCC8	-1.78038	2.45749	0.0248169	0.189486		PRMT2	-1.14096	5.70492	4.59983e-08	3.37402e-06
GRHL1	1.77992	1.62984	0.069787	0.338638		ZNF107	1.13952	2.35924	0.005001	0.0331191
ZNF502	1.77935	5.74244	2.15582e-07	3.64053e-05		C6orf52	1.13947	1.92112	0.0210384	0.0924911
PAPSS2	-1.77843	3.56741	0.00147637	0.0305167		FBXW11	-1.13801	6.54923	9.37146e-15	4.88819e-12
LCA5	-1.77576	2.70412	0.00778766	0.0929668		FAM107B	-1.13712	3.74566	7.55598e-05	0.00136958
CCDC3	-1.77419	0.927218	0.168493	0.51819		DCN	-1.13552	2.03262	0.019885	0.0888239
SEC61G	-1.77397	4.55209	0.000447958	0.0131783		DDHD2	-1.13552	4.073	9.25539e-07	4.20617e-05
C9orf40	1.77373	3.765	0.000396975	0.0121742		TTC4	1.13449	0.793938	0.108998	0.281916
ISG15	-1.77022	1.41231	0.156194	0.500862		SYT7	-1.1331	2.31266	0.0151324	0.0735261
TTLL9	1.76799	1.51792	0.07666	0.355116		CTDSPL	-1.13276	3.00695	0.00125793	0.0118189
ATG9B	1.76796	2.24046	0.010759	0.11411		GAS2L1	-1.13255	2.43492	0.00506998	0.0334467
AKR1C1	-1.76039	1.46451	0.0947845	0.395407		LRRC20	-1.13249	2.02936	0.0261182	0.107622
MTFR1	-1.75853	2.80392	0.0117135	0.120355		POMGNT2	-1.13215	3.18546	0.000766104	0.00811591
TMEM215	-1.75748	1.55517	0.100476	0.405614		RNF11	-1.1318	2.97111	0.000366493	0.00466692
LYZ	1.75684	0.906604	0.106857	0.416257		CYP26A1	-1.13121	2.42765	0.00515747	0.0338741
PIGW	-1.75565	2.58109	0.0160004	0.145288		MATN2	-1.13076	4.32565	1.28303e-06	5.45525e-05
TMEM173	-1.7556	1.58736	0.132095	0.461976		ANGPT2	1.13002	1.91523	0.00992543	0.0548677
KCTD16	1.74849	2.44811	0.0121343	0.122407		C8orf88	-1.12983	2.33581	0.0042415	0.0293896
VTRNA1-1	1.74794	2.60787	0.06829	0.335085		TP53I13	-1.1293	4.55014	2.4749e-08	1.99984e-06
LOC100190986	-1.74563	0.978611	0.169059	0.518474		NBPF3	-1.12781	2.26911	0.00780396	0.0458049
BEND3P3	1.7432	1.31277	0.173082	0.523393		CYR61	-1.12299	3.50674	0.000217516	0.00313598
TFEB	1.74074	1.80212	0.100014	0.404594		AGPAT3	-1.12268	4.31189	3.15317e-06	0.000111096
FGFR3	1.73206	7.58189	0.000686342	0.0182223		GOLGA8A	1.12263	1.79559	0.0923675	0.254213
TMC1	-1.73073	0.618626	0.280165	0.646264		ERGIC1	-1.12158	5.2288	6.95549e-07	3.36845e-05
PCDHGB6	1.72965	0.869155	0.158585	0.503786		TBC1D16	-1.12122	5.65995	5.99705e-12	1.47492e-09
PRKRIP1	-1.72913	1.77181	0.081252	0.365208		MYPOP	-1.11844	1.68817	0.0532823	0.175827
TGFBR3L	1.72631	1.55746	0.0776958	0.357115		C1orf50	1.11774	2.47317	0.0231536	0.0986587
THBS1	-1.72314	8.26245	3.5278e-35	2.2936e-31		C8orf58	-1.11472	2.68097	0.00295075	0.0226368
ECHDC2	-1.72114	1.27215	0.0994163	0.403756		EPB41L4A	-1.11413	3.30003	0.00170052	0.0149158
LINGO1	-1.72076	1.81754	0.148626	0.49119		TSR3	-1.11413	3.68592	0.000491144	0.00588388
PANO1	1.72028	1.26345	0.114723	0.430768		EML1	-1.11376	4.68861	1.6095e-08	1.38274e-06
HOGA1	-1.71508	1.2137	0.187508	0.544603		SLC35D1	-1.11309	2.59068	0.0264787	0.108736
CHMP3	-1.70999	1.96707	0.0463669	0.268175		LOH12CR2	1.11297	0.903463	0.0470772	0.161645
IFIT1	1.70934	0.904718	0.163467	0.510398		KIAA1958	-1.11247	4.20003	3.64864e-05	0.000791781
LSM11	1.70623	2.72487	0.00556911	0.0740441		NGFR	-1.11124	4.42043	1.80048e-05	0.000443683
N4BP3	-1.70555	0.62061	0.245217	0.612478		TMEM201	-1.11016	4.59205	6.52186e-08	4.51954e-06
FCGBP	1.70515	0.879692	0.12968	0.458692		ATMIN	-1.11004	4.44504	7.95969e-08	5.28245e-06
FICD	1.70423	2.63513	0.00874787	0.100396		NET1	-1.10974	4.23511	1.40762e-06	5.84629e-05
NBAT1	1.70417	0.933134	0.159212	0.504734		EFNB2	-1.10932	5.04853	1.08073e-09	1.291e-07
RIN2	-1.70362	1.23708	0.102432	0.409776		EBF4	-1.10838	4.13419	7.3291e-07	3.48406e-05
LOC101929431	1.70326	1.00328	0.127239	0.454274		C5AR1	1.10833	0.863971	0.0653372	0.202252
SCN2B	1.70143	1.30403	0.0945174	0.394883		TMEM187	1.1082	3.91643	2.44205e-06	9.14348e-05
JMJD1C-AS1	-1.70138	0.986656	0.0937735	0.392827		BEND2	-1.10644	1.62133	0.0332153	0.127452
SIRPB2	-1.70067	1.15556	0.161884	0.507712		ARGLU1	1.10543	5.46396	1.82298e-13	7.14552e-11
PHOSPHO2	1.69987	0.641565	0.133338	0.464926		SMO	-1.10515	4.31026	5.08958e-05	0.00101642
TTC39A	-1.69752	1.37143	0.109825	0.421008		UBL3	-1.10378	2.98817	0.00187397	0.0160995
PCDHB16	1.69724	1.87159	0.0415918	0.253667		PIP4K2B	-1.10165	5.92176	2.94099e-10	4.14482e-08
MYO7A	1.69589	1.6635	0.0414299	0.253036		KDM1B	-1.10156	4.25249	1.5794e-05	0.000399624
C1orf233	1.69537	2.69131	0.0212496	0.17207		SCN4B	-1.10078	1.01396	0.128838	0.312597
SERPINE1	-1.6907	3.00874	0.0260172	0.193196		ZFP91	-1.10021	2.76579	0.00166204	0.0147033
VSIG10	-1.69005	1.90059	0.0640839	0.323605		XPOT	-1.09815	6.38761	3.80831e-18	4.77676e-15
ATOH8	-1.69004	1.58348	0.171001	0.521586		SYTL1	1.09789	0.705989	0.101035	0.269291
RPS6KL1	1.68533	4.36794	8.04103e-06	0.000629865		ADARB1	-1.0951	2.44048	0.0069015	0.0418798
DTWD1	-1.68507	1.64459	0.0924737	0.390655		LPGAT1	-1.09445	5.59747	2.93325e-08	2.32859e-06
TRAM2	-1.68502	4.11048	0.000278622	0.00933742		PGBD4	1.09378	2.16315	0.027575	0.111608
COL5A1	-1.68396	6.3612	4.32077e-15	3.30488e-12		FBXO41	-1.09155	2.33702	0.0182219	0.0836458
OGFRL1	-1.68384	0.980989	0.22632	0.58951		SNPH	-1.09115	2.78515	0.00117653	0.0113256
TYMSOS	1.68065	1.23426	0.151667	0.494677		GDF6	-1.08984	1.49802	0.0295464	0.116782
USP51	-1.67906	1.50295	0.11203	0.425945		DENND2A	-1.08824	4.06586	7.53471e-06	0.000218768
ACTRT3	-1.67659	1.19526	0.131019	0.460319		ASPHD2	-1.08612	3.20994	0.00178458	0.0154799
ZNF583	1.67634	1.8971	0.0447558	0.26333		GNAZ	-1.08601	3.04697	0.00432516	0.0297948
DRAM2	-1.67547	3.2412	0.00208806	0.0380266		MTRNR2L6	1.08553	4.10665	9.0995e-05	0.00158521
C1orf115	1.67465	1.07681	0.132862	0.463787		A1BG-AS1	-1.0843	2.30218	0.0172438	0.0806598
DRC7	1.67444	1.66811	0.054915	0.296424		CERS6-AS1	-1.08147	0.82263	0.0762304	0.223972
STARD8	1.67249	0.838114	0.165904	0.514244		SLC47A1	-1.07936	1.33611	0.053342	0.175886
CYTL1	-1.67093	1.78583	0.0812552	0.365208		MTUS1	-1.07881	0.819553	0.100814	0.268988
PSMB8	-1.66863	2.81842	0.0186054	0.159899		SDC3	-1.07786	4.30875	3.00195e-06	0.000106366
PDLIM1	-1.66859	2.52407	0.019563	0.164646		BEX5	1.07576	1.11253	0.111815	0.286457
CEP19	-1.66798	2.15648	0.0612314	0.315073		RAD9A	1.07523	2.05361	0.0524781	0.17363
GRK4	1.66752	1.27239	0.146586	0.488983		SIX5	-1.07482	4.43921	6.04133e-06	0.000184371
FILIP1	1.66681	1.52804	0.105131	0.41461		CXCR2	1.07369	1.58758	0.036589	0.135539
SPNS2	1.66679	1.97472	0.199376	0.559019		NRP2	-1.07346	2.02019	0.039907	0.143607
SYCP2L	-1.6662	1.92212	0.104576	0.414026		COX19	1.0731	2.131	0.0442407	0.154782
SLC6A9	-1.66579	3.10576	0.0117678	0.120486		ENTPD5	-1.07303	1.81536	0.0757788	0.223068
USP53	-1.66414	2.04692	0.0432305	0.259097		TBC1D1	-1.07237	4.29205	6.24012e-06	0.000188602
VOPP1	-1.66359	2.86145	0.0280089	0.202784		MARCH11	-1.0712	6.34977	8.81299e-16	7.36943e-13
TFR2	-1.66016	3.46459	0.00111249	0.0250272		UBE2Q2P2	1.07087	1.54349	0.0291888	0.115749
PANX2	1.6593	1.95327	0.0452585	0.264969		TGFBR1	-1.07044	5.5141	1.63616e-11	3.60041e-09
ZNF367	1.65807	4.9148	3.28941e-06	0.000312206		FZD3	-1.06939	4.21918	4.41365e-05	0.000907547
FAM212A	-1.65627	1.32719	0.200643	0.559568		GALNT1	-1.0665	4.21977	3.99703e-05	0.000842601
DRP2	-1.65592	2.48386	0.0466603	0.268811		TGFB2	-1.06649	3.6205	3.05836e-05	0.000687473
ZNF157	-1.65585	0.876552	0.171718	0.522249		TOPORS-AS1	-1.06641	2.11597	0.0192753	0.0870301
OLMALINC	-1.65342	1.972	0.0612082	0.315073		NDUFB2-AS1	1.06359	1.80915	0.0336975	0.12847
KPNA5	1.64975	3.99879	0.00176027	0.034316		GLB1L	-1.06254	4.30242	0.000668309	0.00739329
CXCL12	-1.64888	1.47662	0.176564	0.5283		MGAT5B	-1.06226	3.09767	0.000702494	0.00763551
PHYHIP	-1.6466	2.68456	0.0283147	0.204194		GNA12	-1.06193	4.99346	2.06144e-07	1.23127e-05
ZNF491	1.64657	1.3566	0.152957	0.496561		LOC728752	1.06113	1.78826	0.0156924	0.075385
ASPRV1	1.64455	1.11449	0.247884	0.615004		TCEA1	-1.06078	6.40833	2.30199e-11	4.58315e-09
ELK3	-1.64426	3.09107	0.0135955	0.131767		TSPAN4	-1.06053	3.56684	0.000683426	0.00748846
PROCR	-1.64291	2.26534	0.0481816	0.273703		ANXA11	-1.05985	5.71121	3.3931e-11	6.16806e-09
LRRC16A	-1.63932	2.49866	0.0453135	0.265103		TPRN	-1.05914	3.35915	0.000493257	0.00590355
ENHO	-1.6389	1.97622	0.0725981	0.344928		MAP3K3	-1.05884	4.11396	1.51643e-06	6.1755e-05
NRSN2-AS1	-1.63511	1.25186	0.199236	0.559019		DUSP28	-1.05754	1.21451	0.153732	0.350337
CCZ1B	-1.63457	2.78836	0.0311134	0.215501		RPS6KB2	-1.05665	2.62305	0.00412462	0.0288192
CFL2	-1.63392	3.38026	0.0120078	0.121884		APOM	1.05631	1.97746	0.0273279	0.111038
LOC728485	1.63266	1.28731	0.179472	0.532143		MGP	-1.05602	5.93208	9.72079e-15	4.88819e-12
SH3KBP1	-1.63127	2.11633	0.0686522	0.336105		COL6A6	1.05586	3.09988	0.00279544	0.0217652
BBS12	-1.6282	2.95448	0.0060419	0.0780379		EPHA6	1.05345	2.2147	0.0962124	0.260747
NECAB1	1.62693	1.79543	0.0799033	0.36252		RNF145	-1.05336	6.67842	4.887e-15	3.40543e-12
PLEKHA3	-1.62677	2.71773	0.022066	0.17557		SBK1	-1.05282	5.71185	2.54947e-12	7.10622e-10
HSD11B2	-1.62649	1.24374	0.218332	0.583055		WASF1	-1.05171	6.02993	1.45768e-12	4.81151e-10
TDRD5	-1.62631	1.30159	0.195306	0.554043		RNF130	-1.05152	3.69859	2.37957e-05	0.000561033
PLBD1	-1.62343	0.553943	0.350005	0.712342		PHTF1	-1.05128	4.32607	6.7653e-06	0.000200608
ZNF530	1.62292	2.04263	0.0818069	0.366567		ITGA4	-1.04993	3.4526	0.000336146	0.00439196
NUTM2A-AS1	-1.6225	1.38306	0.14933	0.4919		BMPR1B	-1.04964	4.39801	3.11565e-07	1.72157e-05
SDSL	-1.61958	1.96569	0.0931641	0.391888		YKT6	-1.04827	6.40916	9.18878e-15	4.88819e-12
CTSS	-1.61579	1.6155	0.124706	0.449596		CACNB2	-1.04811	1.80738	0.0453225	0.157343
SHANK2-AS1	-1.61367	1.05611	0.166344	0.515483		POU2F2	-1.04757	1.29911	0.121231	0.30105
GPR37	-1.61299	2.5846	0.0287157	0.205126		SLC1A2	1.04691	0.835383	0.129791	0.314158
GINM1	-1.61248	3.33165	0.0112043	0.116925		NEDD9	-1.04683	4.68945	3.75314e-07	1.98631e-05
CITED2	-1.61225	1.19812	0.183892	0.539398		GTF3A	-1.04631	2.6929	0.0156088	0.075156
CASC15	-1.61221	1.50954	0.127473	0.454274		SLC29A4	-1.0456	4.78581	3.49829e-06	0.000119789
SLC6A12	1.60961	1.87618	0.064529	0.324718		ZNF496	-1.04356	5.33915	1.11389e-08	1.01242e-06
NAT1	-1.60923	1.31684	0.136307	0.470214		RAB23	-1.04322	3.98763	0.00025261	0.00350353
CDADC1	-1.60894	0.862641	0.213738	0.577353		MFHAS1	-1.04114	2.89627	0.00636116	0.0395186
ZNF558	-1.60885	3.03572	0.00924691	0.103703		LINC00939	1.04067	0.828303	0.0959269	0.26045
ALG1L	-1.60877	0.54774	0.315838	0.683587		YPEL4	1.03811	1.27189	0.0579388	0.186054
ZNF252P	-1.60729	2.67326	0.0172551	0.15188		TMEM45B	-1.03807	0.989327	0.261911	0.485467
SNCAIP	1.60625	0.930981	0.139083	0.475793		PRADC1	1.03672	1.59068	0.0322596	0.124848
CELSR1	-1.60561	0.921872	0.265681	0.630853		ST3GAL5	-1.03638	0.982044	0.174522	0.379776
DPY19L2	1.60509	2.11035	0.0466712	0.268811		FZD8	-1.03596	1.37342	0.0470039	0.161526
OTUD6B-AS1	-1.60443	2.12588	0.0535018	0.290959		ARSG	-1.03389	1.91235	0.0590765	0.188645
C14orf39	-1.60378	1.12457	0.209916	0.57216		SPSB4	-1.03285	1.94039	0.0605969	0.191464
HECTD2	-1.59889	2.18404	0.0884672	0.383548		GRAMD4	-1.0325	4.72377	3.9733e-07	2.07654e-05
LURAP1L	1.59735	2.45906	0.0454766	0.265769		STX3	-1.03158	2.03906	0.0496995	0.167209
MYO1F	1.59327	1.29477	0.147825	0.490225		PARP6	-1.03036	3.63455	0.0010402	0.0102815
LINC01184	1.5931	1.10466	0.0857322	0.375946		FLJ36000	-1.03004	1.48228	0.0598674	0.190277
CLDN6	-1.59285	1.94557	0.0916291	0.389274		ZDHHC2	-1.02909	0.936381	0.139215	0.328599
CHST11	-1.59144	4.12033	0.000692177	0.0182564		ZSCAN5A	-1.02891	2.70151	0.00296551	0.0227135
ADARB2	-1.59017	1.23343	0.169167	0.518671		ACYP1	1.02887	2.80373	0.00436469	0.0300325
NXPH4	1.5874	0.618059	0.236547	0.6011		CARM1	-1.0286	5.75464	6.05293e-11	1.02597e-08
LY6G5B	1.58512	1.51808	0.0994955	0.403789		MGAT2	-1.02685	4.34825	7.60457e-06	0.000220287
NTAN1	-1.58498	2.62045	0.073986	0.348313		KRT80	1.0264	1.22204	0.140707	0.330882
HSF4	1.58407	2.99721	0.00570479	0.0752913		FAM212A	-1.02484	1.02798	0.217926	0.433121
LAMA4	-1.58231	5.62425	7.19653e-07	9.265e-05		SLCO1A2	1.02454	0.589334	0.153873	0.350533
CDC14A	-1.58139	1.72577	0.0673793	0.332438		ZNF780A	1.0241	3.15093	0.00032182	0.00427152
IFNG	1.58089	2.90448	0.0244566	0.187727		WDTC1	-1.02407	4.6139	3.59726e-05	0.000784704
TPM2	-1.58081	3.62538	0.00282398	0.0471377		NMB	-1.02261	2.36327	0.0164236	0.0780897
RPP40	-1.57786	2.61362	0.0357113	0.231698		LZTS2	-1.02215	5.83556	2.24759e-10	3.20358e-08
TMEM236	-1.57473	2.07674	0.102434	0.409776		TLE6	1.02196	3.13761	0.00125727	0.0118189
TMCO4	1.57416	1.85819	0.107957	0.418036		ADAM23	-1.02181	4.6829	2.99386e-07	1.68091e-05
C6orf120	1.57409	4.91097	2.06503e-07	3.57694e-05		CRYL1	-1.02116	1.03449	0.0973974	0.262948
GCFC2	-1.57399	3.47016	0.00381137	0.0573602		SLAIN1	-1.02105	4.37711	2.77628e-06	0.000100354
AATK	1.57374	3.17428	0.00659018	0.0831962		PAQR4	-1.01996	4.31821	7.63612e-06	0.000220691
MAPK9	-1.57295	3.49729	0.0119824	0.121851		PLXDC1	1.0199	3.46376	0.00487093	0.0325325
DDX60L	-1.57079	2.1831	0.0892199	0.384581		DMWD	-1.01917	4.78452	7.91788e-08	5.28245e-06
TMIGD2	-1.57045	2.90686	0.0126418	0.125963		STK16	-1.01876	3.40063	0.00087398	0.00895236
CAMK4	-1.57031	3.72532	0.00178305	0.0346325		TRPV4	-1.01811	1.22285	0.0566167	0.183168
NCMAP	1.57023	0.698847	0.218298	0.583055		DNAJC30	1.01758	4.19088	2.19759e-06	8.50754e-05
ARMC12	-1.56826	1.15935	0.261722	0.626521		DQX1	1.01753	1.37203	0.0809791	0.232006
ENKUR	1.56488	1.19151	0.121779	0.444178		FAM199X	-1.01738	3.38428	0.00352952	0.0258194
ITGAE	-1.5615	2.11428	0.0465624	0.268811		OAZ2	1.01713	6.11733	2.55058e-09	2.90836e-07
RND1	1.56134	1.78929	0.124494	0.449162		MYH15	1.01649	2.38161	0.00485566	0.0324651
HMHA1	1.56043	0.860846	0.205172	0.565173		GRID1	-1.01613	2.06096	0.0379495	0.138843
PTRF	-1.55912	4.38853	0.000169965	0.00657756		EI24	-1.01584	4.37908	3.28465e-05	0.000730485
MAPKAPK5-AS1	1.55807	1.70963	0.0721941	0.343987		RHBG	1.01542	1.87063	0.0223304	0.096218
FAM78B	1.55722	0.942081	0.203623	0.563462		MBOAT2	-1.01533	5.21354	7.79986e-09	7.70343e-07
DPT	-1.5572	5.08682	1.77929e-08	3.98899e-06		SPSB2	-1.01509	1.15136	0.0872789	0.244361
ANKRD9	1.55355	2.27676	0.020248	0.167804		FKBP1B	-1.01382	4.554	1.75594e-05	0.000436133
CABLES2	-1.55229	3.15574	0.00327203	0.0519962		PPP1R14B	-1.0127	5.71696	1.19568e-10	1.87467e-08
IRS1	-1.55179	2.52034	0.0674196	0.332445		RHOT1	-1.01259	5.19714	1.088e-08	9.96111e-07
EHHADH	-1.55127	2.92595	0.0114839	0.119392		AGAP3	-1.011	6.83963	7.02879e-14	3.14865e-11
POU2F2	1.54913	1.44732	0.144232	0.484818		WWC2	-1.00957	2.47056	0.0120096	0.0625958
C5orf46	-1.54878	2.98308	0.014574	0.138048		SYTL4	1.00892	2.85416	0.00664375	0.0407428
CHRFAM7A	-1.54854	1.48537	0.159368	0.504743		BMP8A	-1.00848	2.20092	0.0204417	0.0906008
ZBTB7A	1.54835	4.18402	0.000173542	0.00665654		KNDC1	-1.00839	1.00772	0.193589	0.403555
GINS1	1.54827	4.30283	7.80094e-05	0.00366194		GATAD2A	-1.00819	5.45942	3.45427e-08	2.6581e-06
NAIP	1.54646	2.49509	0.02058	0.169319		PDZRN3	-1.00786	5.59443	1.68163e-10	2.4815e-08
SLC35F1	1.54584	0.687594	0.236963	0.601616		CYTH3	-1.00674	4.20216	8.26995e-05	0.00146108
TYMP	1.54499	2.00216	0.106242	0.415764		RPGR	1.00665	3.25854	0.00139824	0.0128673
LOC101929147	-1.5445	1.20691	0.202389	0.561992		MTA1	-1.00662	6.73967	1.7677e-16	1.58373e-13
ZNF761	1.54422	2.51777	0.0393006	0.245332		POU3F2	1.00587	1.40156	0.040086	0.144055
SPRY2	-1.54348	4.8281	1.37657e-05	0.000966788		GPRIN1	-1.00544	7.59617	1.35082e-11	3.08061e-09
DCAF17	-1.54225	3.51938	0.0153808	0.142347		ZNF213	-1.00502	3.63682	0.000649825	0.00726327
MAGEA10	1.53691	0.785043	0.239941	0.605346		ARC	1.00487	2.12422	0.10384	0.274366
LOC81691	1.53684	4.06723	0.000198902	0.00739264		HEBP2	-1.00451	4.09872	8.67612e-05	0.00152202
PTPN14	-1.53581	3.41012	0.00379908	0.0572415		CLPTM1L	-1.00427	6.47082	1.94625e-08	1.62746e-06
SNX10	1.53438	0.68215	0.240771	0.606499		SHISA4	-1.00401	2.36912	0.0159566	0.0763615
PPAPDC1A	-1.53325	1.16056	0.205642	0.565859		PPP6R2	-1.004	5.00885	6.50229e-08	4.51954e-06
ZNF559	1.5324	2.61896	0.0467417	0.268811		LOC102724699	1.0037	3.23681	0.00165654	0.0146737
HNRNPU-AS1	-1.53106	1.18532	0.244241	0.611025		RAB11FIP2	-1.0027	3.02322	0.00410993	0.0287672
ATP2A1	1.53084	0.584966	0.23425	0.598008		RAD17	-1.0023	4.29318	1.34157e-05	0.000349113
ANXA2	-1.5305	7.61584	2.46675e-16	2.13834e-13		IDUA	-1.00154	4.06192	0.000121319	0.00196996
CLDN4	-1.53024	0.995072	0.126281	0.452726		CINP	1.00051	5.34257	3.22033e-09	3.57456e-07
TPPP	1.52843	1.4105	0.0911706	0.388431		ZNF826P	1.00047	0.698574	0.119321	0.298249
YES1	-1.5284	3.63934	0.000898082	0.0218685		COL8A2	-1.00021	1.16313	0.0971037	0.262324
TAP1	-1.52556	0.865272	0.31477	0.682386		DPH7	-0.999781	3.98246	0.00010991	0.0018303
LOC400958	1.52442	1.34534	0.204688	0.56461		ZBTB11-AS1	0.999002	1.32662	0.0654398	0.20252
NRXN3	-1.52383	4.1162	0.000396569	0.0121742		ARMC10	-0.998583	3.74312	6.04245e-05	0.00115534
GDF6	-1.52295	1.8372	0.0984122	0.402027		UBE2D4	-0.998417	2.57515	0.018396	0.0839668
ADGRG1	1.52204	3.02014	0.0041832	0.0609117		STX2	-0.998096	4.10977	8.34087e-06	0.000238279
GRIA2	1.52204	2.41664	0.0198243	0.166414		TMEM198	-0.996958	4.96529	4.22958e-08	3.17674e-06
PROCA1	1.52019	0.694481	0.219273	0.583487		ZNF664	-0.996467	4.03352	7.78341e-05	0.00139983
YPEL2	-1.51904	3.57943	0.00141221	0.02957		VPS54	-0.995735	3.05461	0.00113647	0.0110587
MAN1B1-AS1	-1.51861	1.1475	0.239567	0.604872		NACC1	-0.995232	5.01657	6.49022e-08	4.51954e-06
LINC01547	1.51666	1.88558	0.152894	0.496561		CHDH	-0.995067	1.3879	0.0597663	0.190109
PPARG	1.51631	1.05461	0.2254	0.588176		PPCDC	-0.994503	1.84834	0.0671958	0.205972
CLU	1.5163	9.01445	4.09223e-30	1.77371e-26		RXRA	-0.99396	2.68719	0.00835354	0.0482405
LOC100133091	-1.51324	0.957097	0.194069	0.552183		COL5A1	-0.992438	6.07376	2.32901e-12	6.63928e-10
FOXI3	-1.51317	2.13834	0.173942	0.524772		VASH2	-0.992293	3.22541	0.00168818	0.0148792
DNAAF3	-1.51262	2.22434	0.0984901	0.40216		ZNF44	0.991983	2.46297	0.0111962	0.0598355
TMEM38B	-1.5121	2.68274	0.0307127	0.213854		SPRY2	-0.991109	4.83097	1.52841e-06	6.20415e-05
ZNF461	1.50854	2.48147	0.0197486	0.165913		SMOC2	0.990935	0.749903	0.131361	0.316591
PPM1N	1.507	1.80465	0.0765008	0.354631		RFFL	-0.990742	0.984408	0.146401	0.339554
GPC3	-1.5064	4.92176	7.35359e-05	0.00350252		MME	-0.990566	1.32456	0.117932	0.296041
GPCPD1	-1.50352	1.38978	0.199853	0.55934		GPR137	-0.990516	3.90907	9.83515e-05	0.00167192
HIST2H2AB	1.50273	7.82533	8.64644e-26	2.24859e-22		ADA	-0.990427	2.54284	0.0136505	0.0684597
LDB2	-1.50132	0.496713	0.372003	0.726081		FRG1CP	-0.988843	2.34751	0.024006	0.101375
MGP	-1.50111	5.97678	1.4932e-09	4.97847e-07		BCL7C	-0.988117	3.02564	0.00197772	0.0167285
ZNF365	-1.49918	1.58947	0.180224	0.533331		LOC441666	0.98635	1.86097	0.0329678	0.126729
ENDOD1	1.49883	2.73669	0.0174802	0.153061		PCBP1-AS1	-0.985348	1.428	0.0571231	0.18418
PDE5A	-1.49854	4.15516	0.0002915	0.0097189		CAPN2	-0.984647	6.85986	3.86987e-12	1.01801e-09
IL18BP	1.49769	0.366494	0.289917	0.656133		TSPAN17	-0.984279	3.46178	0.000956228	0.00957984
RMRP	1.4975	5.52253	4.2025e-06	0.00037948		PRCD	0.983584	1.80828	0.0786505	0.228043
TENM2	1.49452	2.34555	0.0255345	0.192033		FANCF	0.98352	5.31631	1.82744e-07	1.11813e-05
LOC101927120	-1.49301	0.921173	0.203109	0.562618		RECK	-0.982879	3.59556	0.000484905	0.00582683
SERPINE2	-1.49232	2.24663	0.0894635	0.384814		BRSK2	-0.980512	3.35759	0.00179065	0.0155219
VSNL1	1.49201	4.11238	6.06734e-05	0.00299976		GSDMA	0.98002	1.764	0.061988	0.194525
MTRNR2L3	1.49174	1.08414	0.147996	0.490589		CCZ1	-0.977369	1.85748	0.0411914	0.146988
LINC00476	1.49109	2.79388	0.0098441	0.108602		IGFLR1	0.97647	1.74488	0.0582117	0.186653
CATSPERD	-1.4888	0.978175	0.200929	0.559821		LOC101926955	0.976371	1.43952	0.0622953	0.195147
CHIC1	-1.48831	1.16841	0.326098	0.692625		NRSN2-AS1	0.976008	1.5642	0.0806419	0.231251
LOC100144595	-1.48711	1.1327	0.241837	0.607576		LOC729683	-0.975576	3.79503	0.000266844	0.00366999
ADORA1	1.48581	2.16151	0.0564517	0.30096		ORAI1	-0.974863	2.62707	0.00550456	0.0355163
KREMEN2	1.48462	2.15966	0.0394596	0.24597		POLR2J4	0.974693	1.57177	0.0441436	0.154534
ARHGEF28	1.48284	2.20463	0.0483915	0.274416		CSK	-0.974074	6.16585	4.04959e-10	5.52109e-08
ATXN1	-1.48179	1.03552	0.157454	0.502286		MARCH8	-0.974009	3.21948	0.003852	0.0275146
FAM110B	-1.48061	3.00386	0.0115906	0.120054		RPS6KA2	-0.973894	4.68786	3.68405e-06	0.000122896
PGF	-1.47925	3.17424	0.0207584	0.169864		PPP2R2D	-0.973649	4.23828	9.96989e-06	0.000276054
SHISA5	-1.47913	3.57977	0.00759791	0.0913928		DACT3-AS1	0.973113	0.830692	0.141777	0.332395
ADRA2A	1.47578	1.84825	0.105956	0.415374		IRAK3	-0.973099	0.983656	0.1307	0.315385
SMG1P7	1.47172	0.903944	0.282125	0.648538		FBXL16	-0.972915	4.85773	1.17806e-06	5.06043e-05
CECR6	1.47146	3.14729	0.0612797	0.315073		PGM5P2	0.971876	3.56203	0.00677768	0.0412682
PNPLA4	1.46987	2.25128	0.0514103	0.283739		C11orf1	0.970965	3.75201	0.000164447	0.00249757
AHNAK	-1.46913	10.1269	2.16335e-24	4.68833e-21		RFX2	-0.970708	1.42305	0.118973	0.29786
SNX7	-1.46833	4.82308	3.38256e-06	0.000316428		SP100	0.970691	1.93489	0.0561696	0.182097
AMACR	1.4671	3.55233	0.00209625	0.0381224		CSDC2	-0.969559	0.632249	0.223419	0.439722
OASL	1.46404	1.05318	0.173007	0.523288		ZNF781	-0.969439	0.972655	0.125218	0.307272
LINC01519	1.46356	0.729779	0.190738	0.548952		PWARSN	-0.968991	3.50571	0.00122199	0.0116029
CTBP1-AS2	-1.46291	1.69112	0.164005	0.511128		SLC18A2	0.968274	2.22112	0.0411897	0.146988
ZNF829	1.46211	2.77831	0.0362137	0.233968		C17orf100	-0.967941	1.19113	0.0814412	0.232851
PHLDB2	-1.46151	3.3888	0.00349623	0.0542499		HIVEP3	0.967357	2.41385	0.0616737	0.193726
PLXDC1	1.45877	3.52945	0.0304676	0.213224		TRMT13	0.967096	2.7989	0.0025875	0.0205022
OSGEPL1-AS1	-1.45771	0.95922	0.238377	0.603507		TBC1D20	-0.966043	4.35409	1.14868e-05	0.00030852
LOC101929337	1.45637	0.97353	0.231008	0.5954		LHFP	-0.965268	2.08601	0.0478544	0.16333
VAC14-AS1	1.45526	0.84963	0.253613	0.620794		USF2	-0.964656	4.40471	6.18909e-06	0.000187937
GPRIN3	-1.45445	0.554066	0.415962	0.755377		SHANK2-AS1	0.963981	1.23099	0.108089	0.280696
CDNF	1.45341	1.00627	0.187204	0.5442		PKN1	-0.962701	7.15155	6.03756e-15	3.98574e-12
KIF27	1.45253	1.88167	0.134891	0.46775		ITGA9	-0.962548	5.88805	1.17431e-11	2.72766e-09
C8orf59	-1.45251	3.12111	0.00989285	0.10883		ODC1	-0.962329	6.42132	1.99204e-10	2.90536e-08
BRICD5	1.45106	0.881661	0.241375	0.607216		RENBP	0.961356	3.6063	0.00060505	0.00686179
FOSL1	-1.44984	1.64015	0.14691	0.489562		ELP5	0.960105	7.00724	4.28525e-09	4.55507e-07
LTBP2	-1.44952	6.16235	3.94746e-08	8.16247e-06		ISOC1	-0.959423	7.23702	9.45448e-10	1.17413e-07
DPF1	1.4482	3.48448	0.00220539	0.0395541		NLRP8	0.959301	1.86164	0.0367975	0.13583
MGST1	-1.44667	2.05161	0.110168	0.421575		SCUBE1	-0.957334	4.39129	1.8396e-05	0.000452434
LOC101928979	-1.44616	1.23851	0.153326	0.496561		SAMD7	-0.956813	1.50164	0.14522	0.338032
EIF2D	-1.44493	3.74914	0.0161162	0.146136		BTG2	0.956708	4.29193	5.03759e-05	0.00100937
CASKIN1	1.44372	2.82199	0.0138454	0.133555		ZYX	-0.956241	6.84226	1.03386e-10	1.64149e-08
KIT	1.44061	5.02952	3.2227e-06	0.000308123		GNG3	0.956007	4.25222	2.97798e-06	0.000106116
PITPNM2	-1.4374	1.68457	0.184218	0.539866		APOL6	0.953611	2.17324	0.0286235	0.114303
PXMP2	1.43594	3.04202	0.00877216	0.100538		CPNE2	-0.953471	4.83379	7.66177e-06	0.000220923
IGFBP7	-1.43568	4.0324	0.00068732	0.0182223		HTR6	-0.952362	2.50783	0.0518727	0.172336
BRDT	-1.43557	0.818192	0.322961	0.68959		INVS	-0.951699	4.35197	3.27541e-06	0.00011508
PCDHA4	1.43485	4.65331	2.51596e-05	0.00159585		SVIP	-0.951558	2.35655	0.0183893	0.0839668
METTL21B	-1.43445	1.92896	0.108978	0.419701		MET	-0.951059	1.43281	0.100255	0.267837
IL32	-1.43218	2.94582	0.0163553	0.147583		CDHR3	0.950589	3.49833	0.0128815	0.0655999
NRP2	-1.43174	2.65066	0.0622307	0.316955		LINC01429	0.950276	1.92553	0.025952	0.107113
ADAM21	1.43002	1.82089	0.0657308	0.32873		PLEKHA1	-0.950246	4.32914	2.51759e-05	0.000586955
GPR12	-1.42988	1.72349	0.162396	0.508704		RAB27B	0.949792	2.11051	0.0697488	0.210808
PVRL4	-1.4298	1.34269	0.296054	0.662058		RPL36A	0.94958	0.916985	0.0973383	0.262845
PMEPA1	-1.42918	2.61239	0.0902566	0.386938		SOCS3	0.948927	1.59556	0.107912	0.280504
ARHGEF39	1.42888	3.62379	0.00148303	0.0305608		ZNF844	0.948147	2.81541	0.0156181	0.0751718
FAM46A	1.42775	2.34806	0.0577459	0.305564		SULT2A1	0.947376	0.662955	0.126416	0.309151
CHD5	1.42762	3.55682	0.00353206	0.054627		TCEB3-AS1	0.945712	1.66608	0.0650593	0.20164
LOC100505549	-1.42628	1.42056	0.222639	0.586614		ITGB3	-0.943323	2.39197	0.014566	0.0715915
TMC5	-1.4255	4.61017	0.0020351	0.0374821		ANKRD9	0.942227	0.910999	0.166449	0.368669
ITGB5	-1.42534	4.68544	6.34147e-05	0.00311163		LOC101926960	0.941863	1.53982	0.046248	0.15976
KRT17	1.4216	2.3256	0.107493	0.417152		SLIT2	-0.941803	1.35182	0.12871	0.312446
CLVS1	-1.42145	1.0591	0.27137	0.636591		MROH8	-0.941402	1.75329	0.122732	0.303157
SSC4D	-1.42124	1.17553	0.319605	0.687045		USH2A	0.941159	2.90826	0.00835213	0.0482405
LOC100133985	1.42036	0.380033	0.344179	0.707571		TMEM238	-0.941033	1.04358	0.122564	0.302981
PLK4	-1.41995	2.87119	0.0152315	0.141718		KIAA0895L	-0.94094	4.81788	5.65918e-06	0.000174406
MYOF	-1.4196	1.72545	0.221178	0.585454		TNFRSF1B	0.940856	1.77371	0.0840672	0.238116
CCDC163P	1.41529	1.58564	0.168982	0.518474		C2orf42	-0.940826	2.58078	0.0176552	0.0819577
LOC646762	1.4148	0.915159	0.190339	0.548168		CXorf56	0.940824	5.80523	5.89827e-10	7.70646e-08
ELOVL2	1.41398	2.42648	0.0299372	0.210988		WIPF3	-0.940537	1.39434	0.168452	0.371662
DTNA	1.41263	5.06789	2.43918e-07	3.91563e-05		PHYHIP	-0.940407	2.15614	0.0646495	0.200633
SUCLG2-AS1	1.41258	0.983838	0.317724	0.685355		ITGB4	0.940117	0.967144	0.125449	0.307445
TPM1	-1.41219	7.35165	1.45836e-16	1.35451e-13		FEZ1	-0.939281	4.55663	6.67124e-06	0.000199232
PAPPA	-1.41135	3.45487	0.0068854	0.0854302		AMD1	-0.938549	2.97369	0.00884405	0.0504461
HTR7P1	-1.40951	1.06347	0.324326	0.69112		MYH3	0.938054	0.839707	0.136876	0.324974
PCDHGA2	1.40829	2.42933	0.0991073	0.403292		TPRA1	-0.937769	3.90442	0.00160898	0.0144257
C8orf31	-1.40555	2.51136	0.065242	0.326803		VCAM1	-0.937224	0.974754	0.117914	0.296041
MDP1	-1.40532	2.20265	0.118263	0.436446		NDUFB4	0.93719	6.89078	1.02957e-10	1.64149e-08
DHRSX	-1.40524	3.63977	0.00262062	0.044567		USP22	-0.936633	8.80259	9.83708e-12	2.37282e-09
FN1	-1.40515	7.8897	1.00298e-20	1.44908e-17		SGMS1	-0.936366	2.27402	0.0541596	0.177647
LINC00467	-1.40458	0.893315	0.226525	0.58969		ZER1	-0.935793	5.69722	1.25534e-10	1.92022e-08
MYPOP	1.40418	1.87489	0.144171	0.484784		UBE2E2	-0.935784	2.27768	0.0264848	0.108736
SYK	-1.40401	2.09002	0.0704994	0.340216		MGC27345	0.935733	4.93622	3.30011e-05	0.000732625
MATN2	-1.40327	5.30805	7.35454e-06	0.000595554		BCL2	-0.935657	4.69392	2.88188e-05	0.000656032
LOC100126784	-1.40168	2.86042	0.023414	0.182518		LPPR2	-0.935588	3.966	0.000270715	0.00371508
TRAM1	-1.40136	4.60005	0.00730357	0.0887555		ISCA2	0.93513	3.31545	0.00204686	0.0171961
WWTR1	-1.40093	3.1465	0.0116595	0.120324		NAP1L6	0.934619	1.55471	0.18937	0.398469
HAPLN4	-1.39997	2.6738	0.0904395	0.387115		CCNE1	-0.934454	3.3975	0.00130088	0.0121587
FAM13A	1.39958	4.70921	3.36641e-05	0.00194284		TMEM254-AS1	-0.932671	1.09163	0.181839	0.389217
BHLHE40	-1.39651	0.406549	0.486875	0.805045		ASPDH	0.932636	2.34717	0.0962498	0.260747
CHCHD7	-1.395	0.87681	0.172809	0.523124		SLC10A7	-0.932195	2.06274	0.0326666	0.12608
KCNQ3	-1.39451	1.10113	0.32554	0.692229		AFAP1L1	-0.93191	2.34989	0.0253302	0.105379
SGPP2	1.39344	1.20896	0.218919	0.583487		TXNL4A	-0.93121	5.0794	3.01883e-05	0.000682256
ZFP36L1	-1.39329	1.46576	0.294129	0.659921		PTPRA	-0.931187	5.88777	1.3894e-08	1.21869e-06
SPATA13	-1.39324	2.84987	0.0326316	0.221339		ITGB5	-0.93069	3.7935	0.000741993	0.00794775
ZCCHC24	-1.39181	3.65842	0.00808649	0.0954457		FIBP	-0.930672	6.21361	1.57162e-12	5.05458e-10
AK9	-1.39176	1.80164	0.140207	0.477341		SH3BP5	-0.930663	4.4787	4.38283e-06	0.000141321
EIF5A2	1.39139	2.11412	0.127612	0.454274		GNAS	-0.92899	11.8601	9.29446e-17	9.71504e-14
RAB28	-1.38998	1.90877	0.134188	0.466536		SLC9A1	-0.927231	4.73496	5.82518e-05	0.00112755
TUBA4A	1.38965	2.13806	0.0948952	0.39544		LINC01180	-0.927	2.25989	0.0485939	0.164912
LOC100506548	-1.38755	2.24232	0.0949749	0.39544		PHACTR2	-0.92694	3.31812	0.00177154	0.0153881
CYR61	-1.38685	4.59029	0.000117621	0.0050145		HAGHL	-0.926654	4.43282	1.01108e-05	0.000278114
DEPDC1	-1.38423	3.794	0.00400826	0.0593615		MAPKAP1	-0.925936	5.3015	3.87378e-06	0.000127865
ASXL3	-1.38347	4.36897	0.00396602	0.0590503		SNF8	-0.925807	5.62814	4.49304e-06	0.000143766
TRIB1	1.38319	5.6475	1.25092e-08	3.06899e-06		CD38	-0.925592	0.623163	0.176475	0.382236
EBAG9	-1.38281	2.32075	0.103312	0.411319		PTP4A3	-0.924835	2.41032	0.0526299	0.174041
GBAP1	-1.38199	1.52819	0.18776	0.544965		NUDT10	-0.924588	2.63146	0.0313599	0.122233
CBWD5	1.38128	1.55318	0.168305	0.517935		ADRBK1	-0.924366	5.39319	1.08743e-08	9.96111e-07
FILIP1L	-1.38102	2.84281	0.0397293	0.246773		CORIN	-0.923962	2.45577	0.0413844	0.147387
ZNF846	-1.38026	1.22798	0.191798	0.550418		KCNK12	0.923961	1.6177	0.0512469	0.170637
SPATA24	-1.37899	2.38605	0.079323	0.361021		OLFML2B	-0.923123	2.22789	0.0609537	0.192318
GPNMB	-1.37641	4.29064	0.00248727	0.0430652		ARRDC4	-0.923059	3.18608	0.0272777	0.110921
LOC257396	-1.37508	1.4801	0.166555	0.515891		TMCC1	-0.922691	3.44726	0.00064471	0.00722458
NUDT3	-1.37459	3.02509	0.019995	0.166861		CCNJ	-0.922304	3.46869	0.00297704	0.0227135
CD44	-1.37398	3.71426	0.00327269	0.0519962		TMEM129	-0.92222	3.83218	0.00164307	0.0146164
FBXL19-AS1	1.37393	4.52066	0.0050893	0.0698798		SLC6A12	0.922054	1.03277	0.109247	0.282359
PDE4A	-1.37251	1.23825	0.208568	0.570469		THBS1	-0.920536	7.84424	8.44639e-15	4.88819e-12
ATG5	-1.37141	3.24013	0.027619	0.200968		WWC1	-0.91985	2.66533	0.037978	0.138843
LOC401052	1.37036	0.934898	0.275896	0.641997		TIMM9	0.919352	3.13649	0.015859	0.0760103
VAMP3	-1.36752	4.61604	0.0003758	0.0116902		FZD1	-0.918971	4.51359	5.26971e-05	0.00104585
ADAM29	1.36724	2.75998	0.0395068	0.246146		GTDC1	-0.918881	3.05022	0.00275469	0.0215277
FJX1	-1.36614	3.02956	0.0258872	0.193122		IER5	0.91867	5.99142	6.14708e-10	7.94875e-08
KANTR	1.36601	2.28499	0.176858	0.5283		ATE1-AS1	-0.918588	1.55921	0.0768225	0.225079
TNFAIP6	-1.36493	2.24594	0.13066	0.459882		ADCK2	-0.918284	3.72759	0.000401811	0.00498508
METTL12	-1.36415	1.4943	0.207363	0.568369		PLCD3	-0.918261	3.26305	0.00306815	0.023211
LARP1B	-1.36326	2.42752	0.0488643	0.275979		PHF10	-0.918077	4.65577	1.10961e-06	4.86637e-05
SLC16A13	-1.36315	1.50346	0.228207	0.592488		STAC	-0.917356	4.54076	5.2525e-05	0.00104409
MVP	-1.36282	5.4282	8.05925e-07	0.000101742		STBD1	0.916722	0.752361	0.130114	0.31482
BAIAP3	1.36201	1.46955	0.203344	0.562811		SLC2A13	-0.91551	3.03549	0.0109516	0.0589479
GKAP1	-1.36072	1.93365	0.136514	0.470349		GIN1	0.915474	3.11574	0.0035538	0.0259596
GTF3A	-1.36059	2.7017	0.0385643	0.242247		FAF1	-0.915446	5.85553	3.95361e-10	5.44946e-08
FOXO1	-1.36018	3.41339	0.0148499	0.139558		FAM219B	-0.915276	3.35567	0.0101149	0.0555476
CDC26	-1.35758	3.51356	0.0316631	0.217035		ZNF132	0.914907	3.04977	0.0155892	0.0750906
LOC441455	1.35714	1.32617	0.179494	0.532143		ASS1	0.914822	1.39119	0.130833	0.315645
EP400NL	1.3562	1.61374	0.207014	0.567853		GATSL2	-0.914724	4.73948	3.75495e-05	0.000804425
PDZD7	1.35496	0.948687	0.201649	0.56122		THAP11	-0.913914	5.25965	1.07606e-05	0.000292142
PTGER1	-1.3541	1.81115	0.214048	0.577441		EFNB3	-0.913233	4.50128	1.24254e-05	0.000328963
PRTFDC1	1.35295	4.38431	0.000238787	0.00842328		PRKD3	-0.913046	5.89038	6.76373e-10	8.65688e-08
CARNMT1	1.35107	1.75146	0.234286	0.598008		APOC1P1	0.912412	0.771895	0.146282	0.339367
ARMCX4	-1.35079	4.79339	8.81258e-05	0.0039378		INSRR	-0.911562	2.66366	0.00910455	0.0514175
EFCAB6	1.35049	1.05469	0.265859	0.630853		LOC101928414	0.910051	0.768139	0.262608	0.486078
DDX58	-1.35015	2.23715	0.0854143	0.375598		PRKG1	-0.909686	3.57247	0.00045376	0.00552038
FANCM	1.34962	2.64311	0.0382033	0.241144		BTN3A1	-0.909545	2.49654	0.0181054	0.0833795
ACTL10	-1.34885	1.59914	0.16846	0.51819		GPAT4	-0.909059	5.88745	1.97387e-08	1.63962e-06
RRN3P3	-1.34769	0.463526	0.483344	0.803574		ZNF678	0.908776	2.31176	0.019895	0.0888371
CDKN2D	1.34528	3.36753	0.00395989	0.0590503		SORCS3	-0.908616	3.00427	0.0156924	0.075385
IRAK3	1.34297	1.34413	0.191988	0.55072		LRRFIP2	-0.908333	4.3011	7.18611e-05	0.00131777
CMC2	1.34279	3.05124	0.0139798	0.134552		AK4	-0.908306	3.35568	0.00786433	0.0461161
SYT9	1.3411	2.78895	0.0281877	0.203851		SRF	-0.908197	3.47383	0.0026975	0.0211467
ATF7IP2	-1.34039	2.40047	0.0909704	0.387832		TMEM38B	-0.907992	2.86306	0.00909269	0.0513794
PIDD1	-1.33962	3.64971	0.0131302	0.129099		ZSCAN29	-0.907904	4.95245	2.14483e-06	8.38821e-05
ZNF419	-1.33903	1.80019	0.196059	0.554328		ANKRD13A	-0.907851	3.87231	0.000190999	0.00281848
DUSP22	-1.33856	2.77291	0.0618371	0.316107		CCDC101	0.907529	4.14781	6.64834e-05	0.00124277
DARS-AS1	1.33841	0.866875	0.261848	0.626521		UBE3D	0.907234	2.47545	0.021327	0.0933697
KIFC2	-1.3367	3.14631	0.0148329	0.139558		UGT3A2	-0.907148	1.10767	0.138832	0.328004
GOLT1B	-1.33508	3.08688	0.022651	0.178323		RDH14	-0.906798	2.84644	0.00712055	0.042836
LOC101927497	1.33438	0.729884	0.244204	0.611025		RNF215	-0.906493	4.4989	4.50827e-05	0.000919468
MAPK4	1.33385	2.25842	0.0740255	0.348373		COL3A1	-0.906345	7.97421	1.7166e-17	1.95739e-14
FAM104B	1.33207	2.55577	0.0411928	0.252537		ZDHHC4	-0.905985	5.04658	8.87482e-05	0.00155037
INPP5J	1.33097	4.35052	0.000144712	0.00583214		SSX2IP	-0.905969	4.53211	4.80268e-06	0.000151357
ATP11A	1.32951	5.2387	3.19043e-07	4.77949e-05		RASGRP2	-0.905668	1.47406	0.113023	0.288256
UBE3D	1.3287	3.03254	0.0134424	0.13093		SYT4	0.905074	9.30286	2.56513e-22	8.04359e-19
SLC25A40	-1.32767	3.79457	0.00298074	0.0486917		LINC00910	0.904536	1.59199	0.107871	0.280504
PTCHD4	-1.32757	2.84445	0.0673926	0.332438		GOLGA5	-0.903028	4.92263	7.24127e-06	0.000212213
CTNND2	1.32568	2.1542	0.106654	0.416145		MARK4	-0.903001	4.2836	2.54413e-05	0.000591771
CASZ1	-1.32477	1.70324	0.187605	0.544637		ZNF141	0.90214	2.04863	0.0536398	0.176496
TTC32	1.32352	2.06662	0.0818259	0.366567		COLEC12	-0.901648	1.80838	0.0685619	0.208914
MCTS2P	1.3231	2.24272	0.106925	0.416384		VPS26B	-0.901515	4.93821	8.59759e-06	0.000242882
SYDE1	-1.32303	4.41861	0.00239932	0.0420463		SDSL	0.901326	2.06374	0.0365196	0.135362
ZNF879	1.32283	2.4022	0.0394243	0.245868		DNAH9	-0.901275	1.30321	0.104066	0.274591
HERC2P3	1.32175	0.903655	0.222281	0.586298		PITPNC1	-0.90037	5.04488	2.16754e-06	8.4433e-05
IL13RA2	-1.32144	1.01306	0.40642	0.748995		EPHA10	-0.900247	1.78906	0.0910117	0.251889
LINC00473	1.32114	1.87289	0.108027	0.418184		SNAI2	0.89964	3.64962	0.00438346	0.0300449
HIST1H3G	1.32099	8.85928	2.74776e-20	3.57292e-17		CORO2A	-0.899248	3.48144	0.00255633	0.0203711
ARHGAP27	1.32039	1.41781	0.265986	0.631019		ST8SIA4	0.899092	2.9329	0.0123671	0.0638362
HSD11B1L	-1.3194	3.85653	0.0025422	0.0437252		RHNO1	-0.899048	2.96429	0.00578865	0.0369494
RBMS3-AS3	1.31925	1.56141	0.163718	0.510651		PGF	-0.898756	3.15301	0.0088289	0.0503826
SFR1	-1.31877	1.85437	0.131718	0.46128		TRAPPC10	-0.898223	5.23142	1.30179e-07	8.24661e-06
C5orf22	-1.31866	4.62377	0.000144873	0.00583214		UBXN2B	-0.89812	2.81269	0.00692063	0.041935
COMTD1	-1.31831	3.22501	0.0208966	0.170677		NME2	-0.898086	3.07522	0.00482101	0.0322678
CCDC150	-1.31787	1.04697	0.387924	0.737409		FAM210A	-0.898001	3.43043	0.000807092	0.00845727
LINC00963	1.31778	2.52196	0.134325	0.46664		SHROOM2	-0.897609	1.73281	0.0692415	0.209985
SYNJ2	-1.31699	2.60166	0.106347	0.415764		SETD3	-0.897329	4.80552	6.90026e-05	0.00127843
LOC102467147	1.31491	1.34801	0.300106	0.666372		CERS4	-0.897217	3.97136	0.000471843	0.0056907
LOC101927267	-1.31367	0.837185	0.213243	0.576788		MAPK9	-0.896721	3.79461	0.00101435	0.0100736
CPEB1	-1.31326	2.74133	0.0635852	0.321837		RHEBL1	0.896144	2.20825	0.0571505	0.18418
SLC25A46	-1.31184	4.83856	1.68197e-05	0.00112736		CMTM4	-0.895579	2.31087	0.0485917	0.164912
CLDN15	-1.31164	1.08019	0.193241	0.550998		MAD2L2	-0.895259	5.27895	3.28107e-07	1.79714e-05
ZNF610	1.31153	2.63408	0.0711753	0.341763		YBEY	0.894676	4.84721	1.47285e-05	0.000378566
GPR137C	1.309	4.00313	0.00155292	0.0314527		UBE2J1	-0.894634	4.1657	0.000219585	0.00315133
CLCN2	-1.30838	2.66876	0.0450975	0.264383		ALX1	0.894381	2.22164	0.0482763	0.164278
CMTM7	-1.30493	3.14392	0.0445567	0.262715		IGFBP4	-0.894091	6.25736	2.1459e-08	1.7478e-06
LGR4	-1.30468	2.89591	0.0379609	0.240197		ZDHHC8	-0.893645	3.52999	0.000867503	0.00891162
FRAS1	-1.30169	6.37918	1.23485e-09	4.4602e-07		TIAM1	-0.892616	5.26073	2.51936e-06	9.37695e-05
SCARNA8	1.30127	4.79495	0.000793571	0.0198821		LIN28A	-0.892364	0.94874	0.204351	0.416409
TMEM126A	-1.30115	3.04381	0.0200632	0.166861		ZMYND11	-0.891882	5.60969	1.19531e-08	1.06591e-06
TAPT1-AS1	1.30053	1.43928	0.261485	0.626521		NHLRC3	-0.891195	2.47353	0.025329	0.105379
SCMH1	1.29933	3.67801	0.00605274	0.0780792		PCBP3	-0.891132	5.20262	1.2523e-05	0.000329991
NR6A1	-1.29898	1.32795	0.247021	0.614325		LRP3	-0.890283	4.28619	0.000154008	0.00238484
FIGN	1.29892	3.6576	0.00338408	0.0531936		ATXN7L3	-0.889843	3.56586	0.0039735	0.028158
ZNF826P	1.29875	1.40897	0.249331	0.616415		PVRL3	-0.889676	3.05906	0.00594908	0.0375538
PIGH	-1.29785	2.90173	0.0346284	0.227871		CRK	-0.889666	6.17378	2.59436e-06	9.59913e-05
PYGL	-1.29619	3.95183	0.0145767	0.138048		BTBD6	-0.889372	3.37146	0.0225063	0.0967454
FUT4	-1.29565	1.51311	0.218074	0.583055		ERLEC1	-0.888425	4.02187	0.000131916	0.00211165
SP2-AS1	-1.2952	1.91274	0.234633	0.598223		SLC25A51	-0.887891	2.27467	0.0244057	0.102519
SORBS3	-1.29431	3.08733	0.031196	0.215501		ZNF695	0.887852	1.69082	0.0639902	0.199065
SERINC5	-1.29344	4.33883	0.00243008	0.0423003		MGC70870	-0.887752	1.50064	0.126801	0.309736
SEMA6D	-1.29228	4.34652	0.00189085	0.0354787		AP1S3	0.887111	1.65369	0.107013	0.27911
ATE1-AS1	-1.29195	1.56924	0.289303	0.65539		HOXC6	0.887094	3.4447	0.00169858	0.0149126
CRACR2B	-1.29081	1.02472	0.277794	0.644336		LOC100506548	0.886672	2.65829	0.0272417	0.110906
ZNF493	1.28963	2.99546	0.0281841	0.203851		ACER2	-0.884461	2.44004	0.0783419	0.227674
E2F7	1.28941	3.12022	0.0148756	0.139558		SLC16A13	0.884392	1.70769	0.0792789	0.229123
CMTM4	1.2886	3.17611	0.0163206	0.147452		PCDHGA2	0.884145	1.38961	0.0879924	0.245537
ERVMER34-1	1.28853	1.27935	0.218096	0.583055		RASGRP1	-0.883926	1.11456	0.15638	0.354505
ISLR	-1.28849	3.49872	0.073501	0.347035		SNX25	-0.8837	2.42292	0.0459873	0.159151
OR7D2	1.28575	1.29351	0.234339	0.598008		FUOM	-0.883555	3.93989	0.000295716	0.00399695
DDIT4	-1.28493	4.80014	2.89252e-05	0.00174937		C11orf84	-0.883444	4.61695	2.86041e-06	0.000102509
SMAD1	1.28491	4.17594	0.00217585	0.0391321		DENND1A	-0.88314	4.84685	2.02355e-05	0.000487171
LCOR	1.28487	4.0137	0.000728297	0.0188137		LYRM1	0.882855	2.90828	0.0138375	0.0689765
STK17A	-1.28482	3.72555	0.00602274	0.0780017		ALKBH6	0.88254	3.11431	0.0275098	0.111416
TEP1	-1.28432	4.43949	0.000774741	0.0196373		GEMIN8P4	-0.881889	0.883774	0.149249	0.343744
HDAC11	1.28359	3.08522	0.0104571	0.112654		FSIP1	0.881851	1.50824	0.100687	0.26882
KLF16	-1.28337	4.5168	0.000276631	0.00929465		PEX5L	-0.881327	0.781837	0.161098	0.361346
CSF2RA	-1.28315	2.25451	0.151654	0.494677		ARHGEF25	-0.880866	4.55868	9.2914e-06	0.000259559
ZNF280B	-1.28288	1.18441	0.304268	0.671372		SLC7A3	0.880809	1.21049	0.0720333	0.215481
LOC100270746	-1.28171	1.01084	0.189809	0.547489		IGDCC3	-0.880356	0.60804	0.248956	0.470422
CHURC1	-1.28155	2.63842	0.0963004	0.397775		RC3H2	-0.880089	5.06561	1.08417e-06	4.7883e-05
CPEB3	1.2806	3.28372	0.00980518	0.108332		HMX1	-0.879273	4.01271	0.00124744	0.0117733
TWSG1	-1.28046	3.97018	0.0291008	0.206888		LINC01519	-0.879245	0.95908	0.154134	0.351
ADGRA2	-1.27978	4.18675	0.000688083	0.0182223		GPR12	0.879208	1.40422	0.135497	0.322922
JUN	1.27964	6.59899	1.61812e-11	9.148e-09		LDLRAD3	-0.878428	4.09988	0.0012285	0.0116319
CNTNAP4	1.27876	2.13449	0.0813626	0.365443		TSHZ1	-0.878203	3.69223	0.00154358	0.0138789
LOC100287015	-1.27744	1.48393	0.218271	0.583055		TMEM189	0.878112	1.74392	0.0601177	0.190707
TXLNG	1.27644	5.1764	6.10757e-06	0.000509081		HDAC3	-0.877707	5.26709	1.09062e-05	0.000295457
ZNF19	-1.27536	1.91758	0.140073	0.477341		SPRED3	-0.877616	3.04766	0.00692845	0.0419586
NOX4	1.27447	1.94585	0.232364	0.596886		TNFAIP2	0.876594	1.17101	0.153767	0.350355
HPN-AS1	1.2733	1.84448	0.108597	0.419177		DPP10	-0.876496	2.15407	0.0497832	0.167273
LOC101929415	1.27291	0.628837	0.306364	0.674281		RAPGEF1	-0.876453	4.76092	2.7285e-06	9.97773e-05
LACE1	-1.27278	2.39743	0.0666921	0.331371		SLC10A3	-0.876416	2.50168	0.0240498	0.101499
TAB2	-1.27243	4.02083	0.00140408	0.0294471		PQLC1	-0.876352	3.00663	0.0264687	0.108736
ADAMTS13	1.27158	1.27062	0.193841	0.551656		SLC38A10	-0.875632	7.32696	9.74287e-15	4.88819e-12
FBXO15	1.27127	2.34955	0.138625	0.475127		CTBP1-AS2	-0.874985	0.997554	0.180227	0.387144
MALT1	-1.2708	3.30627	0.0112619	0.117433		SFT2D1	-0.874647	3.167	0.00432562	0.0297948
MAPK11	-1.26947	4.45887	0.000332132	0.0106111		FANCB	-0.874077	2.10537	0.0561351	0.182033
PDCD4-AS1	1.26893	1.42604	0.326595	0.693002		PCED1B-AS1	0.873397	1.90421	0.122669	0.30312
HIST1H3D	1.26832	8.1367	6.36476e-17	6.36623e-14		DNM3	-0.872463	0.890168	0.194898	0.405213
STX17	-1.26827	3.77875	0.00327175	0.0519962		DTX1	-0.871518	4.13188	0.000195142	0.00286277
AK3	-1.26677	4.41525	0.00122622	0.0268426		KLB	0.871096	2.49995	0.0327935	0.126174
DSTNP2	-1.26497	0.667578	0.316178	0.683729		RGS7	-0.87102	3.67593	0.0013781	0.0127453
AQP11	1.26463	1.88215	0.236793	0.601489		KIAA1191	-0.870758	5.09443	0.000160739	0.00245573
SLC16A10	1.26395	1.8956	0.163486	0.510398		PLEKHH2	-0.870535	1.50785	0.16716	0.369722
SPATA18	-1.26377	2.26163	0.114824	0.430771		TNFRSF21	-0.870464	4.46775	0.00223988	0.0184349
MPL	1.26217	1.76363	0.135014	0.467907		FGFR4	-0.868697	2.16268	0.0622382	0.195017
ANKS1B	1.26171	1.26688	0.175682	0.527329		SEMA7A	0.868588	1.56612	0.076903	0.225163
MERTK	-1.26126	4.04068	0.0020538	0.0376971		RPSA	0.868584	7.76094	1.41628e-08	1.23364e-06
GPD1	1.25943	0.405978	0.460468	0.788758		HGF	-0.86598	2.23098	0.0587908	0.188022
B3GNT2	-1.2585	3.94646	0.0104486	0.112654		PARP16	-0.86596	2.7829	0.0139113	0.0691867
CREBL2	-1.2582	2.16662	0.153044	0.496561		PPP1R15A	0.865584	3.5033	0.0105333	0.0571945
RPL39L	1.25675	2.1559	0.186158	0.542474		DCLRE1B	-0.86529	3.39015	0.00121016	0.011543
KMT2E-AS1	1.25606	1.18774	0.257192	0.62276		PPP3CC	-0.864862	3.72354	0.00239201	0.019307
SPSB1	1.25588	1.823	0.175333	0.526963		BIVM	-0.864844	1.33208	0.110831	0.284692
HYKK	-1.25575	0.923452	0.203145	0.562618		ADGRL3	-0.864143	1.0274	0.142306	0.333447
PINK1-AS	1.25501	2.8305	0.0261952	0.193642		NOMO2	-0.863666	1.24432	0.155122	0.352864
IPP	-1.25457	4.24045	0.00160574	0.0320755		AKR1E2	-0.8635	2.45738	0.0324476	0.125459
SLC2A12	1.25406	2.30107	0.0737247	0.347586		MOB2	-0.862644	4.74893	0.000827527	0.00861442
ZNF839	1.25331	3.71861	0.00321214	0.0514378		ZBTB34	-0.86231	4.70557	0.000342494	0.00446096
WAS	1.25271	1.02163	0.256424	0.622415		KCNT1	-0.861864	1.67015	0.107055	0.27911
ZCCHC9	1.25253	2.81746	0.0662926	0.330032		PRKACA	-0.861816	6.05396	4.66943e-07	2.41023e-05
DFNB31	1.24972	1.14672	0.287971	0.654181		AGAP1	-0.861709	5.69599	1.98702e-08	1.63969e-06
TBX6	-1.24933	1.19197	0.238816	0.60415		RPS6KA1	-0.861419	4.54175	0.000224352	0.00319415
RAB30-AS1	1.24831	1.86053	0.232981	0.596886		DGKE	-0.861338	3.32084	0.00645041	0.0399741
PCDHB12	1.24801	3.57079	0.0087992	0.10063		GATS	-0.86093	3.45397	0.00771211	0.0455
SPOCK3	-1.24761	0.823417	0.329483	0.695399		CACNG4	-0.860902	6.78053	2.24497e-12	6.54852e-10
WDR93	1.24711	1.48167	0.184805	0.540409		NQO1	0.860534	5.15101	9.60772e-07	4.33488e-05
CCM2L	-1.24666	1.09066	0.210809	0.573103		FANCM	0.860505	2.86289	0.00766525	0.0452874
ITPKB	-1.24638	1.82311	0.192915	0.550998		BMP8B	0.860415	1.91975	0.0878966	0.245379
FAM210A	-1.24547	3.23118	0.0327401	0.221498		EMILIN2	-0.860282	1.18409	0.123963	0.305416
PTPRG-AS1	-1.24418	1.91451	0.192413	0.550998		SYNJ2	-0.860073	2.52326	0.0200279	0.0892396
TIMP3	-1.24409	4.78542	0.000704168	0.0184976		TRIM9	-0.859319	1.81422	0.110095	0.283597
IQCH-AS1	1.24376	2.75718	0.0945375	0.394883		LRP10	-0.85928	6.0104	2.07289e-09	2.40743e-07
CCDC183	1.24286	1.87049	0.198913	0.558873		ACBD7	0.859081	4.09681	0.000837665	0.00868286
TUSC2	1.24135	4.42877	0.000486428	0.0140869		FKBP8	-0.858537	7.59637	4.12816e-08	3.11925e-06
AMZ2	-1.24098	4.54235	0.00803403	0.0951425		CDK5R1	-0.857772	3.17215	0.0233687	0.0993268
TMEM38A	-1.24079	2.33003	0.0731067	0.345927		HIST2H3D	0.857656	7.59621	5.18968e-09	5.33559e-07
SPN	1.24053	1.7851	0.210681	0.573103		LRRC25	0.857172	1.92493	0.28444	0.510697
MGAT1	-1.23992	4.58689	0.000598042	0.0164405		CKS1B	0.85676	6.28175	5.12165e-10	6.83413e-08
TNC	-1.23926	6.51143	8.39491e-11	4.36636e-08		LYN	-0.856238	6.30577	8.67512e-08	5.69696e-06
UBAP1L	1.23814	1.14625	0.29207	0.657848		CD9	0.855436	4.40713	7.48829e-05	0.00135927
HEBP2	-1.23706	3.84262	0.00743991	0.0901596		B3GNTL1	0.854463	2.72726	0.0441252	0.154512
ZNF529-AS1	-1.2368	1.36883	0.271256	0.636438		ZNF449	0.854323	2.75497	0.0210261	0.0924911
RNF207	-1.23543	1.68711	0.176103	0.527861		FAM92A1	-0.854221	2.82722	0.01626	0.0775176
TMEM150C	-1.23506	1.49552	0.223271	0.586868		CLIP2	-0.854202	6.62623	1.11369e-11	2.63566e-09
SLAMF6	-1.23473	1.09239	0.234037	0.597874		KCMF1	-0.853992	4.50375	0.000120934	0.00196996
ZFP42	-1.23441	0.998854	0.353495	0.714722		MAP4K2	-0.853681	3.00003	0.0194773	0.0875645
RHEBL1	1.23433	2.49463	0.0585522	0.307911		BMPR1A	-0.853574	5.68379	8.85596e-07	4.03928e-05
RAD9A	1.2333	2.64969	0.0462774	0.268157		RNF146	-0.853363	5.62934	9.92004e-07	4.45975e-05
LINC01137	-1.23311	2.20186	0.158425	0.503666		SGK223	-0.852969	3.05841	0.00546775	0.0354246
CACNB2	1.23205	2.22699	0.0706178	0.340216		WWP1	-0.852007	2.80733	0.013077	0.06638
ZNF442	-1.23076	0.980225	0.223434	0.587029		FDX1L	0.851703	3.01103	0.0187071	0.0850465
ZNF569	-1.23033	2.71446	0.0463221	0.268175		NRBP2	-0.851581	3.9163	0.000356614	0.00458771
ATXN7L1	1.23032	3.15236	0.090567	0.387208		KIAA2013	-0.850886	5.3015	5.0721e-07	2.5653e-05
LOC101928936	-1.22947	3.11733	0.051682	0.28455		KAT2B	-0.850559	1.95147	0.0658333	0.203172
ANAPC10	-1.22932	3.37737	0.0217961	0.174465		LINC01144	0.849717	0.866902	0.209957	0.423061
B3GNT6	1.22915	1.39298	0.206084	0.566535		SLC35B2	-0.848993	5.21588	1.2435e-05	0.000328963
PPP2R2C	1.22899	2.36525	0.116899	0.434016		HSD17B14	0.848914	3.50861	0.00143208	0.0130827
MYRF	1.2283	3.28586	0.0457005	0.266516		AGO2	-0.848494	5.36026	2.18163e-07	1.29077e-05
ANKDD1B	1.22827	0.639965	0.398489	0.743311		KLF6	0.848206	4.52487	0.000100286	0.00169527
RRM2	1.22808	7.9852	4.4439e-18	5.25309e-15		CHRAC1	-0.847248	1.65552	0.116627	0.294159
CAMK2N1	-1.2269	4.59903	0.00151243	0.0308247		TUB	-0.847006	5.3041	1.02161e-06	4.57569e-05
SHCBP1	1.22664	4.18051	0.000670211	0.0179686		GBGT1	-0.846832	1.56126	0.11251	0.287357
EID2B	1.22644	2.7401	0.0500495	0.279367		SHC2	-0.846654	4.0809	0.000484988	0.00582683
LHFPL2	-1.22446	5.95038	3.20994e-08	6.95648e-06		CSNK1G2	-0.846484	5.54592	4.83207e-05	0.000975985
C3orf67	1.22352	2.24889	0.101857	0.408672		TNIK	-0.846243	3.33276	0.00316345	0.0238028
GNPTAB	-1.22233	3.44533	0.0119855	0.121851		HTR2B	0.845841	2.58597	0.0318102	0.123449
CASP8	1.22221	4.52846	0.00747997	0.0903249		EIF2AK2	-0.845596	5.76912	3.44784e-09	3.69626e-07
SVBP	-1.22126	5.0633	3.5649e-05	0.00202421		AXIN2	-0.845399	4.45087	0.000124956	0.00201715
TMEM45A	-1.22018	2.68252	0.123438	0.447787		ZNF358	-0.844339	4.53811	0.000136787	0.0021718
GCK	1.21994	1.54623	0.191308	0.549621		ALDH8A1	0.844289	0.915695	0.182367	0.389882
LOC100335030	-1.21938	0.917825	0.222953	0.586614		CLCN2	-0.843924	2.91244	0.0109284	0.0588812
KCTD11	1.21905	3.18291	0.0413961	0.253028		INTS10	-0.843421	4.67096	1.04237e-05	0.000284847
FAM138D	1.21844	2.23789	0.186525	0.542474		KCTD15	-0.84339	4.73847	1.27396e-05	0.000333596
TAGLN	-1.2184	5.55315	7.84204e-06	0.000625583		ZNRF1	-0.842778	4.80541	8.0076e-05	0.00142467
CHMP4A	-1.21773	3.41982	0.0404804	0.24971		RNF157	-0.842724	4.36855	0.000158158	0.00243109
ZXDB	1.21715	3.16148	0.0292726	0.207703		IGFBP6	0.842688	2.19243	0.137621	0.326244
C2orf76	-1.21689	1.50038	0.269966	0.635289		SLC19A3	0.842483	1.63484	0.136827	0.324918
ABAT	-1.21687	7.76236	4.43572e-16	3.60485e-13		EPB41L4A-AS1	0.841545	2.36691	0.0455628	0.158002
LRP5L	-1.21486	1.84378	0.315239	0.682948		MAPKAPK2	-0.841313	4.97626	1.10399e-06	4.85871e-05
JMJD7	-1.21414	0.704995	0.364625	0.721714		STAT5B	-0.840896	4.06988	0.00201309	0.0169692
CSAG1	-1.21412	2.04433	0.154253	0.498201		SMOX	-0.839635	2.49311	0.024303	0.102156
MED26	1.21379	3.57163	0.0129966	0.128334		CBWD2	0.839277	1.76517	0.0783056	0.227674
TCF7L2	-1.21346	2.8116	0.0569171	0.302449		ZDHHC7	-0.838987	5.04444	3.91665e-05	0.000833408
MBLAC1	1.21328	2.50282	0.0725351	0.344853		C5orf28	-0.838016	3.06909	0.049432	0.166673
EME1	1.21273	4.46439	0.000987201	0.0231707		TMEM35	0.837605	4.94558	2.62334e-06	9.67782e-05
PEX5L	-1.2115	0.974887	0.231536	0.595699		COL1A2	-0.837569	1.19853	0.179132	0.385701
PLEKHA4	-1.21086	2.43277	0.118295	0.436446		ACTR1B	-0.837364	4.86642	0.000204586	0.00297372
FBXO43	-1.21018	0.818726	0.271696	0.637125		PDE7A	-0.837109	3.37534	0.00489075	0.0326128
UBXN11	1.20894	4.04728	0.00870788	0.100025		LDLRAP1	-0.835979	1.4838	0.180238	0.387144
SLC28A2	-1.20871	0.817415	0.334528	0.699898		FGD1	-0.835923	4.40792	2.99446e-05	0.000677969
LOC400043	-1.20849	2.0045	0.325207	0.691863		RAP1GAP	-0.835721	4.7095	0.000382417	0.00480626
SLC40A1	-1.20831	2.00557	0.121127	0.443042		SSBP4	-0.835284	4.15953	0.000148362	0.00231169
LINC00221	-1.20818	3.41368	0.0299161	0.210954		C11orf53	-0.834458	1.19223	0.244692	0.465379
LETM2	1.20768	2.82046	0.0490109	0.276481		LOC143666	-0.833916	1.37881	0.275857	0.501489
PRSS35	-1.20745	3.72582	0.0449955	0.264143		DKK3	-0.833819	7.15841	1.9692e-12	5.88089e-10
ISPD	1.20685	0.78972	0.315134	0.682945		LIPT1	0.833714	1.30735	0.117751	0.295982
PABPN1	1.20681	5.59161	0.000123652	0.0052183		KIAA1217	-0.833381	3.9181	0.000516539	0.00607781
FZD9	-1.2063	2.72263	0.112749	0.427802		DCLK3	0.833191	1.70288	0.143011	0.334354
POLK	-1.20611	4.8012	0.000274842	0.00925846		ZNF169	0.833051	2.63555	0.0286943	0.114426
FAR2P2	1.206	0.662412	0.441547	0.775137		PTPRJ	-0.831364	2.71561	0.0356274	0.133316
BCL2L12	-1.20595	3.07598	0.0345188	0.227611		SNHG19	0.8309	3.22644	0.00807553	0.047003
FAR2P1	-1.20563	2.25124	0.124304	0.448979		GPRC5B	-0.830733	2.28989	0.0357614	0.133641
ABCC4	-1.20554	4.55969	0.00228601	0.0404972		FAM213A	-0.830603	5.48017	3.92983e-08	3.0056e-06
PSD	-1.20536	3.2482	0.0419011	0.254479		PIAS2	-0.830226	3.99096	0.000223979	0.00319415
MKRN3	1.2037	2.31309	0.120355	0.441087		FAR2	-0.829916	4.21561	0.00166223	0.0147033
INAFM2	1.20287	2.48432	0.0698375	0.338638		RCOR2	-0.829726	4.28349	0.00015896	0.00243448
UMAD1	-1.2028	3.50272	0.0224176	0.177417		GOLGA7B	-0.829341	2.74056	0.0310412	0.121438
FAM135B	1.20248	1.25394	0.330056	0.69575		PQLC3	-0.829239	2.33841	0.0727939	0.21698
FSTL3	-1.20213	3.10524	0.0340155	0.226706		ANKRD46	0.828737	5.32937	1.05818e-05	0.000288031
HIST1H1T	1.20159	2.38411	0.149162	0.491522		ARNTL	-0.828566	2.86842	0.0683388	0.208507
CAP2	1.20079	4.18094	0.000986213	0.0231707		MAPK6	-0.828267	5.05259	7.74337e-05	0.0013995
FAM49A	-1.20079	1.13267	0.306022	0.673984		DVL3	-0.828236	6.54362	5.35858e-10	7.07502e-08
SNAP23	-1.20078	3.8444	0.0381686	0.241042		PRKCD	-0.82746	3.09557	0.00794889	0.0464816
ELP5	1.20056	7.59089	2.63022e-07	4.07151e-05		FARP1	-0.82675	6.15268	1.56595e-07	9.77202e-06
USP2	1.19987	1.84745	0.238763	0.604131		LRRC48	0.826732	1.51397	0.0990094	0.265528
ARSF	1.19875	0.415257	0.47803	0.800802		LTBP1	-0.825802	5.95914	3.00187e-07	1.68091e-05
EVA1B	-1.19841	2.16597	0.15127	0.494669		ZNF529-AS1	-0.825576	1.3595	0.224939	0.44126
LINC00526	1.19813	1.22206	0.229254	0.593703		FBXO18	-0.82497	5.66185	3.95758e-07	2.07654e-05
RCCD1	1.19779	5.00219	4.88575e-05	0.00255138		FUT10	-0.82465	1.78199	0.156678	0.354903
C1orf159	-1.1973	1.91978	0.139636	0.47673		ZNF213-AS1	0.824523	2.18765	0.0488971	0.165417
STK38L	-1.19625	4.2815	0.00186401	0.0352292		PLEKHO1	-0.823549	5.15973	1.13172e-06	4.91943e-05
MTRNR2L6	1.19588	4.07038	0.0130229	0.128382		PLCL2	-0.823164	2.615	0.0273106	0.111004
MCF2L-AS1	1.19547	1.56133	0.261583	0.626521		KIAA1804	-0.822863	0.986054	0.22915	0.447072
RGS17	-1.19425	1.27445	0.263942	0.628694		TMEM158	-0.822533	1.42977	0.136068	0.323484
UPP1	1.19418	1.46653	0.238919	0.604246		PRKCA	-0.822276	7.51042	1.64897e-12	5.17074e-10
SLC30A1	-1.18828	4.91536	0.00198116	0.0366444		CHORDC1	0.821351	4.38635	0.000109499	0.00182882
CNKSR3	-1.18811	4.07299	0.00704611	0.0869403		FAM129A	-0.821197	2.20944	0.109009	0.281916
GTF2IRD2B	1.18806	2.44247	0.112871	0.428138		CACNB1	-0.820978	3.26012	0.00722543	0.0433837
MTM1	-1.18802	3.60934	0.0103481	0.111851		AMMECR1	0.820887	2.53748	0.0231162	0.0985544
ZFP1	1.18633	3.25472	0.130155	0.459146		RSAD1	-0.820028	4.40006	5.54511e-05	0.00109095
GRB14	-1.18541	1.01147	0.282126	0.648538		RUNDC3B	-0.819996	2.91472	0.0198797	0.0888239
MYT1	1.18509	5.30788	3.14319e-06	0.000302748		ZNF100	0.8192	2.62529	0.0182484	0.0837075
UBE2D4	-1.18156	2.77707	0.0844931	0.373536		STARD3NL	-0.819011	5.42031	0.000316907	0.00422419
CRX	1.18079	0.967958	0.347856	0.71069		MTMR1	-0.818885	5.01952	1.24577e-05	0.000328963
BAMBI	-1.18034	5.75934	2.14149e-06	0.000226388		EGFLAM	0.81855	0.816619	0.188299	0.39668
PHF7	-1.1792	0.92784	0.232973	0.596886		ZSCAN20	0.818257	3.83129	0.000501742	0.00595974
NTN4	1.17885	1.15018	0.271234	0.636438		BCL11A	-0.818171	2.11593	0.0964619	0.261097
BTBD3	-1.17803	5.13112	3.02948e-05	0.0018023		SLC20A2	-0.817327	4.52401	5.89873e-05	0.00114003
RARA-AS1	-1.17792	1.33031	0.308915	0.676004		LRRC27	-0.817079	3.77604	0.00371417	0.0268822
KIAA1107	1.17777	2.63199	0.0709528	0.341051		LOC257396	0.81671	1.15447	0.134618	0.322002
NHSL2	-1.17723	3.65307	0.0087036	0.100025		MFAP3	0.81663	7.58094	2.14569e-08	1.7478e-06
N4BP2L1	-1.17681	1.53599	0.235783	0.599862		MBD6	0.816591	2.31017	0.156512	0.354699
HIST1H3I	1.17662	8.70441	8.7061e-18	9.43378e-15		HIF3A	0.816543	1.68331	0.199032	0.409959
SLC25A53	1.17616	2.9269	0.066506	0.330573		DDB2	0.816456	5.64251	2.83578e-08	2.26555e-06
NAA50	-1.17562	4.89117	0.000798208	0.0199598		IGFBP3	-0.816407	6.53478	4.84604e-08	3.51352e-06
KLB	1.17527	1.89346	0.152135	0.495421		SMIM19	-0.8164	5.0184	4.9171e-05	0.000989971
RPF2	-1.17375	4.68229	0.00048049	0.0139675		PLEKHA8	-0.816127	4.03898	0.000304074	0.00408389
NYAP1	-1.17339	3.90466	0.0102369	0.111111		NRG2	-0.815888	1.93816	0.101212	0.269591
LOC101927415	-1.17313	1.60173	0.209477	0.571632		HYAL2	-0.815537	6.07483	9.8303e-09	9.27079e-07
EPN2-AS1	-1.173	0.687792	0.269435	0.634784		LOC100379224	-0.815503	1.39617	0.191557	0.400919
IL12A	-1.173	0.687792	0.269435	0.634784		HOMER3	-0.814845	3.92221	0.00219735	0.0181797
FSTL1	-1.17202	7.60551	9.35268e-11	4.67742e-08		ZNF710	-0.814382	3.18864	0.00582667	0.0370501
TMEM229A	-1.17121	4.70152	0.000227582	0.00812982		DNAJC4	-0.814278	2.60466	0.0226679	0.0971048
LOC100288069	1.17101	1.30078	0.267349	0.632407		SPP1	0.813971	1.18202	0.190064	0.399106
NUDT6	1.17048	3.95429	0.00247874	0.0429747		COL18A1	-0.813965	6.2464	2.08303e-07	1.23826e-05
GLS2	1.17027	1.89319	0.208745	0.570594		EFCAB10	-0.812773	0.902555	0.191406	0.400782
ZNF782	1.16988	2.65044	0.158673	0.503839		S1PR2	-0.81233	3.8788	0.0059439	0.0375399
SETD9	-1.16932	2.74876	0.167371	0.516998		HSPA1A	0.811991	3.45832	0.00192499	0.0164365
ALPL	-1.16899	1.34242	0.232796	0.596886		ZNF624	0.811753	2.78576	0.0413294	0.147286
CBS	1.16856	2.2932	0.14361	0.483647		KIAA0101	0.811232	4.54384	0.000123317	0.00199523
NMI	-1.16848	1.30569	0.291985	0.657848		LRRC8B	-0.811117	4.62822	1.93914e-05	0.000470458
ZNF429	-1.16815	1.81109	0.194597	0.553081		ZNF395	-0.810077	3.48957	0.017389	0.0809914
RLN1	1.16804	0.975475	0.376695	0.729112		HDGFRP3	-0.809897	5.28827	9.60235e-06	0.000266465
TSTD3	-1.16792	1.99089	0.191119	0.54932		VAX2	-0.809154	1.18131	0.13513	0.322554
CCDC89	1.16763	2.59892	0.124256	0.448929		SLC14A2	-0.80913	2.20645	0.105914	0.277577
TP53INP1	-1.1667	4.23288	0.00413988	0.060484		ZNF74	-0.808989	4.42124	0.000153945	0.00238484
SYNGAP1	-1.16665	3.45364	0.0445906	0.262715		CMTM3	-0.808963	4.3641	0.000258618	0.00357646
ZDHHC17	-1.16552	4.92926	0.000176895	0.0067652		DYNC1I1	0.808954	2.58952	0.0487861	0.165236
GNG11	-1.16543	6.73241	8.06864e-09	2.18576e-06		FAM69B	-0.80878	3.21029	0.00738657	0.0440769
E2F5	-1.16536	3.68932	0.0149788	0.140122		NFKB1	-0.807401	4.87116	3.4668e-06	0.000119462
KCNA3	-1.16482	3.57973	0.0117309	0.120355		EME1	0.80739	4.44947	0.000856804	0.00882834
QRFPR	1.16468	0.854324	0.346653	0.709894		TMEM170B	-0.807187	1.66473	0.102979	0.272619
RIN1	-1.16461	2.36659	0.106995	0.416384		SEMA4D	-0.807016	5.36126	4.39959e-06	0.000141498
EGFLAM	-1.164	1.33221	0.368962	0.724714		ATXN1L	-0.806456	3.24339	0.00460757	0.0311048
ZXDA	1.1635	2.17132	0.14291	0.482037		SAMD4A	-0.806199	3.72755	0.00143198	0.0130827
CHAF1A	1.1626	6.69059	8.5137e-10	3.25599e-07		FZD7	-0.805884	5.91733	7.68403e-07	3.57067e-05
CCDC159	-1.16228	2.67413	0.178331	0.530747		MYO5B	0.805474	1.26985	0.118368	0.2967
PRRX2	-1.16082	1.84763	0.2373	0.601954		FAM167A	-0.803317	4.57938	4.93223e-05	0.000991426
SLC7A2	-1.16021	2.15837	0.176449	0.528292		RPUSD1	-0.803237	3.04755	0.0162543	0.0775176
CHAF1B	1.16003	5.59631	1.358e-06	0.000153548		KLHL12	-0.803168	5.04082	3.91326e-05	0.000833408
LOC101928796	1.15923	0.855343	0.390272	0.73812		ZNF829	0.803074	2.63858	0.0338141	0.128691
CASP9	-1.15832	4.08964	0.0042757	0.0619119		ANK3	0.802503	1.80285	0.0756968	0.222931
UGP2	-1.15807	5.7667	1.85111e-05	0.00121565		ZNF71	-0.802172	3.11373	0.0392407	0.142048
WASH1	-1.15712	1.13101	0.353579	0.714722		C5orf15	0.801681	6.07848	6.69961e-09	6.74353e-07
KCNK1	-1.15686	4.90327	0.00012957	0.00531481		BCKDK	-0.801488	5.37063	3.51222e-06	0.000119789
FOXR2	-1.15615	3.4382	0.0246181	0.1883		PPP2R5B	-0.801402	4.64833	0.000163658	0.00249122
RARG	-1.1558	4.03822	0.00296692	0.0486492		GPR153	-0.801251	2.91433	0.0146224	0.0717562
WIBG	-1.1551	4.15138	0.00670186	0.084035		LRIG1	-0.801115	1.97779	0.109086	0.282059
NUGGC	-1.1542	1.63887	0.323556	0.690217		MOB3C	-0.800638	1.93585	0.154082	0.350945
NAP1L6	1.15391	1.94244	0.155291	0.499566		LOC101927120	-0.800285	1.29826	0.231746	0.450593
HPDL	1.15213	2.42278	0.135653	0.469223		HECA	0.799951	1.83603	0.0737854	0.218764
FUT10	1.15149	2.05257	0.2192	0.583487		MIAT	0.799728	2.76745	0.0520342	0.172617
JAKMIP3	1.1508	1.07086	0.360488	0.718485		FAM46A	0.799684	2.64997	0.0773723	0.226185
PPIL6	1.14992	2.82985	0.102703	0.410222		ICAM1	0.799565	1.66348	0.109337	0.282534
SLC30A10	1.14893	1.53169	0.360339	0.718485		C9orf3	0.799449	3.61037	0.00304437	0.0230728
PTPRH	-1.14861	2.17844	0.215724	0.579797		LOC101926941	0.799207	0.76476	0.302736	0.530709
FPGT	1.14834	3.09636	0.0401092	0.248116		SNX30	-0.798905	3.6691	0.0183102	0.0838804
ACTA1	1.14754	2.06717	0.131453	0.460753		AKNA	0.798901	2.16638	0.0468883	0.161217
TIAM1	-1.14727	5.19902	2.95562e-05	0.00177926		TTC21A	0.798638	2.07304	0.0515479	0.171548
CCDC134	1.14482	4.29207	0.00226629	0.0403461		SNRNP48	0.798632	2.52433	0.0854301	0.240766
FRAT1	1.14482	2.7813	0.133223	0.464672		SCML1	-0.798493	2.01214	0.0801751	0.230703
C10orf11	-1.14451	1.24455	0.316263	0.683799		AEN	0.79831	4.94287	4.62904e-06	0.000146993
CCDC112	-1.14447	4.25722	0.00645266	0.0818574		LPPR3	-0.798162	6.34339	8.22889e-09	8.06367e-07
ABCG1	1.14351	5.45604	1.24847e-06	0.000143662		DDX28	0.798021	4.61793	5.14079e-05	0.00102351
EDEM3	-1.14227	5.51261	1.61078e-05	0.00109088		ECHDC3	-0.797952	2.22676	0.12689	0.309828
AMER1	-1.14188	4.23319	0.00281056	0.0469739		PNMA3	0.797873	1.53032	0.116264	0.293658
AIM1L	1.14173	0.995676	0.398852	0.743692		ARMC8	-0.797772	4.7815	5.54913e-05	0.00109095
THAP6	1.1402	2.04262	0.164279	0.511193		FAM131A	-0.797652	4.70523	3.51469e-05	0.000769367
FSTL4	1.13996	2.45701	0.211428	0.573945		SOCS7	-0.797466	3.92419	0.000510106	0.0060304
ZNF789	1.13917	2.76834	0.089143	0.384581		ZNF598	-0.796789	5.41366	3.60428e-07	1.91561e-05
MTRNR2L2	1.13909	7.26963	3.38454e-05	0.00194284		CDC34	-0.79654	5.79972	1.08189e-06	4.7883e-05
CYP27C1	-1.13905	1.98698	0.208048	0.569475		HIPK2	-0.796498	4.75576	1.0209e-05	0.000280201
C3orf33	1.13894	1.47796	0.264939	0.630006		GPT2	-0.796379	5.89504	1.15597e-06	4.98261e-05
FRS3	-1.13803	1.72492	0.265026	0.630006		RTN2	-0.796256	3.90205	0.0011002	0.010798
UBE2E2	-1.13795	2.21611	0.170578	0.520907		TNIP2	-0.795973	3.36053	0.00454672	0.0308601
ATG16L2	1.13778	1.62474	0.246228	0.613589		ZNF814	-0.795932	1.72464	0.103935	0.274397
ARHGAP33	1.13777	3.7849	0.0188951	0.161322		PIGQ	-0.795879	5.1189	9.35236e-05	0.00160964
DPY19L2P2	1.13754	1.64512	0.205664	0.565859		PTCH2	0.795797	7.83882	8.7698e-13	2.97296e-10
SLIT1	1.13671	6.1955	3.04153e-06	0.000295142		IRF2BP2	-0.794967	7.93075	1.18112e-13	5.00159e-11
DQX1	-1.13655	1.69931	0.260871	0.626467		TOB1-AS1	0.794607	2.2525	0.0531066	0.175432
TRAPPC2B	-1.13616	1.53968	0.242743	0.609106		ZBTB39	-0.794289	3.861	0.00237097	0.0191741
DLX5	-1.13565	4.29211	0.00184733	0.03512		ABCC4	-0.794133	4.5573	0.000672811	0.00742875
ZNF165	1.13519	0.96856	0.302398	0.668789		ZNF492	0.793484	2.76935	0.0331253	0.127217
FIGNL2	1.13365	2.74478	0.105291	0.414693		SAMD5	-0.793295	0.894141	0.315677	0.544136
GTF2IRD2	1.13356	2.00645	0.225025	0.587551		C1QTNF1	-0.792748	3.52416	0.00341321	0.025146
DCBLD2	1.13337	5.23333	4.24522e-05	0.00229048		ARNT2	-0.792625	5.38575	7.40898e-07	3.49364e-05
PIPOX	-1.13254	2.12384	0.129815	0.458692		DACT3	-0.792559	3.77906	0.00391312	0.0278244
ZNF547	1.13245	1.39984	0.226103	0.589418		MLLT3	-0.792142	3.49267	0.0225678	0.0969412
RIIAD1	1.13241	1.58329	0.192705	0.550998		ABHD8	-0.791735	4.12316	0.00215986	0.0179412
RMI2	1.13175	4.65221	0.000226956	0.00812979		LNX2	0.791656	2.9524	0.0263914	0.108534
COL4A1	-1.13013	5.8105	3.77911e-05	0.00209999		MOSPD3	-0.791132	2.90917	0.0287	0.114426
DPY19L1	-1.12965	5.1379	6.80651e-05	0.00330243		CCDC77	0.790867	5.15225	2.18014e-05	0.000519876
SDK2	-1.12764	2.88765	0.100652	0.405855		PPP2R2B	-0.790353	2.17791	0.0728522	0.217062
HIST1H2BJ	1.12684	6.47026	2.665e-07	4.07682e-05		MRPS10	0.790341	4.42996	0.000194804	0.00286116
PCDHAC2	-1.12647	4.95458	0.000157238	0.00619565		GOLM1	-0.79013	6.63204	7.90503e-08	5.28245e-06
KIAA0825	-1.1263	3.51973	0.0893796	0.384581		PHC1	-0.790092	5.644	3.59485e-07	1.91561e-05
CPS1	1.12599	1.37232	0.23641	0.600868		LIPT2	0.790022	1.36597	0.190212	0.399178
AP1S3	-1.12531	1.78466	0.270414	0.635593		ADAMTS2	-0.789875	5.47929	3.82707e-06	0.000126657
LAMC1	-1.12515	9.11547	8.81388e-14	5.73034e-11		AVPI1	0.789708	1.67395	0.187162	0.395213
LIPT2	1.12512	2.11183	0.155578	0.500122		MPC1	0.789494	3.46047	0.00949422	0.0531262
TMEM110	1.12491	1.11547	0.298239	0.663815		ITPKB	-0.789241	1.36016	0.175178	0.380543
FBXO45	1.12444	4.28393	0.00475362	0.067205		LOC101928847	0.789067	1.6797	0.0861776	0.242272
BEST1	1.12414	2.35179	0.125878	0.452026		POPDC2	-0.7887	4.38918	0.000528055	0.00617278
SCML2	1.12379	5.76346	2.20714e-07	3.67942e-05		RBMY2FP	-0.788657	1.36886	0.234133	0.453195
NPL	-1.12349	1.66766	0.233575	0.596886		OBFC1	-0.788646	3.54242	0.015817	0.0759184
LOC728730	-1.1221	0.84981	0.279978	0.646		ZNF45	-0.788242	4.29979	0.000930416	0.0093812
SLC47A1	-1.12185	2.08458	0.195066	0.553807		ZNF784	0.788027	4.11399	0.000359446	0.00460995
C9orf116	1.12119	2.56273	0.0754685	0.352365		ARHGDIB	-0.787751	1.77199	0.141862	0.332532
PRX	-1.12113	1.82446	0.258561	0.62376		ATP8B1	-0.787608	1.97842	0.073927	0.219086
PHYKPL	-1.12077	3.15681	0.032066	0.219104		TP53	-0.787462	7.32529	3.46644e-06	0.000119462
FIZ1	1.11837	4.71218	0.00347562	0.0539947		MPV17L	0.78687	2.92948	0.0388574	0.141109
VILL	1.11791	1.63126	0.329399	0.695399		ADCYAP1R1	-0.786054	5.10772	1.45147e-05	0.000374605
PNPLA5	-1.11779	3.27047	0.0305345	0.213446		GCH1	0.785645	6.12986	1.82133e-08	1.53322e-06
CBLN2	-1.11767	2.19613	0.221257	0.585454		KCNIP2	0.785626	1.36737	0.163013	0.363813
HIST1H3F	1.11696	8.34262	7.89683e-11	4.27843e-08		ZNF439	0.785119	2.53308	0.067646	0.206947
IFIT2	1.11667	1.62206	0.354053	0.715029		MRPS18B	0.785035	6.13111	1.00841e-08	9.43915e-07
PARP8	-1.11651	3.05949	0.0547827	0.295982		MRPS24	-0.784655	4.02699	0.0040279	0.0284023
ZNF469	-1.11532	1.75978	0.241853	0.607576		ARMT1	0.78463	4.03132	0.00223194	0.0183816
ZC2HC1C	-1.11447	1.11784	0.379695	0.731109		CSTB	0.78436	4.66632	0.000321662	0.00427152
FBLN7	1.114	5.25624	6.54772e-05	0.00318877		NR2F6	-0.784268	5.07182	3.68502e-05	0.000792816
UBXN2B	-1.11372	2.98126	0.0776746	0.357115		CNKSR3	-0.783865	4.07138	0.00235945	0.0191179
FABP6	1.11341	0.632316	0.384062	0.73419		IRF2BP1	-0.783735	5.93639	2.75651e-06	0.000100217
FOXA3	1.11309	0.934792	0.340605	0.705036		NCKAP5	0.783246	0.807326	0.232578	0.451482
MRPL24	-1.11252	6.13053	9.1988e-07	0.000113916		ZNF48	-0.78296	4.87463	2.58233e-05	0.000597606
TCHP	1.1118	5.22352	0.000204828	0.00756642		PRKXP1	0.782874	1.47279	0.122705	0.303149
MACC1	-1.10998	1.65721	0.299125	0.665103		VIP	0.782757	5.17485	3.9202e-05	0.000833408
SLC36A1	-1.10965	3.74931	0.0186265	0.159974		EXOSC8	0.782736	5.21638	3.55049e-06	0.000120037
LHFP	-1.10947	2.75088	0.143235	0.482884		JADE3	-0.782732	4.74102	5.75751e-05	0.0011179
RRP7BP	-1.10908	2.04944	0.159298	0.504743		PDE9A	-0.782709	3.93056	0.00502402	0.0332308
HLA-E	-1.10897	3.6367	0.0315329	0.216672		ZBTB46	-0.782487	2.562	0.0357677	0.133641
TRIM47	-1.10844	2.08315	0.228304	0.592544		KCTD3	-0.782295	5.71828	1.43747e-07	9.01511e-06
ZNF354B	-1.10841	1.65249	0.290049	0.656133		SLC7A5	-0.781594	4.90489	0.000116775	0.00191967
GATM	1.10789	2.82325	0.0477552	0.271896		TIMM23B	0.781198	1.92739	0.0961683	0.260747
COG6	-1.10759	4.45568	0.00549142	0.0735376		SLC25A37	0.78116	1.07186	0.15293	0.349145
C3orf35	-1.10735	1.78499	0.254082	0.620794		SLMAP	-0.78087	4.26911	0.00230793	0.0187728
PLK2	-1.10713	4.60344	0.00118161	0.0260416		KCNJ8	-0.780708	2.18128	0.11552	0.292484
SPRY1	-1.10641	4.0312	0.00704845	0.0869403		C2orf48	0.7806	0.955522	0.174159	0.37925
IL21R	-1.10599	0.960594	0.308825	0.676004		TTC32	0.780232	1.97132	0.0860639	0.242095
LOC151475	-1.10516	1.82905	0.209978	0.57216		FRMD1	0.7797	1.33631	0.260932	0.484583
TROAP	1.1047	4.8947	0.000513644	0.0146789		NT5M	-0.779161	2.68221	0.033341	0.12785
IL2RA	1.10454	0.987583	0.35892	0.717647		ADAMTS13	0.778749	1.13269	0.186372	0.394476
PMS2P5	1.10448	1.09255	0.25731	0.622821		HNRNPH2	-0.778335	1.84715	0.135292	0.322802
CCR10	-1.10362	0.631378	0.427791	0.764824		PAK6	0.778151	1.93369	0.0704389	0.212121
LOC100133315	1.10321	3.22421	0.049565	0.278361		STK40	-0.77782	3.79925	0.00746274	0.0444178
AOX1	1.10267	1.74939	0.201912	0.561357		PIM3	-0.777715	4.87117	4.33662e-05	0.000897594
ARSJ	-1.10193	2.65389	0.119949	0.440119		CCDC18	0.777406	2.37172	0.0570442	0.184148
CCDC64	1.10136	2.80565	0.109931	0.421132		PPFIA1	-0.777303	6.11535	3.1226e-08	2.44792e-06
HAPLN3	-1.10045	1.98129	0.237002	0.601616		WDR45	-0.777279	6.18757	5.73165e-07	2.8304e-05
ZFP69	1.10006	2.13923	0.158617	0.503786		GPRC5A	-0.777053	1.983	0.118731	0.297432
PIK3R1	1.09983	6.88208	1.37623e-08	3.25367e-06		SLC2A3	0.77689	2.79743	0.0506679	0.169248
DENND1B	-1.09912	1.14111	0.486906	0.805045		DKFZP434L187	0.776584	0.651758	0.221546	0.43773
NACC2	1.09886	2.8027	0.0718956	0.343572		FRG1BP	-0.776543	1.84961	0.145529	0.338389
PDE7A	-1.09857	3.23257	0.0353927	0.230352		TMEM216	0.776427	2.49949	0.0762925	0.224055
PPP4R1L	1.0984	1.02906	0.309348	0.676612		ZNF761	-0.776275	1.9682	0.0774147	0.226185
CAMKK1	1.09832	2.64253	0.129871	0.458765		DPY19L1	-0.775691	5.00411	6.20313e-06	0.000187937
HIST1H3H	1.09678	8.20201	1.41781e-13	8.77894e-11		C1QTNF4	0.775629	2.14714	0.102177	0.271191
TBC1D7	-1.09654	3.71024	0.0118559	0.120912		FAH	-0.77558	3.45625	0.0112757	0.0601811
LOC100507462	1.09564	2.66498	0.108142	0.418377		ATXN7L2	0.775475	2.66171	0.0246932	0.103242
NEK4	1.09551	4.73616	0.00019457	0.00735464		VAMP1	0.775295	1.03779	0.269756	0.494454
CELF6	-1.09448	2.78159	0.0918748	0.38939		FAM110B	-0.77509	2.90724	0.0160749	0.0768398
ARL17A	-1.09288	2.86	0.0896474	0.385351		HMHA1	0.77486	0.811776	0.24344	0.464333
TERT	1.09248	3.40563	0.0473365	0.270795		ADD2	-0.774296	5.98896	4.16861e-05	0.000871448
LOC101928372	-1.09167	1.30318	0.337643	0.703448		FGF11	0.774176	2.13477	0.0780448	0.227211
E2F8	1.09125	3.58801	0.0519328	0.285291		TLK1	-0.774114	5.19064	3.62884e-06	0.000122028
CYP2U1	1.09114	3.68549	0.0117113	0.120355		RMRP	0.774071	4.61054	0.000174916	0.00263712
CENPP	1.09085	3.13079	0.0528869	0.288988		CHSY1	-0.774062	5.15577	0.000158629	0.00243448
PACRGL	-1.08926	3.36434	0.0418972	0.254479		NADK	-0.774006	4.72412	3.97714e-05	0.000839819
DGKE	1.0891	3.86435	0.0228862	0.179812		LRRC3	-0.773074	2.71868	0.0262558	0.108082
PROSC	-1.08758	4.08302	0.00497068	0.0688828		KIF3C	-0.772832	6.19182	6.92443e-06	0.00020436
METTL2B	1.08754	3.44724	0.0485558	0.274867		EME2	0.772743	1.09318	0.220335	0.436185
TMEM151B	1.08724	4.04763	0.00642959	0.0817543		SUZ12	-0.772705	4.66284	9.50017e-05	0.00162788
KLHL32	1.08688	1.29295	0.386227	0.736219		C6orf47	-0.772602	3.6433	0.0153331	0.0741985
FYN	-1.08663	5.62163	2.70967e-05	0.00168841		RIN2	-0.772594	0.857802	0.287838	0.514442
SNHG12	1.08661	1.34282	0.365052	0.721832		JAK3	0.772253	3.27895	0.0163889	0.077984
UGDH-AS1	1.08492	2.84541	0.0981168	0.401174		C1R	-0.772175	1.39605	0.195901	0.406415
RASA2	-1.08435	4.41148	0.00595306	0.0774076		PMS2CL	-0.771479	1.57529	0.135997	0.323463
CLDN23	1.08391	2.36967	0.229623	0.594068		SLC25A30	-0.771377	3.28447	0.00789739	0.0462451
INPP5D	1.08366	3.21719	0.0728952	0.345476		RPS19BP1	-0.770949	4.48332	0.000176127	0.00264887
MFSD9	1.08307	2.57661	0.088359	0.383361		ATP5J2	0.770397	5.09909	0.000712924	0.0077088
NRG1	-1.08302	2.08373	0.225764	0.588888		FOXK2	-0.770392	5.43586	2.77492e-06	0.000100354
CA12	1.08282	1.49101	0.390085	0.73812		SEC14L1	-0.770307	7.74118	3.02709e-09	3.39007e-07
LOC100129461	-1.08263	1.31515	0.31194	0.679656		POLR2F	-0.76984	4.32159	0.00362937	0.0263883
EPB41L4A-AS1	1.08238	2.64673	0.0787076	0.359614		CD163L1	0.769371	2.32498	0.0529609	0.175043
PCTP	-1.08197	3.01728	0.128264	0.455314		RRAGC	-0.769208	3.49008	0.0104787	0.0570139
SLC10A7	-1.08196	2.20481	0.18946	0.54697		SLC18A3	-0.769062	5.61388	0.000266093	0.00366366
WDR78	-1.08145	1.63486	0.252323	0.619282		SPOCK1	-0.768823	4.42773	0.00015883	0.00243448
PACSIN3	-1.08135	5.57234	5.26723e-05	0.00269645		MPV17L2	0.768534	4.38854	0.000400503	0.00497578
MAN1C1	-1.08102	2.45942	0.147218	0.489834		STRN	-0.767859	5.62356	1.3427e-06	5.65152e-05
NHLRC3	-1.0807	2.07905	0.309495	0.67682		SHD	-0.767599	5.80395	7.39544e-08	5.04136e-06
LINC01560	1.08061	0.706206	0.348935	0.711383		TYMP	0.767482	1.5264	0.194084	0.404141
COPZ2	1.08045	1.26636	0.404596	0.747539		UBAC1	-0.767448	4.69375	0.00141851	0.0129967
ASGR1	1.0797	2.49742	0.149401	0.491938		SIAH2	-0.767075	2.19281	0.12153	0.301494
SYTL4	1.07916	3.24447	0.0467377	0.268811		HPS3	-0.766539	4.83244	0.000102927	0.0017329
BRMS1L	-1.07897	3.6631	0.0347662	0.2282		RAB4A	-0.766525	4.30692	0.00389436	0.027754
RFX7	-1.07872	5.34215	0.000150178	0.00599172		TMEM110	0.766271	0.712163	0.258724	0.482053
FAM111A	1.07832	3.01799	0.102331	0.409776		ASAP2	-0.766114	6.65979	2.60131e-07	1.51057e-05
GYG1	-1.07815	3.09172	0.0634349	0.321577		SCNM1	-0.765953	3.32824	0.00546764	0.0354246
ASPHD2	1.07797	4.27662	0.00603302	0.0780379		C2orf15	-0.765545	1.74945	0.160154	0.360204
ASTN1	-1.07643	4.95813	0.000422116	0.0125682		FKBP5	-0.765389	3.6735	0.0133211	0.0673411
NHS	1.0759	2.38251	0.0951011	0.395585		SLC25A23	-0.765252	2.73782	0.031042	0.121438
NSUN5P1	1.07561	1.97641	0.260644	0.626334		REPS1	-0.765143	5.76184	2.79851e-07	1.59554e-05
GDF15	-1.07557	7.3153	7.55287e-08	1.46582e-05		LOC101928809	0.765094	1.09623	0.219276	0.434773
ZNF266	-1.07501	2.73446	0.123457	0.447787		CDKL3	0.765079	2.39613	0.0369725	0.136341
RFPL1S	1.07468	4.20251	0.0119563	0.121744		PNPLA4	0.765067	2.21184	0.0631248	0.197106
MAFK	-1.07398	2.05812	0.193345	0.551088		SPATS2	-0.764904	4.89813	0.000138115	0.00218734
LOC101928786	1.07321	0.859345	0.332137	0.698158		POLDIP2	-0.764424	5.91788	5.53495e-07	2.74631e-05
CKMT1A	-1.07263	2.59651	0.205615	0.565859		MYL5	0.764208	1.45035	0.140362	0.330313
INHBA	-1.07196	4.19172	0.00572139	0.0753751		TIGD3	-0.76391	1.59698	0.27975	0.505897
PCDHB7	1.07194	2.08431	0.196245	0.554492		TTYH3	-0.763835	8.1191	3.54174e-06	0.000120037
HFM1	1.07155	1.39843	0.311076	0.678739		SRSF2	0.763709	8.34324	2.77993e-09	3.14132e-07
ZNF137P	1.0709	5.02362	0.0220724	0.17557		NLN	-0.763563	5.66349	7.1971e-06	0.000211413
FAM227B	1.07089	2.17019	0.214783	0.578224		ATP1A1-AS1	-0.763413	1.22618	0.265716	0.489901
RGS2	-1.07086	3.45245	0.0720745	0.343794		BEX1	0.76333	6.31178	1.58459e-06	6.39085e-05
CDKL2	-1.07071	2.16237	0.265752	0.630853		UBE2C	0.763287	5.80144	2.38888e-06	8.99563e-05
MAP7	1.07067	4.68043	0.001679	0.033129		TRANK1	0.762119	1.10376	0.205638	0.417975
CPNE3	-1.07006	6.79469	1.21055e-07	2.21701e-05		HSPA1B	0.761744	4.70988	0.000104215	0.00175224
CGNL1	1.06999	3.40385	0.0258755	0.193122		LIFR	-0.761528	3.14748	0.0131235	0.0665619
FREM1	-1.06927	4.38633	0.0131782	0.129423		MRPL45	0.761412	4.33353	0.000679499	0.00747628
FAM179A	1.06919	2.28087	0.156354	0.501044		NUDT22	-0.7614	4.29151	0.00112284	0.0109687
IQCB1	1.06865	4.53969	0.0018883	0.0354787		PCBP4	-0.761156	5.95795	0.00072154	0.00778854
SEPT11	-1.0674	6.98997	5.04355e-10	2.04942e-07		FAM175A	-0.760771	2.99409	0.036242	0.134731
NR2F1-AS1	1.06738	1.21949	0.34529	0.709066		GTPBP6	-0.760302	5.51898	0.000347297	0.00450015
ACADS	-1.06709	2.83842	0.0918168	0.389384		SMARCB1	-0.760138	7.76823	3.28098e-09	3.60994e-07
PLCH1	-1.06705	1.94081	0.270188	0.635437		FMNL3	-0.759809	4.57511	7.81043e-05	0.00140004
KATNAL2	-1.06677	1.83394	0.290869	0.656952		RTN4R	-0.759798	2.61543	0.0339981	0.129146
PSG4	-1.06625	1.40639	0.383651	0.733835		NUDT3	-0.759563	3.90165	0.0173084	0.0808106
ACBD4	1.06517	1.94875	0.257793	0.622832		BFSP1	-0.75955	1.57557	0.196137	0.406702
CDK20	1.06514	4.36685	0.00805575	0.0952841		KCTD18	-0.759341	2.37857	0.0812146	0.232468
RAB12	-1.06469	3.16453	0.115497	0.431781		PTPRG-AS1	0.759204	1.1434	0.204403	0.416409
VSTM2A	1.06458	2.63291	0.200797	0.559635		ETV6	-0.759103	4.63649	0.000223411	0.00319415
HIST1H2AK	1.06448	4.94358	0.000577297	0.0160637		ZNF641	-0.758523	2.70138	0.0346983	0.13109
LOC100506834	1.0643	0.813437	0.279739	0.645821		ANAPC5	-0.758431	6.49602	3.98192e-08	3.02698e-06
FRZB	-1.06414	3.33174	0.0558286	0.298986		SUSD5	0.758339	2.78053	0.0267103	0.109379
KLF3-AS1	1.06395	2.02956	0.322859	0.68959		LZTS3	-0.75758	3.31446	0.0094606	0.0529988
TAF4	1.06361	4.82592	0.000197919	0.00739264		TNFRSF10A	0.757526	3.94377	0.00198241	0.0167524
SPINT2	1.06271	1.42131	0.358604	0.717484		KRT18	-0.757198	3.97926	0.000995233	0.00993095
GPRC5B	-1.0622	3.10245	0.0884906	0.383548		CCDC85C	-0.757123	4.01004	0.00474183	0.0318473
ENTPD1	1.06193	1.49329	0.262651	0.62731		FCMR	-0.756719	1.64996	0.164795	0.366298
HNMT	-1.06161	1.88662	0.238281	0.603383		SLC31A2	0.756663	2.71593	0.0660304	0.203323
CPVL	-1.06146	2.19368	0.210673	0.573103		MMD	-0.756552	4.2621	0.000281362	0.00383183
ROCK1	-1.06082	5.17861	0.000857346	0.0210341		RNF103	-0.756309	3.95675	0.0028455	0.0219773
ABCD1	-1.06038	5.35357	0.0133955	0.130874		SCARNA16	0.756167	4.48267	0.0135662	0.0682547
PAPLN	1.05869	1.28213	0.363974	0.721347		DUSP7	-0.755814	3.27618	0.00706458	0.0426014
NYNRIN	-1.05793	5.47488	0.00268499	0.0453415		C11orf63	-0.755543	3.55487	0.00668135	0.0408601
PPCDC	1.05756	2.30024	0.125097	0.449992		ADGRA2	-0.755474	4.03672	0.00108945	0.0107092
CCNG2	-1.0572	4.45092	0.00205654	0.0376971		CACNA1D	0.755284	0.656567	0.268374	0.492857
LZTS3	1.05672	4.63962	0.00154696	0.0313808		LPCAT4	-0.755278	3.98278	0.0032412	0.0242854
LIN7B	1.05613	2.86352	0.0922712	0.390179		STK24	-0.755271	5.95324	3.36419e-06	0.000117214
SERPINF1	-1.05606	6.18797	4.4765e-07	6.10494e-05		ZBED1	-0.754864	6.03747	5.53947e-07	2.74631e-05
TSC22D1-AS1	-1.05503	1.45032	0.286493	0.652719		PROCR	0.75478	2.29311	0.164415	0.365844
LINC00202-2	1.05476	0.8491	0.320269	0.687431		THOP1	-0.754675	5.88558	7.70798e-07	3.57067e-05
CRISPLD1	-1.05425	5.81655	8.18955e-06	0.000634903		TSPY26P	0.754631	2.16259	0.121259	0.301059
POPDC2	-1.0542	4.92659	0.00091343	0.0220828		ABCG4	-0.754466	0.958768	0.198181	0.408846
AKAP7	-1.05244	1.28278	0.418605	0.757461		KLF15	-0.754323	2.78661	0.0675255	0.206709
ZYG11A	-1.05227	2.58212	0.10879	0.419614		DUSP2	0.754076	1.39656	0.208742	0.421687
SCYL3	-1.05218	3.79998	0.0121757	0.122444		LARP6	-0.75405	4.17922	0.000773746	0.00817615
DERL2	-1.05195	4.48799	0.00362675	0.0554807		NUBP1	0.753771	5.56138	4.50964e-06	0.000143786
PLCL2	-1.05165	2.98164	0.0680493	0.334385		MAPK8IP1	-0.753693	4.50453	0.000211216	0.0030557
ATP1A1-AS1	1.05154	1.19477	0.362718	0.720284		KDM5D	0.753466	2.68438	0.124558	0.30628
TSPAN7	1.05101	5.16939	7.41292e-05	0.00350574		TNK2	-0.753012	4.12749	0.00136865	0.0126787
TMEM136	1.05092	3.20772	0.0314546	0.21629		JAK2	-0.752701	2.84738	0.0336054	0.128271
MMP28	-1.05087	1.76938	0.246207	0.613589		TMEM100	-0.751909	3.95189	0.00955345	0.0533367
PTPN3	-1.0505	1.79195	0.305233	0.672702		ZNF501	-0.751467	2.28494	0.0693205	0.210122
DUSP8	1.0504	4.73782	0.00175288	0.0342746		FBLL1	-0.751462	4.93276	1.4553e-05	0.000374822
BACH1	1.05032	4.67491	0.00177429	0.0345376		UBE2E3	-0.75054	4.19561	0.0104983	0.0570785
RAP1B	-1.04976	4.37106	0.0057589	0.0757159		C11orf95	-0.750343	4.39568	0.00283891	0.0219763
TNS3	-1.04909	6.0352	9.09166e-07	0.000113672		BSN-AS2	0.750205	1.03064	0.19504	0.405244
COL11A2	-1.04854	2.02673	0.260687	0.626334		PBX2	-0.750161	4.97065	0.000834835	0.00866833
NT5DC3	-1.04824	3.40882	0.0577785	0.305564		IDH2	-0.749711	7.48179	7.2697e-10	9.21049e-08
SHB	-1.04761	4.07815	0.0216363	0.173772		SLC7A2	-0.749694	1.30293	0.1658	0.367622
TRIB3	-1.04742	4.05303	0.0918325	0.389384		ANKRD40	-0.749465	4.62749	0.00012647	0.00203897
FBXW4	1.04706	3.74481	0.0344724	0.227535		CD83	0.749363	1.11664	0.215831	0.429846
RUNX1T1	-1.04599	4.09896	0.0110631	0.116027		PDE6D	-0.749275	4.63972	0.000205151	0.00297826
GPR85	-1.04586	2.40211	0.113163	0.428867		TMOD2	-0.749116	4.88111	0.000314458	0.00420047
GFRA3	-1.04554	2.48735	0.180798	0.534785		RHPN1	-0.748836	2.18942	0.0775594	0.226502
HEG1	-1.0453	3.77757	0.0168032	0.149398		RAP2A	-0.748286	2.86636	0.0553837	0.180436
KNDC1	-1.04505	1.16322	0.362243	0.719698		PHLPP2	-0.747701	3.00908	0.0181813	0.0835645
PNMA3	1.04489	1.40514	0.39596	0.742204		LRRN2	-0.747447	1.35261	0.195508	0.405734
ISL2	1.04452	5.61881	8.01913e-06	0.000629865		PAXIP1-AS1	0.747208	2.07869	0.101705	0.270445
PCDH10	1.04422	1.42002	0.286779	0.652948		DPH2	-0.747158	5.80553	6.42807e-05	0.00121427
ZMYND19	-1.04385	3.66069	0.0411542	0.252537		HADH	0.746682	5.37701	0.000162438	0.00247566
MOCOS	-1.04272	1.13642	0.466637	0.793276		ZDHHC3	-0.746586	3.93018	0.00437647	0.0300449
TEX2	-1.0417	5.45326	3.74252e-05	0.00209748		NCKAP1	-0.746166	7.19633	2.92086e-11	5.46811e-09
EID2	1.04154	4.58717	0.00557823	0.0740692		FAM98A	0.745984	5.58813	7.37736e-05	0.00134497
GRK5	1.04138	5.21516	0.000630432	0.0172044		B4GALT6	-0.74562	2.02418	0.0804268	0.231057
PCDHB8	1.04122	2.24985	0.18542	0.5418		ZNF165	-0.745233	0.993021	0.378253	0.605372
ARIH2OS	1.04077	2.10039	0.148484	0.491137		DDX26B	-0.745	2.2181	0.119948	0.299068
ZFP36	1.04032	2.62188	0.175113	0.526716		DVL1	-0.744611	3.75755	0.00383721	0.0274854
SMIM18	1.03941	3.12485	0.0625335	0.317922		MCAT	0.744057	2.83947	0.0214677	0.0938221
JPX	-1.0393	1.2957	0.322201	0.689076		IVNS1ABP	-0.743921	7.22796	1.04491e-08	9.70833e-07
TUBD1	-1.03928	2.7374	0.127474	0.454274		LINC01004	-0.743903	1.09923	0.303638	0.531399
SPC24	1.03925	6.19641	2.79706e-06	0.00027977		LOC101928940	-0.743362	2.06706	0.0997149	0.266963
LOC101929140	1.03881	1.85592	0.232057	0.596567		SRCIN1	-0.743326	4.95992	3.68204e-05	0.000792816
SCARB1	-1.03814	4.40031	0.00581199	0.0762239		MRPL46	0.743111	4.43841	0.0021892	0.0181488
HIST1H2AM	1.03711	7.79588	2.53443e-07	3.97051e-05		LINGO2	-0.743022	2.61477	0.0504204	0.168646
NOTCH1	-1.0371	4.63811	0.00138167	0.0292128		RALGPS1	-0.742962	3.63578	0.00388228	0.0276836
ANKIB1	-1.03645	6.36019	7.18356e-07	9.265e-05		RUNX1T1	-0.742332	4.23794	0.000659082	0.00733529
DNER	1.03596	2.97713	0.104802	0.414552		FCHO2	-0.741899	3.62099	0.00865297	0.0494939
ABI3BP	1.0353	2.36289	0.21031	0.572823		ZNF57	0.741863	2.71313	0.0717111	0.2148
EFNA4	-1.03505	4.00282	0.0235399	0.183287		ERCC5	0.741599	1.98016	0.117423	0.295453
CALD1	-1.03491	8.53327	4.21668e-10	1.76869e-07		CCDC92	-0.741552	3.89692	0.00778518	0.0457663
SRR	-1.03477	3.98829	0.0134876	0.131174		ZYG11B	-0.7412	5.09007	1.12027e-05	0.000302184
SERPINA5	-1.03474	4.95561	0.000406097	0.0122517		ZADH2	-0.740857	4.33232	0.00207048	0.0173364
TIPARP	-1.03326	3.11049	0.0709748	0.341051		PDE5A	-0.740843	3.70601	0.00218131	0.0180954
TIGD6	-1.03326	3.19089	0.155713	0.500122		CA11	-0.740119	2.72257	0.0638382	0.19869
SFXN5	1.03326	3.44366	0.0506001	0.281177		RPL23A	0.739832	8.31971	2.19467e-11	4.43995e-09
SORBS2	1.03266	4.10344	0.00667904	0.0839543		REEP6	-0.739682	3.74159	0.00192033	0.016419
KCND1	-1.0325	3.21046	0.116669	0.433578		SDHAP3	0.739475	1.03894	0.277479	0.503095
FMN1	1.03217	5.08738	0.00117824	0.0260114		NOX3	0.739219	2.37368	0.0777351	0.226732
RIMS1	-1.03177	2.46463	0.193389	0.551094		GPR63	0.739148	1.75218	0.11765	0.295788
IQSEC2	-1.03176	3.10392	0.107077	0.416384		RAB15	-0.738789	1.14604	0.267369	0.491723
CACNA1G	-1.03097	1.39725	0.447595	0.780068		DYRK2	-0.738481	4.43338	0.00257391	0.0204203
GPR176	-1.03093	2.99527	0.150045	0.493433		SLC44A2	-0.73832	5.43419	0.000283509	0.00385422
DENND1C	-1.03074	0.663747	0.301419	0.667772		GAS6	-0.737854	6.17541	0.000639091	0.00717005
FAM155B	1.0301	2.01956	0.22287	0.586614		IDH1-AS1	0.737782	0.805526	0.219042	0.434378
TGFBR1	-1.02966	5.74408	1.2597e-05	0.000915074		NANOS1	-0.737737	3.51651	0.0110806	0.0594712
LOC100128770	1.02935	1.31195	0.402371	0.745962		IKZF5	-0.737703	2.75924	0.0612154	0.192872
PPM1F	-1.02895	5.61647	4.07995e-05	0.00221973		MEFV	0.737549	0.730419	0.345648	0.574612
LAMB3	1.02757	0.761996	0.481106	0.802463		NUDT17	0.737275	2.16939	0.103849	0.274366
ARHGAP6	-1.02663	2.76408	0.204689	0.56461		RRM2B	0.737263	4.62699	0.00118899	0.0114056
FAM63B	1.02594	4.23366	0.00550949	0.0735905		SLC35E2B	-0.737104	3.99705	0.0026276	0.0207497
AQP1	-1.0255	3.67294	0.0731864	0.346052		B4GALT5	-0.737027	4.50981	0.000261474	0.00360781
EPHA2	-1.02499	5.00558	0.000398887	0.0121951		IQSEC2	0.736875	2.84027	0.0320448	0.124208
DLEU1	-1.02369	3.43476	0.101524	0.407948		SEMA3B	-0.7366	1.69547	0.307153	0.534789
APLNR	1.02327	1.00648	0.356068	0.716133		GPLD1	-0.736327	3.14079	0.0207574	0.0916437
RYK	-1.02242	3.86067	0.0276848	0.201334		HSD3B7	-0.73605	2.82941	0.0286071	0.114274
TGDS	-1.02168	2.72085	0.106177	0.415764		TMEM126B	0.735933	3.96734	0.00212052	0.0176565
MYL10	1.02157	0.881626	0.508795	0.817782		MLXIP	-0.735909	4.2027	0.00202293	0.0170293
KCTD20	-1.0211	5.47053	0.000368899	0.0115308		TGOLN2	0.735899	6.83081	1.21922e-07	7.84238e-06
CLN5	-1.02076	3.33508	0.0471571	0.270291		ZNF322	-0.735854	5.53462	9.32937e-06	0.000260041
MYCL	1.02075	2.03115	0.188348	0.546302		FLNC	-0.735447	3.73824	0.00212137	0.0176565
CCDC146	1.02051	1.93865	0.29361	0.659381		MPP6	-0.735312	4.32962	0.000398773	0.00496211
CYB5D1	1.01986	3.50291	0.0625146	0.317922		TLE4	-0.735156	5.99802	6.12156e-06	0.000186366
ZNF521	-1.01937	3.45296	0.0326457	0.221339		KIAA1755	-0.735116	1.98093	0.15113	0.346992
NENF	-1.01892	4.10367	0.0126165	0.125807		RELT	-0.734545	3.08306	0.0150094	0.0731118
SNHG8	1.01841	3.34302	0.0702042	0.339355		ST20	0.734521	2.01911	0.177659	0.383837
MYCN	1.01807	3.49485	0.0512238	0.283428		ACOT11	0.734161	5.44103	1.41861e-05	0.000366879
ATXN1L	-1.01718	3.75878	0.0597586	0.310817		TMEM178B	-0.734107	4.42266	0.00037534	0.00475065
ACAP3	1.01687	5.72551	4.09428e-06	0.000374915		TCEAL7	0.733834	4.97297	2.08853e-05	0.000500888
SPAG6	1.01655	3.89928	0.0218836	0.174894		TMEM261	0.733781	5.29377	4.71673e-05	0.000955766
SLC18A1	-1.01625	6.87221	4.34866e-07	6.0155e-05		PRR3	0.733752	4.99626	0.00145475	0.0132416
IFITM2	-1.01615	0.823916	0.476872	0.799753		XRCC2	0.733408	4.00116	0.00501138	0.0331703
HRH3	1.01574	1.89095	0.272339	0.637774		TBC1D12	-0.733108	2.42499	0.0733157	0.21782
THOC3	1.01466	2.7522	0.122762	0.446136		PCAT6	0.732828	0.49466	0.292027	0.519349
SLC8A3	-1.01402	6.60293	1.98359e-08	4.37164e-06		MYLK3	-0.732198	2.14033	0.127726	0.310767
RNF166	1.014	3.41581	0.0350049	0.228963		LOC642852	-0.731782	3.24855	0.0290812	0.115469
HIRIP3	1.01349	5.91266	1.61904e-06	0.00017841		NEK5	0.73107	1.24587	0.186611	0.394812
COL4A2	-1.01317	6.59899	0.000760701	0.0194713		PDE11A	0.730769	1.30266	0.201546	0.41311
TMEM159	-1.01316	2.19929	0.223163	0.586813		ZNF704	-0.730749	5.71534	1.1452e-06	4.95317e-05
ZNF396	1.01296	2.39803	0.140838	0.478807		FYN	-0.730721	5.9807	1.71642e-06	6.87829e-05
MARVELD1	-1.01262	4.48224	0.00559402	0.0741479		CISH	-0.730642	2.26448	0.101527	0.2702
TIMM23B	-1.01189	1.92875	0.297894	0.663761		RNF19B	-0.730546	3.61678	0.0195812	0.0877489
TEAD4	-1.01184	3.4143	0.0504259	0.280929		TMEM161B-AS1	0.730508	1.40584	0.197886	0.408668
C4orf26	1.01155	1.10312	0.386256	0.736219		BMPR2	-0.730479	6.46346	4.41726e-09	4.65594e-07
TNFAIP2	1.01154	1.52391	0.254103	0.620794		MXRA8	0.730273	0.888806	0.23394	0.453012
ROBO2	1.01115	5.74497	4.79845e-05	0.00254671		CTBP1	-0.730063	6.83527	6.58438e-08	4.5378e-06
CORIN	-1.01082	2.94906	0.120744	0.441889		B4GALT2	-0.729439	1.75873	0.232993	0.451969
LOC100506127	-1.00999	3.23094	0.0779813	0.357929		PFDN1	0.729326	4.98476	0.000535684	0.00625032
MYLIP	-1.00959	3.55055	0.0750798	0.351933		CTSS	0.728816	0.937968	0.262732	0.486198
ZNF30	1.00931	2.48111	0.1811	0.53504		ERBB2	0.728726	1.2716	0.264516	0.488131
GPR135	-1.00929	1.68965	0.289267	0.65539		MID1	-0.728657	3.7641	0.00330634	0.0246414
PAXIP1-AS1	-1.00898	2.18391	0.212324	0.575417		CBS	0.728479	1.76742	0.202487	0.414331
SLAIN2	-1.00866	5.20754	0.000259405	0.00889985		FITM2	0.728214	2.54287	0.0440621	0.154334
PLS3	-1.00836	6.19673	2.42629e-07	3.91563e-05		PSMG3-AS1	-0.727372	3.08413	0.0181519	0.0834882
SSFA2	1.00804	3.77543	0.0488166	0.275979		GALNT10	-0.727185	3.01433	0.0174591	0.0812881
ELFN1	-1.00768	2.11767	0.239328	0.60462		ATP2A1	-0.72718	1.13154	0.262554	0.486078
COL8A2	-1.0076	1.66225	0.290318	0.656409		LPCAT3	-0.727108	3.79589	0.00544708	0.0353821
STARD13	1.00689	3.17246	0.105223	0.41461		SOX7	-0.727073	3.34299	0.011332	0.0603811
MBOAT2	-1.0057	5.34892	0.000160706	0.00630518		CBLN1	-0.727048	2.38282	0.0687497	0.209235
FEZF2	1.00545	2.81042	0.113668	0.429784		ADORA1	-0.726849	0.747427	0.322868	0.551528
BMP8A	-1.00516	1.56238	0.380074	0.731405		ELK1	-0.726779	1.99472	0.18175	0.389158
PEAR1	1.00491	2.71389	0.124125	0.448896		LYRM2	0.726476	4.47162	0.000243463	0.00340821
LOC101927027	-1.00449	2.60438	0.195269	0.554043		ZCCHC7	0.725928	4.54737	0.000304102	0.00408389
LINC00880	1.00329	2.46194	0.231005	0.5954		EXOC5	-0.725854	5.98512	1.4286e-07	9.00451e-06
ZNF169	1.00307	3.09887	0.169759	0.51991		TARBP2	-0.725826	3.55367	0.0266997	0.109371
SLC12A7	1.00285	2.45729	0.136865	0.471183		MRPL36	0.725643	4.4532	0.000743542	0.00795077
HSP90AB4P	1.0027	0.835235	0.438648	0.772169		TRAF7	-0.725242	6.73759	4.37472e-08	3.24687e-06
POLE2	1.00228	3.95213	0.0134058	0.130874		BRINP1	-0.725202	2.28655	0.106064	0.277678
VCAN	-1.00227	8.79929	2.04001e-14	1.39612e-11		PANX1	-0.724889	6.40852	7.46528e-06	0.000217761
C1R	1.00226	2.47041	0.155048	0.49923		TEKT2	0.724804	1.40803	0.152451	0.348621
CTGF	-1.00148	1.64597	0.294155	0.659921		YIPF5	0.724784	5.21313	6.60326e-06	0.00019862
FAM92A1	1.00106	3.12132	0.0881346	0.383026		LOC101928738	0.72437	1.24404	0.20166	0.41311
GEMIN2	0.999532	3.32813	0.0973255	0.39917		SYBU	-0.724357	2.96879	0.0467862	0.161087
MTHFSD	0.998698	4.2464	0.00931966	0.104289		CHPF2	-0.724212	5.75962	8.56819e-06	0.000242598
ZNF586	-0.998467	2.53502	0.190102	0.54797		NR1D2	-0.724159	4.8178	0.000619972	0.0069868
OBFC1	-0.998111	3.98998	0.0169118	0.149798		LOC100505938	-0.724004	1.41549	0.142614	0.33367
ADCY5	0.997325	1.43561	0.392301	0.738433		RARG	-0.723986	3.82932	0.00788865	0.0462154
FAM107B	-0.997013	4.00856	0.0322357	0.219571		E2F4	-0.723289	4.44429	0.000340765	0.00444715
ADCY6	-0.996913	6.44436	1.15256e-06	0.00013381		GPC3	-0.722642	4.78207	0.000450684	0.00548827
DPF3	0.99568	3.62518	0.0475897	0.2717		THAP5	0.722509	4.87502	0.000223906	0.00319415
CELF2	-0.995582	1.68596	0.320951	0.688146		LENG1	0.72244	4.34163	0.000394638	0.00492043
LOC100129935	-0.994802	2.0114	0.274308	0.640364		VTRNA1-3	-0.722319	2.14773	0.227725	0.445078
CABLES1	-0.994391	2.28109	0.224296	0.587125		MAP3K10	-0.722133	2.43969	0.113166	0.288503
MFSD6	0.994185	5.85157	5.86789e-06	0.000492259		FAM169A	-0.721817	4.34667	0.000695895	0.0075967
ZNF843	-0.993341	1.48365	0.291981	0.657848		DTNB	-0.721626	3.82991	0.00686869	0.0417413
SUSD5	-0.992945	2.31304	0.170778	0.521227		ZNF771	-0.721625	2.82677	0.0658449	0.203172
ITGA9	-0.992939	5.97671	7.374e-06	0.000595554		TMEM234	0.720956	2.06921	0.0784672	0.227827
GRID2IP	-0.992602	2.64583	0.176643	0.5283		SNAI3-AS1	0.720761	1.25786	0.183842	0.391566
MT2A	-0.99247	2.54464	0.205646	0.565859		HELZ2	0.720742	5.5288	5.55358e-06	0.000171996
CPLX3	-0.992456	0.732794	0.491116	0.808375		METTL21A	0.720393	4.19104	0.00588567	0.0373226
DLK2	0.99236	1.64663	0.354411	0.715203		RNF8	-0.720315	3.8887	0.00406492	0.0285775
TUBA3FP	-0.991801	3.56618	0.0588092	0.307973		LOC728730	0.720017	1.03752	0.258947	0.482252
ZNF780A	-0.991387	2.8889	0.105177	0.41461		BAMBI	-0.719845	5.40806	4.07911e-06	0.000132894
TPTE2P1	-0.991205	1.03876	0.321624	0.688452		ITPRIPL1	-0.719727	3.75268	0.00987983	0.054712
HSD17B8	-0.991015	3.19849	0.0638952	0.323028		VAV3	-0.719642	1.33843	0.249427	0.470886
KLHL29	0.99065	2.4038	0.143947	0.48428		VPS37D	-0.719365	2.67313	0.0724579	0.21639
LOC100288778	0.990367	1.807	0.360036	0.71836		OSGEPL1	0.718392	3.80515	0.0113744	0.0605045
HIST1H2BK	0.990226	6.4171	1.13121e-06	0.00013381		FRS2	-0.718286	3.57026	0.013646	0.0684597
FZD4	0.990177	2.51084	0.190736	0.548952		STAT5A	-0.718154	2.3631	0.0743778	0.220171
ARMC5	0.989749	5.88786	0.000583313	0.0161723		LRP11	-0.717974	4.64528	0.000402472	0.00498544
NME5	0.989403	1.09807	0.400749	0.745132		ANKLE2	-0.717584	5.23784	1.68916e-05	0.000422056
STS	0.988694	2.77595	0.142467	0.481225		TSPAN8	0.71753	3.87841	0.00424337	0.0293896
RADIL	0.988638	6.30762	4.34367e-07	6.0155e-05		TOMM22	-0.717123	5.43622	0.0001091	0.00182458
MTMR12	-0.988475	3.16578	0.105501	0.4147		TXNDC11	-0.717041	3.59776	0.0206038	0.0911583
KCNH8	-0.987684	2.40439	0.165821	0.514107		TMEM260	0.716878	3.52535	0.0118061	0.0619597
SLC2A13	-0.987511	3.38587	0.0604161	0.313275		LIMK2	-0.716626	4.17225	0.00131408	0.0122365
MTRNR2L7	0.98725	2.55577	0.233527	0.596886		PYGO1	-0.716521	2.55047	0.114904	0.291651
SNHG10	0.986795	2.38285	0.163822	0.510712		PGP	-0.716215	3.69664	0.0173115	0.0808106
ZNF28	-0.986794	3.04866	0.103419	0.411367		TGFB1	-0.715553	2.51794	0.116885	0.294527
IZUMO2	0.98553	0.576193	0.526688	0.827524		MMP24	-0.715252	4.65197	0.000234543	0.00331291
DLAT	-0.985021	5.02192	0.00101327	0.0235278		PRX	0.71475	1.59245	0.166691	0.368945
MTRNR2L8	0.984618	6.4894	0.00746386	0.0903249		UNC5A	-0.714725	4.11066	0.00324308	0.0242854
LINC00506	0.984602	1.83732	0.278903	0.644769		TXNDC5	-0.714545	2.62811	0.053612	0.176451
AMPD3	-0.984261	3.24361	0.0977982	0.400526		PRKCH	-0.714529	3.30938	0.0160913	0.0768595
AGO4	-0.98369	3.23649	0.151679	0.494677		UXS1	-0.714169	5.19157	5.28463e-05	0.00104716
PSTPIP2	-0.983578	2.26757	0.246887	0.614325		SKA2	0.714127	4.38056	0.000619955	0.0069868
FAM43B	-0.982934	2.36329	0.228237	0.592488		SPAST	-0.714034	5.56111	8.16864e-07	3.75308e-05
CYSRT1	-0.982468	1.01211	0.314758	0.682386		MAD2L1	0.713791	7.00261	7.26099e-11	1.19835e-08
MMP9	-0.980847	0.861053	0.562223	0.846854		NXN	-0.713711	3.86635	0.0136001	0.0683436
RCAN1	-0.980648	2.15431	0.286476	0.652719		SIRT4	0.71358	2.00177	0.170947	0.374726
BSCL2	0.980539	1.39269	0.40467	0.747539		TLE1	-0.713572	6.50507	3.39177e-09	3.6675e-07
LTBP1	-0.980409	6.44268	4.15463e-06	0.000377781		SRRD	0.71326	3.0992	0.0734917	0.218282
MMP2	-0.980338	9.72132	1.20042e-14	8.67169e-12		LINC00102	-0.713257	1.12023	0.209361	0.422766
PQLC2	0.980092	3.7772	0.0148753	0.139558		LINC01482	0.713124	0.942136	0.284104	0.510386
MDM1	0.980088	2.84641	0.108327	0.418722		LINC01356	0.713122	0.990842	0.300369	0.528331
NBPF15	-0.980022	1.8736	0.273852	0.639873		NPY2R	0.712488	3.79213	0.00533755	0.0348692
DNAJC21	-0.979995	3.82645	0.0191292	0.16268		MED21	0.711934	4.93842	3.55538e-05	0.000776919
DENND3	-0.978906	2.81169	0.176842	0.5283		NEUROD1	0.711633	0.93145	0.217959	0.433121
CCDC61	0.977682	3.28086	0.0602423	0.312707		MPND	-0.711587	4.16179	0.008624	0.0494835
PASK	0.97762	5.4561	4.30061e-05	0.00231078		PAQR3	-0.711238	2.87029	0.055501	0.180586
PURB	0.977525	5.90154	1.34927e-05	0.000953511		DIRAS1	-0.710975	4.73875	0.000177413	0.00266184
TIMM8A	-0.977267	2.97753	0.128206	0.455233		NME4	-0.710866	4.91564	0.00115848	0.0111948
TBX4	-0.977056	0.598574	0.573281	0.852149		GPR137B	-0.710756	2.5754	0.0709682	0.213313
LOC400655	0.977055	2.38529	0.183483	0.538563		CHURC1	0.71068	2.4114	0.0824849	0.235085
SLC39A10	-0.976922	5.47892	0.000151818	0.00603698		LOC441242	0.710657	1.58024	0.156724	0.354903
B3GNT4	-0.976405	2.16075	0.274232	0.640364		NSMAF	-0.710257	3.96614	0.00281813	0.0218872
SCARNA18	0.976101	0.929742	0.426902	0.76418		SLC25A24	-0.710169	5.93143	3.40204e-07	1.84193e-05
GAL3ST1	0.975762	1.94089	0.22224	0.586298		BIRC2	-0.709886	4.83106	0.00151396	0.0136911
CNTNAP5	-0.975326	3.91958	0.0194892	0.164238		TXNL4B	0.709724	3.97773	0.00208977	0.0174514
ZDHHC18	-0.974849	4.25739	0.0191927	0.162947		PPEF1	-0.709612	4.59098	0.000346181	0.00449498
BSN-AS2	0.974845	0.985859	0.354131	0.715029		PGBD1	-0.709531	4.33355	0.000509099	0.00602418
DNAJB9	-0.974372	4.7375	0.00125651	0.0272307		RPL23AP82	0.709346	1.43642	0.153014	0.349273
MRPL34	-0.974336	4.85719	0.0164856	0.147989		RAF1	-0.709033	5.39657	8.35865e-06	0.000238279
PARP11	-0.974257	2.87884	0.149352	0.4919		TMEM151A	-0.708898	3.3443	0.0136629	0.0684763
PTPDC1	-0.974121	2.88359	0.202831	0.562347		FNDC4	-0.708368	2.61814	0.0538664	0.176871
OSER1-AS1	0.973561	3.51192	0.0908165	0.38743		CABP4	0.708294	2.10977	0.140206	0.330007
PTPN9	-0.973485	5.18125	0.00108679	0.0247488		KIAA1551	-0.708226	4.83951	0.00024316	0.00340778
PPP1R2	-0.973341	4.04125	0.0191283	0.16268		ETV4	-0.707498	4.9128	0.000117919	0.00193341
CCHE1	0.972843	1.83696	0.309677	0.676871		HERPUD2	-0.70745	4.80434	8.03951e-05	0.00142832
ERLIN1	-0.972494	4.32737	0.00750149	0.0904841		CECR5	-0.707299	5.73851	6.17031e-07	3.01145e-05
TTC3P1	0.971272	2.21756	0.185955	0.542402		TRIM67	-0.70706	1.66305	0.169478	0.372679
PDLIM2	-0.970878	1.93542	0.243684	0.61029		ADGRG1	0.706733	1.73371	0.174494	0.379776
PXK	0.970311	3.80797	0.0307221	0.213854		YPEL2	-0.705958	3.21215	0.0284269	0.113815
AGT	0.97013	0.877395	0.428061	0.765097		C11orf71	0.7057	3.01368	0.0426029	0.150696
HES4	0.969912	2.24062	0.278715	0.644769		SLC9B2	-0.705485	4.3921	0.000923067	0.00933712
NRAS	-0.969482	5.25544	0.0001933	0.00732791		B3GALT6	-0.70538	5.10896	3.21317e-05	0.000719694
HSD17B1	-0.969451	2.43351	0.298071	0.663761		USP6NL	-0.705372	3.62672	0.00785147	0.0460622
GUCY1A3	0.968789	3.14805	0.0797238	0.361905		RASD1	-0.705132	1.00318	0.242221	0.463207
TIGD2	0.968182	2.55528	0.153325	0.496561		PTPN11	-0.704863	6.24964	9.92323e-08	6.44907e-06
CCDC92	-0.96804	4.03883	0.0205666	0.169319		MMP11	-0.704853	5.13119	3.75512e-05	0.000804425
KRBOX4	0.967716	2.5679	0.140782	0.478807		STIM1	-0.704756	4.65829	0.000295045	0.00399648
PRR23C	-0.967149	3.20317	0.0753102	0.352365		ARHGEF37	-0.704704	3.28413	0.0287548	0.114608
SYS1	0.966555	3.52137	0.0435035	0.259723		FBXO15	0.704249	1.51771	0.21975	0.435437
RNF217-AS1	-0.965922	1.41979	0.322972	0.68959		ZNF813	0.704223	2.31406	0.0861788	0.242272
FHL3	-0.965825	4.47918	0.00666861	0.0839418		CDKN2AIPNL	0.704203	4.06612	0.00297089	0.0227135
USP27X	-0.965492	2.76934	0.164034	0.511128		SMPD2	-0.704195	2.83367	0.0408677	0.146311
N4BP2	-0.964967	5.6019	0.000972772	0.0229148		SUN3	0.704175	2.54985	0.0770679	0.225434
ARHGEF19	-0.964477	3.112	0.14353	0.483619		TMTC4	-0.704051	5.25535	0.000227464	0.00323112
LINC00339	0.964367	2.20344	0.170483	0.520863		ATG4C	0.704043	2.73425	0.043354	0.152621
DOT1L	0.964301	5.82619	3.2912e-05	0.00191051		OAF	-0.703739	1.61057	0.162909	0.363718
GRIP2	-0.964067	2.82899	0.170437	0.520863		FAAP24	0.703586	1.59938	0.175305	0.380624
LY6E	-0.964065	5.94453	0.000128247	0.00529394		DOK4	-0.703488	7.17775	8.44533e-07	3.86605e-05
ITGA2B	0.963945	0.64312	0.488733	0.806269		REPIN1	-0.703486	5.77057	1.58649e-05	0.00040039
LOC101928847	0.963908	1.25459	0.359148	0.717689		ATP2B3	-0.703413	4.7055	0.000938765	0.00942748
WDR90	0.963506	5.02836	0.000585104	0.0161875		LOC101927040	0.703328	1.06383	0.191428	0.400782
EEF1E1	-0.963502	1.40685	0.30583	0.673675		ZFP64	-0.703299	4.99545	0.000144604	0.00226202
NEK5	0.963372	0.878946	0.511277	0.818836		ZMYM6NB	0.703154	2.57446	0.126129	0.30863
CERS4	-0.963295	4.39267	0.0136391	0.131858		ZBTB22	-0.702782	3.31195	0.0415018	0.147676
HS6ST2	0.963018	5.60686	3.70929e-05	0.00208796		LOC100270746	0.702644	0.988749	0.264445	0.488078
SKIDA1	0.962819	4.74387	0.00488601	0.0682415		BAIAP3	0.702461	1.33937	0.169737	0.372918
SNED1	-0.9623	0.975541	0.469616	0.79476		TINAGL1	0.70237	1.45967	0.181832	0.389217
FAM83E	0.961903	3.00307	0.150424	0.493612		TUBA1C	0.701895	3.63554	0.00607362	0.0381862
TLL2	-0.961378	1.12217	0.389446	0.738008		JPH3	0.701797	2.02105	0.116725	0.294288
ZIC1	0.961339	2.43067	0.17678	0.5283		LOC101927027	-0.701793	2.04506	0.171538	0.37533
LINC00032	-0.961065	2.29011	0.199703	0.55916		SMIM20	-0.701352	3.66753	0.00762234	0.045124
RAB1A	-0.960751	6.00059	1.03536e-05	0.000773723		NOS1	0.700062	2.92795	0.0373387	0.137262
ACTG2	-0.960611	4.31003	0.00715307	0.0874989		GDF11	-0.699984	3.2553	0.0287908	0.114715
RAB3C	-0.960556	5.14079	0.000791571	0.0198703		FAM171A1	-0.699959	5.00478	0.000193141	0.00284006
SLC6A4	0.960448	0.954438	0.444106	0.777112		NRAV	-0.699906	1.1781	0.273457	0.498833
SMCR5	-0.960339	1.1219	0.3893	0.738008		RSPRY1	-0.699868	4.975	0.00194838	0.0165685
MAP4K1	-0.960085	1.07458	0.35711	0.716721		LINC00672	0.699657	1.92114	0.115723	0.292821
AK7	0.960028	3.4926	0.0593327	0.309468		RAD51-AS1	-0.699324	1.2514	0.221925	0.438253
OSTCP1	0.959288	0.764635	0.534224	0.831819		PSMG4	-0.699178	3.65181	0.012717	0.0651324
GUSBP1	-0.959275	0.874207	0.372802	0.727095		ELAVL2	0.699047	4.90568	6.52992e-05	0.00122612
WDYHV1	-0.959228	4.00779	0.0120169	0.121884		ASB9	-0.698909	1.87996	0.1992	0.409959
TRIM66	-0.959086	2.41856	0.230735	0.595168		ATCAY	-0.698659	5.92813	0.000179064	0.00267063
H1F0	-0.958673	7.30682	3.5105e-09	1.1067e-06		NEDD4L	-0.698518	4.49448	0.000612439	0.00692342
PCDHB2	0.958352	0.713958	0.499249	0.812006		PRKCE	-0.698255	4.95242	0.000278187	0.00380098
AAGAB	-0.957316	5.43376	0.000167528	0.00652207		DCLK2	-0.698006	5.06394	0.000203921	0.00297071
ZNF14	-0.957126	2.55496	0.193271	0.550998		CCDC58	0.697934	3.36859	0.0472073	0.161914
PTX3	-0.956743	4.73427	0.0084778	0.098338		SLC38A6	-0.697859	1.84843	0.140938	0.331271
THBS3	-0.955963	5.73867	6.50288e-05	0.00317883		SHANK1	-0.697578	3.0356	0.0255199	0.105992
LINC00578	0.95477	1.88814	0.21961	0.583487		GATA3-AS1	0.697355	2.75844	0.0694737	0.210434
SYN3	0.954744	1.13332	0.446233	0.778905		PER2	-0.697353	2.1369	0.172397	0.376392
LRRC6	-0.954074	1.10722	0.429602	0.765221		CLEC11A	0.697148	3.29987	0.0279232	0.112652
FBLN2	-0.95351	6.36023	1.2774e-06	0.000145702		SEPT7P2	0.697112	0.549698	0.365012	0.592819
UBTD2	0.953499	3.64759	0.0380014	0.240336		LOC100996251	0.696958	1.16926	0.245788	0.467046
AK8	0.953109	2.41177	0.182755	0.537896		MXD3	0.696884	4.1926	0.00798928	0.0466331
DDX11	0.953029	3.45245	0.115757	0.431781		ACTRT3	-0.696696	1.53495	0.168618	0.371724
FAHD2B	-0.952601	1.1932	0.386185	0.736219		SULF2	-0.696568	5.74508	3.06006e-06	0.000108119
MYOZ3	-0.952451	1.8863	0.291957	0.657848		ZNF341	0.696441	3.17658	0.015561	0.075003
HIST1H2BO	0.952192	6.16451	5.61093e-05	0.00280611		IQCE	-0.696356	4.78314	0.000123439	0.00199523
PCDHAC1	-0.952137	2.90307	0.114005	0.429888		FGFR1	-0.695995	5.5165	8.39109e-06	0.000238661
MURC	0.952095	1.33242	0.294208	0.659925		LOC400685	-0.695936	1.15635	0.237822	0.457796
SFMBT1	0.952093	3.89083	0.01883	0.160978		ARRDC3	-0.695741	5.77211	0.000171156	0.00258864
PDE11A	-0.952092	1.6813	0.28894	0.655116		ZBP1	0.695732	1.16968	0.251106	0.472775
MICALL2	0.951875	3.65379	0.0407493	0.250763		CLSTN2	-0.695698	6.33351	1.11633e-06	4.87881e-05
PRKCZ	0.951606	4.76035	0.0040311	0.0594289		RNF41	-0.695664	5.19603	0.000154535	0.00239006
DUSP1	0.951519	5.45423	0.000216785	0.00786225		FAM212B	-0.695021	2.42624	0.102408	0.271564
C8orf76	-0.951499	2.92721	0.109944	0.421132		LRP2	0.694909	1.14658	0.273688	0.499108
NCS1	-0.951402	4.99337	0.00186932	0.0352784		YES1	-0.694262	3.91914	0.00436732	0.0300325
LOC101927550	0.951004	1.31855	0.373403	0.727394		SPATA2	-0.693902	3.41513	0.0186904	0.0850015
GALNT14	-0.950371	3.71547	0.136583	0.470462		SERAC1	-0.693769	3.83642	0.0062409	0.0389451
DACT3	-0.950114	4.05924	0.0208374	0.170301		IKZF3	0.693447	2.86801	0.0306475	0.120279
PQLC3	-0.95004	2.41974	0.246962	0.614325		KIF21B	-0.693082	2.11511	0.242766	0.463967
C16orf86	-0.949918	1.18218	0.454933	0.785146		SEPN1	-0.693029	5.43042	9.42583e-05	0.00161956
CFAP36	-0.94978	3.78967	0.114397	0.430006		ZGRF1	0.692811	4.52037	0.000558738	0.00642369
ARHGEF12	-0.949106	6.0124	0.000722911	0.0187619		CPA4	-0.692316	4.39242	0.000754062	0.00805639
NOS1	-0.948905	2.80792	0.204417	0.56434		CERCAM	-0.692277	3.6429	0.0130563	0.0663016
ZNF154	-0.948615	1.78122	0.298164	0.663761		SEMA3C	-0.692197	6.65853	8.46283e-09	8.22863e-07
MCAM	0.948612	6.31942	8.0473e-07	0.000101742		AKT2	-0.692139	5.79687	0.00036811	0.00468061
S100A6	-0.948409	7.6889	1.36633e-08	3.25367e-06		OSBPL11	-0.691844	4.25766	0.00204993	0.0172104
CRYL1	0.948359	1.24338	0.415435	0.75525		EEF1G	0.691648	9.67062	5.59323e-12	1.43175e-09
SFMBT2	-0.948198	5.11537	0.000563939	0.0157358		ZNF610	-0.6912	2.02491	0.134723	0.322057
TRAM1L1	-0.947972	3.13532	0.141416	0.479691		ESRRA	-0.691186	3.93555	0.00885186	0.0504677
NFYC	-0.947777	5.63229	0.000890219	0.0217177		ZCCHC18	-0.69115	1.84751	0.134967	0.32241
CCDC109B	0.947685	1.93611	0.369385	0.724999		STRN4	-0.690976	6.83398	8.55704e-08	5.649e-06
PRIMPOL	-0.947601	3.59656	0.0430562	0.258715		PGAM2	0.690913	3.96533	0.00582296	0.0370501
SETD6	0.947374	4.94231	0.00494496	0.068843		ALKBH5	-0.690639	4.82478	0.000657187	0.00732069
AGBL2	0.947105	1.64133	0.278877	0.644769		KDELR3	-0.690574	1.30414	0.29725	0.524758
PLEKHB1	0.946934	3.79795	0.0391393	0.244677		LSM7	0.690468	6.85519	1.76829e-06	7.04116e-05
VSTM2L	-0.94669	3.99134	0.0443051	0.262064		EID2B	0.690312	2.67776	0.0399436	0.14368
OSMR	-0.94654	1.23846	0.376072	0.728966		SDF4	-0.689923	6.36556	1.74151e-07	1.07605e-05
APOBEC3A	0.946454	1.07922	0.43856	0.772169		EDARADD	-0.689923	1.70112	0.250101	0.471722
TTC26	0.94606	4.4357	0.00980548	0.108332		LOR	0.68947	1.13888	0.2694	0.494147
AGO2	0.945644	6.15963	1.89012e-06	0.00020481		PPAP2B	-0.689415	7.49506	8.22762e-05	0.00145761
LOC401320	-0.945597	1.94231	0.282672	0.648823		THEM4	0.689309	2.33029	0.0890003	0.247524
PCDH18	-0.945416	5.04583	0.000765193	0.0195094		CENPQ	0.689082	4.01235	0.0022077	0.0182179
TBX2-AS1	0.945374	1.72795	0.371112	0.725758		ERLIN1	0.688968	4.68849	0.000212231	0.00306683
LURAP1	-0.944367	1.66585	0.432411	0.767567		PLEKHH1	-0.68886	3.04413	0.0744042	0.220171
MYL12A	-0.943471	5.05602	0.000550387	0.0154572		FRZB	-0.688467	3.39184	0.0195487	0.0877489
CEBPB-AS1	0.943382	1.09434	0.402007	0.745904		VIPR2	-0.688205	1.26016	0.309925	0.53848
CDC27	-0.943346	5.60149	0.000290132	0.00969817		AK9	0.687465	2.18037	0.0886829	0.24686
WBP1L	-0.94318	4.04525	0.0639285	0.323071		GBA2	-0.687444	4.96299	8.32715e-05	0.00146696
MYRIP	-0.943111	4.3691	0.0330598	0.222503		SCAND2P	-0.687313	2.36123	0.0766081	0.224561
EDEM1	-0.942899	4.02843	0.0279475	0.202678		CHAC2	0.687288	1.71865	0.205819	0.418111
FUOM	-0.942141	3.72855	0.0438214	0.260068		MIOS	-0.686956	5.62765	3.65511e-06	0.000122256
SOCS3	0.941727	1.59734	0.292416	0.658062		CCNB3	0.686388	1.46487	0.246789	0.46816
GPX3	0.941456	3.99183	0.0335948	0.224886		TXNRD3	-0.68626	2.06926	0.126886	0.309828
SH2D3C	0.941181	6.94077	5.84779e-09	1.65302e-06		NUDT4	-0.686234	2.92129	0.0979567	0.263775
BCL2L11	-0.94116	2.77435	0.172061	0.522249		ZNF763	0.686225	0.973091	0.205425	0.417745
KBTBD3	-0.940993	2.0542	0.249049	0.61613		ATAD3B	0.686138	2.58858	0.0837176	0.237573
MINOS1	-0.940653	4.91684	0.00629711	0.0807372		C5orf30	-0.686057	5.30639	0.000207815	0.00301344
E2F1	0.938961	4.39807	0.00786331	0.0934613		TCF15	-0.685644	1.35523	0.211739	0.425262
CARF	-0.937869	1.83438	0.415656	0.755279		MAF1	-0.685296	5.25265	6.17781e-05	0.00117712
LOC283731	-0.937739	2.97987	0.125104	0.449992		DNAJC10	-0.685256	6.38614	3.24943e-07	1.78761e-05
CREB5	0.936856	5.58142	0.00172343	0.0338005		PDCD5	0.685107	4.8055	0.00125143	0.0117958
FXYD6	0.936615	1.16037	0.482575	0.803183		VAMP3	0.684888	5.51046	0.00010097	0.00170453
CSPG4	-0.936159	1.9712	0.341935	0.705548		FLJ37453	0.684481	2.6893	0.0535259	0.17626
NCKAP1	-0.936037	6.67924	1.30671e-05	0.000933578		CARF	-0.684374	1.99439	0.108469	0.281116
LOC101928738	0.935853	1.0009	0.357051	0.716721		MVB12B	-0.684152	3.83093	0.0230185	0.0983048
PPP1R3E	0.935789	3.35815	0.0720059	0.343794		ZNF253	0.683973	2.85357	0.0455319	0.157954
TCEAL8	-0.935217	5.66728	0.000251988	0.00876314		RRAS	-0.683952	1.65899	0.152859	0.349109
ATP2B4	-0.935215	6.04576	4.54408e-06	0.000399234		SFXN4	0.68386	2.9978	0.0508541	0.16969
ZNF717	0.935105	3.17833	0.0825927	0.368423		SNHG11	-0.683691	2.76854	0.0651524	0.201879
C19orf73	0.934953	0.899373	0.51839	0.823436		FOXN4	0.683683	2.60029	0.0837177	0.237573
S100A4	-0.934732	3.3724	0.0892721	0.384581		GTF2IRD1	-0.68366	6.30115	9.46087e-07	4.28403e-05
TBC1D30	0.9347	2.5064	0.16833	0.517935		C17orf59	0.683425	3.31591	0.031906	0.123709
LOC202181	0.934206	1.20493	0.482257	0.803183		ROGDI	-0.683237	5.02632	6.18451e-05	0.00117712
DTX2	-0.93367	3.71343	0.0517662	0.284853		MAGEC1	0.683046	0.672171	0.350491	0.578373
IGFBPL1	0.933477	8.90012	7.29625e-10	2.87494e-07		C9orf69	-0.682978	2.45218	0.0995386	0.266605
CASP7	-0.933251	3.55235	0.0449751	0.264142		GRINA	-0.682848	6.76532	4.21921e-06	0.000136748
SAT1	0.933096	2.00109	0.358348	0.717349		CCDC146	-0.682605	2.54349	0.150998	0.346753
BARD1	0.933084	4.44547	0.00611327	0.0787818		SPRED1	-0.682586	4.16538	0.00236126	0.0191203
LIN37	0.933047	4.93571	0.00289588	0.0478464		NDNF	-0.681506	1.43975	0.315478	0.544022
TOM1L1	-0.932451	4.58478	0.0129079	0.127831		ANKRD37	-0.681406	1.94741	0.169605	0.372894
RMDN3	0.932444	4.92188	0.00155975	0.0314929		ZNF740	-0.681284	4.67824	0.00422547	0.0293304
LENG1	0.932251	4.83426	0.0037131	0.0564695		NKD1	0.681244	1.12201	0.349614	0.578042
ARC	0.931986	2.88796	0.160021	0.505884		CBLN2	-0.68119	2.32186	0.0811905	0.232468
NXPH2	-0.931864	1.23528	0.387958	0.737409		CHRNA7	-0.681076	4.03646	0.00222412	0.0183413
LINC00324	0.931617	3.04677	0.117967	0.436024		SPA17	0.681022	3.88312	0.017359	0.0809269
P2RX7	0.931583	4.7297	0.00362289	0.0554807		MILR1	0.680614	2.41768	0.0686466	0.20909
CDC45	0.931365	6.23184	1.8565e-06	0.000202858		LOC101927580	0.680415	0.875474	0.262244	0.485869
SMPD3	-0.931221	4.20283	0.0240814	0.185834		BRK1	0.680415	4.98749	0.00234805	0.0190378
DTX3L	-0.931142	3.17264	0.0891892	0.384581		PSTPIP1	0.680363	2.13257	0.13239	0.31836
CFAP53	0.931118	1.33106	0.389991	0.73812		CGRRF1	0.679446	3.17487	0.0332602	0.127579
GSDMA	0.931059	1.98113	0.331016	0.696923		LINGO1	-0.679299	2.07605	0.118615	0.2972
ERCC6L	0.930576	4.67008	0.00262612	0.044579		MAP4K4	-0.678885	7.62751	1.36955e-10	2.06967e-08
WNT6	-0.930271	4.3129	0.0318082	0.217686		DHFRL1	0.678699	4.58298	0.00412351	0.0288192
PEX7	-0.93002	3.19168	0.159738	0.505247		MAB21L1	0.678688	9.06678	1.48346e-11	3.32269e-09
TSKU	-0.930019	3.66776	0.138343	0.474637		TMC6	-0.678507	1.40481	0.183132	0.390584
RORA	0.929956	2.57905	0.168302	0.517935		IFNGR2	-0.678433	3.7349	0.0114767	0.0609452
KIF15	0.92991	5.69053	3.19432e-05	0.00186259		RALGPS2	-0.678371	3.83692	0.00493013	0.0327882
CDT1	0.929402	5.91861	1.43246e-05	0.000990757		TMEM101	0.678039	4.82017	0.00015068	0.00234198
TNFRSF12A	0.929368	3.97835	0.0288782	0.205791		ZNF730	0.677623	0.88552	0.276486	0.501705
NAT14	0.929068	5.89425	0.000168809	0.00655231		OCA2	-0.677519	1.37619	0.220978	0.437044
ZNF776	0.929054	4.69861	0.00675294	0.0845265		ARL11	-0.677171	1.72718	0.298521	0.526326
STAP2	0.92896	1.88504	0.308489	0.676004		SLC6A8	-0.677052	4.25976	0.00171948	0.0150191
HIST1H3B	0.928924	10.6265	3.23773e-10	1.40334e-07		EIF2AK4	-0.676856	5.76659	2.54769e-05	0.000591771
CCNB3	0.928836	1.12923	0.480073	0.802221		MIIP	-0.676821	4.23285	0.00327074	0.0244633
RHBDD1	-0.92761	4.19225	0.00934773	0.104513		LIPE	-0.676599	4.45537	0.00188735	0.0161701
LRCH2	-0.927376	4.40688	0.0134805	0.131174		RIIAD1	0.67639	0.991093	0.335488	0.565138
SLC1A6	-0.927188	3.03647	0.133402	0.464926		TMEM254	0.67638	1.63885	0.223855	0.440166
TAF1D	-0.927128	1.98784	0.307229	0.675385		JOSD1	-0.67621	2.52742	0.0765236	0.224366
NOCT	-0.926998	3.79074	0.0423608	0.256194		SLAMF6	-0.6762	1.08745	0.209445	0.422766
LENG9	-0.926872	0.639626	0.41272	0.752784		DUSP18	-0.675983	1.3308	0.20953	0.422802
MAP2K4	-0.926743	3.96993	0.0290032	0.20642		EMID1	-0.675832	1.62911	0.168482	0.371662
BRF2	0.926666	4.58369	0.0104801	0.112705		DMTN	-0.675355	3.81315	0.00693842	0.0419801
TNRC6C	0.926545	6.54881	1.47674e-06	0.000165535		TMEM251	-0.67501	2.8753	0.0452948	0.157343
FAM43A	-0.926408	2.67777	0.322796	0.68959		RHOBTB2	-0.674937	4.7091	0.00291398	0.0224647
TRIP13	0.925651	5.89419	0.000468702	0.0136649		CSRP2BP	-0.674908	4.55758	0.000634274	0.00712515
RASSF8-AS1	-0.925296	0.639658	0.409352	0.750492		TMEM108-AS1	-0.67487	1.02068	0.356458	0.584881
SH3D19	-0.925138	3.78151	0.133788	0.465643		ELF1	-0.674687	4.3068	0.00180289	0.0155956
HIST1H4H	0.924539	8.86045	3.71894e-09	1.12459e-06		SVIL-AS1	-0.674587	2.4084	0.0986288	0.26479
USH2A	-0.924509	2.87323	0.12945	0.458023		GPC4	-0.674524	1.6611	0.228901	0.446726
SLC7A5	0.924385	5.8903	0.000126582	0.0052586		EIF4E2	0.674238	5.50327	0.00013045	0.00209951
PHKG1	-0.924361	1.35732	0.341123	0.7053		LINC00536	-0.673639	1.35491	0.347377	0.576266
HAUS5	0.924335	5.19301	0.000631572	0.0172044		VPS4A	-0.673156	4.99752	0.00169228	0.0148851
STARD10	0.924268	3.13106	0.0690362	0.337346		KCNQ2	-0.6729	5.41591	1.00921e-05	0.000278114
SLC1A1	-0.923961	2.25454	0.207035	0.567853		RPL30	0.672679	8.85634	5.84711e-08	4.12024e-06
LINC01278	-0.923765	2.2007	0.219977	0.583729		NMU	0.672549	3.92436	0.00373921	0.0270322
ARL4C	0.923587	3.75719	0.0323521	0.220249		MKL1	0.672444	5.06454	0.000135435	0.00215578
ZWINT	0.923457	7.63536	6.01901e-09	1.66522e-06		ZNF546	0.672307	2.47698	0.115133	0.291859
LOC101927257	0.923244	2.49257	0.204565	0.564569		CLN6	-0.671937	3.69262	0.0144481	0.0711526
KLHL6	0.922817	1.55404	0.40244	0.745962		LINC00189	0.671798	0.647429	0.366067	0.59361
LOC100128288	-0.922808	1.74353	0.349007	0.711419		MGST1	-0.671416	1.78339	0.184556	0.39242
HEMK1	-0.922185	3.61095	0.0957843	0.396368		RPL13A	0.671311	7.08862	4.48285e-08	3.30755e-06
MANBA	0.920823	4.68256	0.00485298	0.0681461		ORAI3	0.671147	3.69389	0.0040737	0.0285775
MED7	0.920652	4.34299	0.0120486	0.122111		GRM8	0.670843	1.60828	0.203439	0.415321
MRC2	-0.920477	7.97266	4.50722e-07	6.10494e-05		SLC35A3	-0.670814	3.23221	0.0380933	0.139139
SUV420H2	0.920185	4.34552	0.0231542	0.181261		PNMT	-0.670768	1.89422	0.254802	0.477268
EPS8L2	0.920016	0.935574	0.518574	0.823436		DHX32	-0.670595	4.83523	0.00188167	0.0161324
ATP6V1B1	-0.919638	1.42172	0.365712	0.722259		DDX11	0.670298	3.26794	0.0517221	0.171991
CHDH	0.918468	1.57477	0.337748	0.703448		ZMAT1	0.670137	2.48261	0.160268	0.360204
WEE1	0.918339	6.24696	1.27592e-05	0.000920466		PPIF	0.669731	6.20299	1.02509e-06	4.57569e-05
MZT2A	0.918222	3.1341	0.0934921	0.392014		USP27X	0.669598	3.20118	0.0196659	0.0880165
HIST1H3C	0.918118	8.54361	1.27759e-09	4.48985e-07		ZNF701	-0.669574	2.57856	0.118107	0.296224
RHOC	-0.917858	5.81047	3.93919e-05	0.0021659		TMSB15B	-0.669385	3.78579	0.0138979	0.0691611
TUBB6	-0.917444	4.36535	0.0102233	0.111056		C16orf89	-0.668928	1.13728	0.23614	0.455747
ESD	-0.917242	5.66241	0.000791512	0.0198703		C4orf27	0.668902	4.92371	0.000267844	0.0036797
SLC25A35	0.91702	1.66708	0.391301	0.73824		GMIP	-0.668494	4.76466	0.000403032	0.00498544
POGLUT1	-0.916689	5.25393	0.000362428	0.0113947		IMPDH1	-0.668269	4.28233	0.00330149	0.0246345
TTLL7	-0.916482	3.34567	0.119688	0.439759		ZNF362	-0.668199	4.49849	0.00296437	0.0227135
KRT42P	-0.916416	1.26108	0.390005	0.73812		CMC1	0.66805	3.56598	0.00905661	0.0512854
NUP50-AS1	-0.916309	2.86874	0.201999	0.561358		RPL13AP20	0.667926	0.551135	0.306495	0.534096
TCF19	0.916181	3.41313	0.0496499	0.278361		SH3BGR	0.667804	1.15021	0.22157	0.43773
DDTL	0.915342	3.67357	0.239739	0.605189		FRMPD2	0.667746	1.33775	0.245792	0.467046
RAMP1	0.914834	5.67892	9.16066e-05	0.00407932		RALGDS	-0.667593	5.56506	1.67818e-05	0.000420149
VTN	0.914457	1.24879	0.485946	0.804732		ZNF567	-0.667435	2.79121	0.0628578	0.196419
ZNF585A	-0.914217	0.961302	0.347171	0.710238		PDPK1	-0.667034	5.71694	1.85553e-05	0.000455459
ATE1	-0.91418	5.55098	0.000327532	0.0105158		SYCP2L	-0.666985	2.06186	0.202215	0.414036
SLF2	0.913968	4.02461	0.0288991	0.205791		SESTD1	-0.666881	5.83356	4.06817e-06	0.000132883
ELAC1	0.913569	2.84425	0.154424	0.49838		HMMR	0.666876	5.89048	1.42793e-06	5.89161e-05
LRFN3	-0.913507	3.6084	0.0384357	0.242024		ENO3	0.666835	4.35227	0.00112176	0.0109667
JDP2	0.913241	1.4448	0.439668	0.773144		HOXC4	0.666778	4.30976	0.00132608	0.0123391
UBE2D2	-0.913117	5.08401	0.00122238	0.0268426		KIAA0355	-0.665667	5.12199	0.000147999	0.00231169
C9orf91	-0.912451	3.22941	0.0873168	0.380873		SHCBP1	0.665414	4.40639	0.00119132	0.0114154
PLCH2	-0.912238	1.24552	0.432223	0.76752		SPATS2L	-0.665222	5.77633	1.92252e-05	0.000468237
ZSCAN20	-0.911822	3.94624	0.023835	0.18481		RB1	-0.665137	6.74444	9.27478e-09	8.81315e-07
LINC00102	-0.911814	1.14949	0.376764	0.729112		FAM83E	0.664974	2.9197	0.101605	0.270349
ACE	-0.911722	5.11115	0.000632448	0.0172044		RNASEH2B	-0.66472	3.77679	0.00976051	0.0542669
EFHC1	0.911615	5.03342	0.00196948	0.0366369		HSD17B6	0.664719	2.11389	0.0996034	0.266722
UBE2W	0.911424	5.14761	0.00270479	0.0456165		IGSF11	0.664702	1.47832	0.268974	0.493525
LINC00888	-0.911155	0.976052	0.379053	0.730443		PRR16	-0.664679	3.19149	0.0210178	0.0924911
DNM3	0.910951	1.53446	0.387047	0.737078		TNFRSF19	0.664279	6.21013	1.5521e-06	6.28e-05
LRFN4	0.910834	3.19092	0.0616618	0.316107		HSPB1	0.664116	8.33568	1.62523e-08	1.38676e-06
PIGN	-0.910787	4.6258	0.00833027	0.0972338		GCAT	0.663881	4.36989	0.00402782	0.0284023
TUBA8	-0.910325	1.00372	0.484688	0.80396		HOMER1	-0.663874	2.19507	0.119348	0.298249
HAUS6	-0.910153	5.42951	0.00062795	0.01719		BCL2L11	-0.663866	2.98845	0.0785716	0.227867
MNAT1	0.909987	4.22967	0.0157255	0.143686		DANCR	0.663792	4.49928	0.00213599	0.0177546
SRSF12	-0.909938	2.702	0.149118	0.491522		TTC30A	0.663777	4.49508	0.00225204	0.0184669
FASTKD1	-0.909823	3.14671	0.0851886	0.375274		SPPL2A	-0.663512	6.20586	6.32199e-05	0.00119784
ZSCAN23	0.909689	3.21162	0.106271	0.415764		ANKS3	-0.663459	4.31985	0.00209614	0.0174929
GFRA1	-0.909538	2.27588	0.228377	0.592615		STK19	0.663315	4.97291	0.000140563	0.00221215
SLC30A7	-0.90902	5.15173	0.00109374	0.0247816		CKMT2-AS1	-0.663307	2.37258	0.120508	0.300027
FHL2	-0.909006	4.43674	0.0329498	0.222108		CMTR2	-0.663283	4.4747	0.00147782	0.013423
EFCAB10	0.908971	0.561892	0.436874	0.770887		UBAC2	-0.663086	5.52876	7.40057e-05	0.00134725
KCNMB4	-0.908945	1.92523	0.301753	0.667864		LOC100287042	-0.663004	1.77266	0.209416	0.422766
PTBP3	-0.908769	4.76884	0.0152108	0.14168		PRKAR2B	-0.662967	5.33097	9.83719e-05	0.00167192
ARHGAP10	-0.908168	2.31572	0.292514	0.658113		HMGCL	0.662297	4.79691	0.00308444	0.0232921
CEPT1	-0.9077	3.79443	0.0640432	0.323525		PRKCSH	0.662239	9.51801	1.87443e-11	3.98492e-09
NUDT11	0.907497	4.01311	0.0577853	0.305564		LRP5L	0.661918	1.81293	0.148783	0.343032
RHCE	0.907442	0.712795	0.57263	0.852032		RBSN	-0.661863	4.04307	0.0133668	0.067523
VAT1L	-0.907416	4.89627	0.00171827	0.0337503		TSPAN7	0.661538	4.74444	0.000601964	0.00683297
LOC101928841	-0.907394	1.39278	0.373874	0.727877		NSUN7	0.661291	2.77	0.0721124	0.215564
LOC101060542	-0.907221	0.915858	0.513381	0.820483		SYDE1	-0.661228	3.92294	0.00370234	0.0268431
SULF2	0.906838	6.66225	7.94483e-06	0.000629865		IL21R	0.661101	1.76637	0.251242	0.472923
PPP3R1	-0.906671	6.24085	6.09862e-05	0.0030038		MINPP1	0.661085	5.9409	3.65081e-06	0.000122256
C17orf67	-0.906562	1.5632	0.418104	0.757082		ZNF154	-0.660731	1.62673	0.205506	0.417841
ZNF721	0.906531	2.59112	0.26371	0.62837		MDS2	0.660402	1.26811	0.214535	0.428352
ABHD14B	-0.905841	3.76332	0.0609096	0.314413		ENPP2	0.660178	8.40956	3.55871e-10	4.95965e-08
EXOC6	-0.90468	4.28811	0.0587816	0.307952		FDXACB1	0.660094	2.97812	0.0474662	0.162517
KCNK4	0.904231	0.783952	0.641437	0.890253		MARK3	-0.660072	5.74841	0.000161144	0.00245891
ZNF214	-0.90362	1.83941	0.311966	0.679656		TRMT10B	0.659997	3.32595	0.0164678	0.0781849
PTPRM	-0.901716	2.36707	0.239844	0.605337		RAC3	-0.659714	5.12865	0.00730951	0.0437
AGMO	0.901575	1.77889	0.32949	0.695399		PAPD7	-0.65951	4.96657	0.000522019	0.00611362
NOS2	-0.901331	2.09156	0.332768	0.698688		SECISBP2L	-0.659508	5.63941	5.68101e-05	0.00111104
BTN3A2	0.901018	2.79806	0.111353	0.423989		FOSL2	0.659293	4.39879	0.00660544	0.0406177
WIPF3	0.900835	1.88706	0.326283	0.692678		SAMD11	-0.659202	3.04605	0.0362671	0.13477
ACACB	-0.900514	3.82124	0.0410615	0.252088		IQGAP3	0.659034	7.72046	3.37174e-09	3.6675e-07
RASA4B	0.900325	2.11051	0.288744	0.654785		UQCRH	-0.658928	7.27128	2.5168e-05	0.000586955
ARHGEF4	0.90031	0.980841	0.477403	0.800126		BDKRB2	0.658745	1.56862	0.214318	0.428193
ZNF513	0.899207	5.70142	0.00123827	0.0270159		SUPT3H	0.658367	4.03861	0.00564304	0.0362012
PLD6	-0.899008	3.82955	0.0286683	0.205046		ICK	-0.657741	3.09576	0.0476684	0.162873
PBX2	-0.898961	5.1724	0.00115204	0.0255195		TIGD2	-0.65769	1.95208	0.168845	0.37181
BDH1	0.898868	3.77565	0.0687153	0.336283		MED19	0.657682	4.82201	0.000362963	0.00463609
TMEM238	0.898445	1.38779	0.418005	0.757029		ANKRD20A9P	0.657595	3.20766	0.0384118	0.139895
APOE	-0.898255	5.05504	0.00684826	0.0852996		MICALCL	0.657254	0.721958	0.374954	0.601952
ABLIM1	-0.897568	5.45299	0.000532481	0.0150847		MTERF2	0.657222	2.85782	0.0572793	0.184456
SLC31A2	-0.897404	3.43285	0.0957181	0.396368		CDC42EP4	-0.657099	4.05179	0.00982096	0.0545305
FAM228B	-0.897217	1.6124	0.374765	0.728296		SCGN	0.657004	3.13275	0.0306233	0.120259
GPATCH3	0.896754	3.9884	0.028502	0.204645		XPO7	-0.656988	7.29578	2.27594e-06	8.73002e-05
PCDHA1	0.896583	2.42345	0.170767	0.521227		MSL1	-0.65693	3.87409	0.00992993	0.0548683
CNFN	0.896428	1.94354	0.319748	0.687045		GGTA1P	-0.656916	1.45805	0.26032	0.483875
ME3	-0.896389	2.62145	0.179245	0.532006		APOPT1	-0.656696	2.83912	0.106643	0.278499
GPX7	-0.896079	4.45032	0.00906277	0.102383		NAA20	0.655713	5.07021	0.000332089	0.00436167
VPS37A	-0.895914	3.42539	0.0644746	0.324695		HCN2	-0.655299	4.27166	0.00907325	0.0513564
PDDC1	0.895023	5.53281	0.0018086	0.034892		ARHGAP22	0.654423	2.21271	0.109478	0.282665
GTSE1	0.894745	6.2591	4.63317e-05	0.00246906		STK17A	-0.654309	3.93965	0.00420782	0.0292565
GAS7	0.894645	3.71101	0.0368248	0.236287		KHDRBS3	-0.654277	4.45782	0.00663729	0.0407297
LUZP1	-0.894115	5.3251	0.000686736	0.0182223		ZNF185	-0.65419	2.51358	0.104997	0.275957
MNS1	-0.893929	2.33361	0.284584	0.6508		FILIP1L	-0.654074	2.93453	0.0519732	0.17246
FAM111B	0.893857	4.22653	0.0353952	0.230352		RANBP9	-0.653921	5.78423	3.53464e-06	0.000120037
C9orf156	0.893832	3.96173	0.0415319	0.25342		ALAD	0.653344	3.41429	0.0141138	0.0700551
MICU3	-0.8937	2.91474	0.179569	0.532143		CDC23	0.65334	6.13986	1.7371e-06	6.93898e-05
FANCA	0.893396	6.04155	2.88556e-05	0.00174937		SMAD3	-0.653309	5.07912	0.000299492	0.00403928
METTL21A	0.893171	4.7493	0.0124278	0.124498		ROCK1	-0.653295	5.79952	2.19932e-05	0.000523454
CERS5	-0.892859	5.35367	0.00679882	0.0848417		CXADR	-0.65328	5.363	4.253e-05	0.000884285
CCDC69	-0.892725	1.24444	0.393494	0.739714		ZNF93	0.653089	2.31181	0.0964544	0.261097
GTF2H5	-0.892506	3.76935	0.0404736	0.24971		KIF2C	0.653047	7.10925	8.7205e-09	8.34971e-07
PIGR	-0.892452	0.679994	0.52168	0.825226		FGFR1OP2	-0.652757	3.10664	0.0312146	0.121881
POLR2J	0.892282	2.48898	0.157008	0.501861		CYB5B	0.652564	4.95168	0.000669009	0.00739329
TMEM216	0.892065	2.36281	0.183081	0.538046		ZNF470	-0.652189	3.4661	0.0186711	0.0849442
TMEM109	-0.891315	5.07517	0.0016916	0.0332767		SAP30L	-0.652049	3.03333	0.038326	0.13966
ABCC5	0.891302	6.77949	1.1401e-06	0.00013381		GRAMD3	-0.651751	0.834972	0.376307	0.603216
C16orf71	-0.890679	1.17315	0.418197	0.757145		TP53INP2	0.651619	4.62603	0.00278864	0.0217389
ZNF74	0.890081	5.11921	0.00289002	0.0478464		LOC101929199	0.651435	2.50133	0.146971	0.340248
DPYD	-0.890041	6.32935	3.39172e-05	0.00194284		KCNN1	-0.651393	0.778981	0.300531	0.528382
C5orf45	0.889561	4.17778	0.0117458	0.120355		PTPRG	-0.65115	3.29445	0.0312209	0.121881
SEC14L1P1	-0.889097	1.10876	0.52827	0.827961		RALBP1	-0.650959	5.72487	3.97968e-06	0.000130738
SETD8	0.889003	5.12917	0.00754493	0.0908395		CCDC109B	0.650852	1.48319	0.190695	0.399846
CROCCP3	-0.88887	1.99936	0.256581	0.622415		CHGB	0.650468	8.60581	1.32447e-08	1.16992e-06
ANKH	0.888755	3.75482	0.0455404	0.26602		EEPD1	-0.650124	2.5126	0.110818	0.284692
RFC5	0.888215	6.03946	1.28128e-05	0.000920466		AK5	-0.650085	1.1262	0.291839	0.519349
OTUD3	0.888125	3.71996	0.118155	0.436344		CDK17	-0.650003	3.48603	0.0225068	0.0967454
C1GALT1	-0.888088	3.04797	0.134253	0.466536		RAP2B	-0.649884	3.90018	0.0122192	0.0633592
NEAT1	0.887985	4.704	0.0744194	0.349467		ECI2	-0.649835	5.93587	6.05596e-05	0.00115616
GPX1	-0.887148	5.38751	0.00378108	0.057169		ACPP	-0.649673	1.41819	0.215288	0.429036
CARD8	0.886947	4.66478	0.00743592	0.0901596		FAM124A	-0.649312	4.22011	0.00727687	0.0435541
SERPING1	-0.886866	4.68297	0.0117255	0.120355		PRKAG2	-0.649018	2.15286	0.198997	0.409959
ZNF600	-0.886774	1.47357	0.406105	0.748776		STUB1	-0.648433	5.72484	0.000178425	0.00266427
DDX51	0.886331	4.3378	0.0101238	0.110528		LINC00992	0.648429	1.68731	0.302384	0.530462
DDB2	-0.88628	5.29727	0.00065228	0.0175967		WASL	-0.648224	6.17474	1.39239e-06	5.80223e-05
RASSF3	-0.886273	3.03755	0.108552	0.419177		FAT1	0.648055	7.91918	4.27477e-10	5.76543e-08
NSG1	-0.885045	5.7513	6.97177e-05	0.00337003		SYCP2	-0.647923	1.54151	0.200049	0.411285
PIGA	-0.884952	2.77449	0.20251	0.562057		HN1	0.647544	8.02173	1.60921e-08	1.38274e-06
TRAIP	0.884911	5.12662	0.00260323	0.0444807		XKR9	0.647399	0.99356	0.323106	0.551812
STAT5A	-0.884304	2.72198	0.156013	0.500677		SCARNA5	0.647344	0.910206	0.344208	0.573545
TBC1D13	0.884195	5.12429	0.00920408	0.10353		CRADD	0.647132	2.82793	0.0884992	0.246451
TNFRSF10C	0.884168	1.5241	0.34152	0.7053		ENTPD3-AS1	0.647108	1.8149	0.167324	0.370018
NAP1L3	0.883887	3.19171	0.0794561	0.361185		HSF2BP	0.646806	0.977583	0.433035	0.654167
SGIP1	-0.883692	3.59904	0.160642	0.506349		IRAK1	-0.646644	4.16921	0.00963151	0.0536516
STMN4	0.883672	6.95768	4.15936e-07	6.00935e-05		ZDHHC9	-0.646474	5.00078	0.000148246	0.00231169
CLEC19A	-0.883481	1.58434	0.339771	0.70438		CLCN7	-0.646427	6.14628	1.5289e-05	0.000391367
MPP2	0.883479	5.59028	0.000488659	0.0141201		MCFD2	0.646164	5.27275	0.000344275	0.00447951
SREK1IP1	-0.882712	2.39562	0.299294	0.665366		FAM63B	0.646134	3.51033	0.0379856	0.138843
ATP1B2	-0.8827	2.68092	0.171734	0.522249		TCP11L1	-0.646102	5.54711	0.000232239	0.00328778
FRS2	-0.882525	3.76894	0.0619131	0.316107		STAR	0.64579	1.77448	0.186018	0.394098
DTD2	0.882337	3.16049	0.0904449	0.387115		ATP6V0A2	-0.645605	5.91632	1.76208e-05	0.000436794
TMEM263	-0.882212	4.18494	0.013523	0.13142		RIMS3	-0.645579	4.18317	0.00339769	0.025069
RARRES1	-0.881827	2.14535	0.284648	0.650832		PELI3	-0.645093	1.70829	0.189677	0.398645
C1QTNF4	-0.881308	3.28713	0.0802978	0.363167		UBQLN1	-0.645065	7.05404	7.65646e-08	5.19108e-06
HIST1H3A	0.881096	7.92839	9.09388e-10	3.37851e-07		LGR4	-0.644627	2.61187	0.133823	0.320872
TENM1	0.881091	2.02819	0.264378	0.62926		NICN1	0.644424	4.4155	0.00284145	0.0219763
CBR3	0.88087	1.93157	0.344679	0.708035		BTBD1	-0.644283	5.5921	1.01089e-05	0.000278114
LDLRAP1	-0.880401	1.51232	0.39705	0.742745		COLGALT2	-0.644168	2.06422	0.124767	0.306612
CTTNBP2NL	-0.880273	5.18616	0.000917697	0.0220978		MRGBP	0.644079	1.23923	0.276334	0.501608
DOCK10	-0.879963	4.9427	0.00350928	0.0543875		LINC00657	-0.643704	6.8896	0.0258354	0.106948
PLA2G4C	0.879947	1.52651	0.377007	0.729172		KRBA2	-0.643395	3.85119	0.00608864	0.0382614
UVRAG	-0.87992	4.45631	0.0125467	0.125303		CCDC103	0.642807	2.535	0.133213	0.319555
LSM1	-0.879466	4.43063	0.014613	0.138211		GAN	-0.642769	3.01065	0.0409764	0.146525
PREPL	-0.879403	6.86594	1.965e-06	0.000211165		TMEM206	-0.64259	6.4557	3.05206e-07	1.70142e-05
DEPDC7	0.879049	2.18155	0.261693	0.626521		ZNF714	0.64253	3.41488	0.0130299	0.0662135
SPAST	-0.877689	5.60095	0.00235111	0.0413128		UGT2B4	0.642484	1.07062	0.304864	0.532504
LONRF2	0.87733	5.28026	0.000856087	0.0210341		TMEM147-AS1	-0.642358	2.93495	0.0804512	0.231074
PCDH12	-0.87695	1.46541	0.500526	0.813034		ROR2	-0.642215	5.18705	6.89318e-05	0.00127843
ZNF273	0.876745	2.18729	0.381667	0.73235		UHMK1	-0.642197	5.18095	0.000521724	0.00611362
P4HTM	0.87673	2.33764	0.255492	0.621662		MEX3C	-0.642119	4.76286	0.000755365	0.00805658
PAK6	-0.87657	2.25326	0.341132	0.7053		ZNF589	-0.642119	3.71615	0.0123336	0.0637939
ANPEP	-0.876256	4.83496	0.00711213	0.0874092		PDE8A	-0.64204	4.15038	0.00547591	0.0354409
FITM2	0.876244	2.86213	0.109236	0.42015		ARHGEF7	-0.641542	6.64867	2.2216e-06	8.54769e-05
ZNHIT2	0.875922	5.20758	0.00199886	0.0368668		FAHD2B	-0.641525	1.68094	0.291073	0.518523
LRRC37A3	-0.875738	2.05574	0.308081	0.676004		SUV420H1	-0.641484	5.97564	2.36292e-06	8.95411e-05
BHLHB9	-0.875475	3.74394	0.0568195	0.302164		PSD2	-0.640674	2.66925	0.0946997	0.258277
SGK494	-0.875317	1.01559	0.504232	0.814982		ERO1A	-0.640553	5.09513	0.000302761	0.0040746
KLF15	0.874806	2.82252	0.126393	0.452875		SPRY1	-0.640396	3.77629	0.0215768	0.0942003
FAM35A	-0.874422	2.31264	0.244611	0.611598		HSD17B1	0.640107	2.54842	0.0818545	0.233766
MME	-0.874146	1.96656	0.363407	0.720882		PIPSL	0.639913	0.546326	0.386756	0.614138
SDHAF4	0.874145	3.5496	0.139562	0.476681		DGKZ	-0.639765	4.96281	0.000756538	0.00806224
PNKD	-0.87414	4.61939	0.00704896	0.0869403		ST3GAL3	-0.639436	1.75985	0.241149	0.461792
LRRC23	0.873879	2.13222	0.258105	0.623122		BCAR3	-0.639398	3.89298	0.00694349	0.0419801
C7orf31	0.873536	1.14816	0.435153	0.769521		C6	-0.639366	3.22844	0.080155	0.230703
SLC37A1	-0.873434	1.43302	0.449413	0.780828		TMEM173	-0.639065	0.687254	0.454936	0.673465
PDLIM3	0.873388	4.71634	0.0134065	0.130874		TMEM167B	-0.63898	4.40269	0.00646476	0.0400234
IRGQ	0.873102	8.76085	1.77074e-07	3.1889e-05		SNX24	-0.638848	1.57334	0.236313	0.455802
ANKRD46	0.872908	5.49819	0.000234625	0.00833592		ARFGAP2	0.638825	6.50561	3.30889e-07	1.8045e-05
ST3GAL6-AS1	-0.872012	0.79771	0.467871	0.793669		RAP1GDS1	-0.638808	6.38107	1.26967e-05	0.000333168
MYH15	-0.871621	2.24105	0.271458	0.636684		LOC100419583	-0.638514	2.44926	0.146695	0.339884
PI15	-0.87159	2.67225	0.254158	0.620794		UBE3C	-0.638251	5.73795	2.10214e-05	0.00050319
JSRP1	0.871561	4.60694	0.00430264	0.0622327		NR1H3	0.638079	1.15635	0.259053	0.482379
ZNF736	0.871422	3.21894	0.126511	0.452924		UNC50	-0.63748	5.28291	0.000471522	0.0056907
IQCE	0.87124	5.04712	0.010493	0.112705		EOGT	0.636873	2.32917	0.127768	0.310767
COX7B	-0.870911	5.52766	0.00402795	0.0594289		GATAD1	-0.636841	4.77095	0.00301267	0.0229018
C7orf25	-0.870658	3.84001	0.0457073	0.266516		GNAQ	-0.636768	5.74841	3.66149e-05	0.000792816
IFI6	0.870525	5.20844	0.00162744	0.0323079		TRIM6	0.636635	1.94345	0.181413	0.388769
SLC44A1	-0.869436	5.51405	0.000414957	0.012423		GPX4	-0.636004	5.71223	3.26606e-05	0.000727641
EMC3-AS1	0.868872	1.76577	0.458272	0.786689		NUDT12	0.635936	4.61491	0.00114419	0.0110958
FYTTD1	-0.868379	5.07335	0.00157719	0.0317258		TTLL11	-0.635911	0.662798	0.532686	0.737981
TRIM39	0.86808	2.2205	0.217277	0.582406		CDYL	-0.635902	4.20687	0.00470751	0.0316772
TIGAR	-0.867812	4.66606	0.00712387	0.0874219		ZNF747	-0.635532	4.25348	0.00607226	0.0381862
ATAD5	0.867176	3.95439	0.0252205	0.19122		MTDH	-0.635465	6.38535	3.04016e-05	0.000685841
SOX9	-0.866316	4.4474	0.0550765	0.296669		FAM214B	0.6353	2.22562	0.18058	0.387448
MYO1D	-0.866128	4.86801	0.00922978	0.103703		KHSRP	-0.635101	8.87594	7.0565e-07	3.39118e-05
TTYH3	-0.865219	8.6911	1.46601e-08	3.40403e-06		ANKRD13D	-0.634934	3.65493	0.0211286	0.0926631
BRE	-0.865184	5.07168	0.00289562	0.0478464		CAMK1	-0.634889	4.82506	0.000327966	0.00432754
ENOSF1	-0.864966	1.67174	0.384047	0.73419		MAGEA10	-0.634846	1.09359	0.365583	0.593244
SYNGR1	0.864868	3.22861	0.0871158	0.380123		SLC35E4	-0.634558	1.66728	0.18959	0.398625
COL3A1	-0.864814	8.73266	2.13964e-05	0.00137732		STRN3	-0.634541	5.38894	0.00239839	0.0193297
OXSR1	-0.864786	5.81204	0.00127311	0.0274532		WDR31	0.634481	2.26575	0.106958	0.279094
GSG2	0.864482	3.84001	0.0659748	0.329696		C20orf24	-0.634393	2.76642	0.112642	0.287488
PALB2	0.864413	4.29368	0.0745865	0.349873		PBDC1	0.634304	4.6516	0.0180753	0.083291
SLC35A5	-0.864368	5.28664	0.00353389	0.054627		SAV1	-0.634034	3.21329	0.0470354	0.161546
PINX1	-0.864348	4.04726	0.0261795	0.193636		FURIN	-0.633969	3.11459	0.0327259	0.12608
GPR162	0.864161	3.44729	0.0649054	0.325839		ARHGAP28	-0.633696	4.03172	0.00677383	0.0412647
ZFYVE16	-0.863406	5.89508	0.000265828	0.00902496		GPATCH1	0.633671	4.28871	0.00414765	0.0289343
CDKL1	-0.862756	1.67954	0.33991	0.70438		WDR5	-0.633664	4.97366	0.00138373	0.0127807
ISOC2	-0.862044	5.27699	0.00126389	0.0273451		SOX5	-0.633652	2.38529	0.120219	0.299545
CDKN3	0.861753	3.61323	0.0733637	0.346764		RNF2	-0.633383	5.75849	0.00284063	0.0219763
RBL1	-0.86118	3.71907	0.167087	0.516998		GABRB3	-0.633228	5.40384	0.00035345	0.00455952
HEIH	0.860982	2.43478	0.176581	0.5283		PCDHGB1	-0.633124	1.41954	0.30549	0.533173
RNF8	0.860835	3.84884	0.0713972	0.342575		ATAD3A	-0.632501	4.76711	0.00131409	0.0122365
SHROOM2	0.860579	1.41896	0.373037	0.727117		CCDC33	-0.632427	0.998395	0.300608	0.528382
RAB3IL1	-0.860373	2.03811	0.278178	0.644761		HOMEZ	0.631861	3.38485	0.0555789	0.180746
SH3BP5	-0.860365	4.63203	0.0172886	0.15188		TMEM102	0.63186	5.69651	0.000191834	0.00282414
ANKRD52	-0.859891	6.49543	2.08017e-06	0.000221709		PHLDB2	-0.631856	3.20067	0.0460763	0.159343
DNAH10	0.859491	3.14223	0.113799	0.429784		INPP5D	-0.63185	2.25858	0.119023	0.297902
FRG1JP	0.859479	1.08032	0.484538	0.803936		OXA1L	0.631434	6.53736	1.11137e-07	7.18552e-06
CCDC103	0.859411	2.88104	0.118768	0.437613		CERS2	-0.631357	7.73267	6.72001e-06	0.000199759
ANKDD1A	0.859375	3.48413	0.115264	0.431677		RAB27A	0.631218	2.39688	0.137965	0.326631
ZNF791	-0.858693	4.43132	0.0130049	0.128334		TLCD2	-0.630896	4.45091	0.0252641	0.105243
GALNT16	-0.858686	2.37307	0.321239	0.688264		ZDHHC14	-0.630848	1.93704	0.171308	0.375124
XRCC4	-0.858676	3.5496	0.0842157	0.373146		CEP85	0.630723	5.36181	0.000108772	0.00182153
RGS9	0.858317	3.67862	0.0941416	0.393735		GNB1	-0.630719	9.88739	2.99731e-06	0.000106366
ST3GAL2	-0.858316	4.25406	0.0243319	0.187165		ZNF385A	-0.630674	1.29545	0.261479	0.485024
NT5C1A	-0.858176	5.50354	0.000527185	0.015		NUBPL	0.630468	4.58776	0.00297497	0.0227135
PODNL1	-0.858014	2.51476	0.324894	0.691698		NID1	-0.630449	8.14564	1.03049e-09	1.25489e-07
PBX1	-0.857744	4.91456	0.00713577	0.0874219		CRY1	-0.630428	4.84114	0.000762472	0.00810559
CNTN1	0.857433	7.47732	1.15514e-08	2.94515e-06		CNPY4	0.630235	5.24196	0.000501753	0.00595974
SPIN1	-0.857034	5.22491	0.00367204	0.0559761		SLC35F3	-0.630199	2.78242	0.0654915	0.202546
LRRC17	0.856904	2.64332	0.196588	0.554783		CCDC183	0.630057	1.58012	0.214439	0.428272
FAM126B	0.856726	2.28877	0.266744	0.631781		CTSV	0.630041	5.22817	0.000588651	0.00672445
PLS1	0.855898	4.76249	0.00347487	0.0539947		PARVB	-0.630027	4.54224	0.00847043	0.0487775
NLN	-0.855755	5.56497	0.000268081	0.00907775		C2orf74	0.630017	3.60434	0.0182591	0.0837075
SPPL2A	-0.855563	6.10655	3.44279e-05	0.00196345		KCND1	-0.629979	2.7894	0.0869636	0.243805
HEXDC	0.855492	4.97712	0.00337149	0.0531388		EXOC6B	-0.629861	5.20733	0.000190285	0.00281456
SF3B6	-0.855098	5.92353	8.11852e-05	0.0037449		RPS6KL1	-0.629816	3.59888	0.0164413	0.0781148
LOC283335	-0.854273	1.32944	0.535157	0.832574		WHSC1L1	-0.629736	6.50108	7.33311e-07	3.48406e-05
EPB41L4B	0.854072	1.01798	0.396901	0.742745		LIG4	0.629615	4.1831	0.00315705	0.0237688
PYGO1	-0.8539	2.73596	0.192462	0.550998		TIRAP	-0.629427	2.0925	0.177034	0.383097
ATP2A1-AS1	0.853898	1.12083	0.563428	0.847244		LOC101928936	0.629409	2.9677	0.0733132	0.21782
MFAP3	-0.853837	6.57978	8.35605e-06	0.000639139		GNA11	-0.629074	5.81737	0.000363572	0.00463915
PRR16	-0.85378	3.28465	0.078077	0.357981		C3orf18	-0.629008	2.09102	0.210764	0.423996
LRR1	0.853573	3.91462	0.037046	0.237062		ZBED6	-0.628947	4.70972	0.000684275	0.00748941
CRTC3	-0.853548	4.09189	0.0245325	0.188198		TRAPPC6B	-0.628742	3.14892	0.0494754	0.166775
EOGT	0.853516	2.83366	0.139878	0.477201		CHIC2	-0.628669	3.80479	0.0143595	0.0708821
NEURL1B	0.85334	5.00378	0.00316071	0.0508951		LMNA	0.628401	9.06632	5.08874e-11	8.86501e-09
AZIN1	-0.852919	6.56904	3.9477e-05	0.0021659		FAM134A	-0.628223	5.73572	1.6196e-05	0.000407108
CCDC176	0.852291	0.988603	0.421995	0.760316		SPAG4	0.628213	2.62744	0.0790545	0.2288
GGN	-0.851914	2.23472	0.288398	0.654344		THYN1	0.628055	5.44274	0.000346854	0.00449906
SYNJ2BP	0.851349	2.67226	0.182778	0.537896		C1orf74	0.627996	3.50168	0.032707	0.12608
HAND2-AS1	0.850572	5.86522	0.00183089	0.0351137		PTPRD	-0.627651	1.68792	0.261659	0.485214
FAAP24	-0.849956	1.59005	0.323534	0.690217		PHF2	-0.627603	5.70114	8.27046e-05	0.00146108
RAP2B	-0.849921	3.82747	0.0812452	0.365208		LOC101927550	0.627537	1.68926	0.218795	0.434163
RXRA	0.848782	3.85913	0.0342442	0.227182		CCDC89	-0.627399	2.38814	0.125314	0.307355
TCEANC2	0.848768	4.17503	0.114109	0.429895		RAB14	0.627017	6.64198	9.14401e-08	5.97361e-06
CYP2J2	-0.848644	1.70184	0.377913	0.730308		BOLA3	-0.62685	2.26112	0.130214	0.314879
LAYN	-0.848533	4.50389	0.0141978	0.135745		NDUFA5	0.62634	6.28469	9.20147e-06	0.000257621
LINC00265	0.848043	8.05548	0.00881918	0.100681		GLRB	-0.626194	2.1524	0.185399	0.393279
MOB3C	-0.84792	1.59545	0.401723	0.745484		FAT3	0.626106	1.14519	0.271514	0.496645
USP2-AS1	-0.847745	0.87986	0.438956	0.772465		UPRT	0.626104	3.49596	0.0148511	0.0725664
LPPR4	-0.847563	6.13308	0.000217069	0.00786225		SLC35C2	-0.626037	5.10875	0.000680564	0.00748143
TUT1	0.847357	6.65457	3.01464e-05	0.0018023		SCMH1	-0.625921	2.80181	0.0571643	0.18418
SNX12	0.847276	5.20003	0.00238845	0.0419123		CYBRD1	-0.625752	1.46455	0.254378	0.477074
TGFBR3	-0.847227	0.982674	0.629877	0.88377		TBC1D4	-0.625685	4.50606	0.00200666	0.0169264
GOLGA1	0.847073	6.25486	1.95238e-05	0.00126934		MORN1	0.625408	4.20966	0.00585898	0.0371909
ZNF565	-0.846658	2.16802	0.307837	0.676004		TMEM123	-0.625372	5.57341	5.73613e-05	0.0011179
LRTOMT	-0.846409	1.34489	0.430003	0.765437		SOX9	-0.625265	3.63178	0.0110581	0.0593959
ST3GAL6	-0.845954	3.92476	0.0477589	0.271896		VPS9D1	-0.625218	3.06909	0.0762467	0.223972
PSMD5-AS1	-0.845945	2.39757	0.289948	0.656133		ATXN7L1	0.625184	3.03709	0.0608579	0.192084
PANK3	-0.845448	4.58672	0.00691326	0.0856941		RPL39L	-0.62499	2.25649	0.159941	0.359974
TP53I13	-0.845221	4.8518	0.00782065	0.0931791		PIK3CA	-0.624952	5.22872	7.01682e-05	0.00129305
ACER3	-0.844534	2.88118	0.199285	0.559019		ID4	-0.62472	3.22877	0.0548801	0.179257
ASH1L-AS1	0.844139	0.860228	0.555082	0.843785		SMYD5	0.624495	5.48956	3.24766e-05	0.000725867
HIST4H4	0.844037	3.93075	0.0474279	0.271198		FBXO45	-0.624043	3.29748	0.0224974	0.0967454
CCSER2	-0.843774	4.52559	0.0100055	0.109678		GFOD1	-0.623658	1.04886	0.324456	0.553167
MFAP3L	-0.843064	2.98239	0.131245	0.46049		RASSF3	-0.623588	2.58019	0.0839178	0.23803
TET3	0.842877	5.63661	0.000143687	0.00582046		TBC1D2	-0.623582	1.24542	0.219789	0.435447
SEMA6A	-0.842646	3.88726	0.0472299	0.270423		PPAP2A	-0.623512	3.54391	0.0474294	0.162484
ZCCHC4	0.84264	2.72479	0.153059	0.496561		POGK	-0.62339	6.77136	2.04664e-07	1.22828e-05
PIEZO1	-0.842588	3.44891	0.0832099	0.37016		CHCHD1	0.623306	5.5062	0.000285155	0.00387088
APLF	0.842563	2.73739	0.199575	0.559019		JTB	-0.622885	5.4581	9.98768e-05	0.00169291
PIP5KL1	-0.842544	2.92204	0.175026	0.526577		DUSP11	0.622834	4.44567	0.00127536	0.0119469
QPRT	-0.842017	6.36473	4.88369e-05	0.00255138		MARVELD3	0.622796	1.30302	0.263547	0.487059
EYA4	0.841816	2.64927	0.155733	0.500122		HPN-AS1	-0.622736	1.23812	0.415012	0.638006
IGFBP4	-0.841666	6.54258	0.000296213	0.00982173		MYOF	0.622732	2.03112	0.261189	0.484817
CTC1	0.840747	7.09649	0.000406087	0.0122517		DPAGT1	0.622511	6.10466	1.36357e-05	0.000354104
TECPR2	0.840306	6.00479	0.000306455	0.0100121		PRR11	0.622226	6.30497	6.72073e-06	0.000199759
NRCAM	-0.840185	9.28062	2.14754e-10	9.62914e-08		INPP5E	-0.622226	3.38508	0.138479	0.327435
SENP1	0.840168	4.27391	0.034341	0.227476		DUS3L	0.622212	5.42624	0.00153522	0.0138242
ST20-AS1	0.839995	2.32923	0.215591	0.579644		NOL4L	-0.62214	5.3985	0.00201505	0.0169743
PTPRG	-0.839959	3.97659	0.0939071	0.393134		GPBP1	-0.62211	5.49125	0.000575497	0.00658619
CFD	-0.839446	0.516814	0.670112	0.904642		CFAP97	-0.62178	5.20983	0.00029421	0.00398949
NEIL3	0.839341	3.89847	0.0422851	0.256055		ITFG1	-0.62176	5.77948	6.66522e-05	0.00124408
DCN	-0.839258	2.72455	0.208932	0.570743		PTDSS1	-0.621501	5.28722	0.000676382	0.00744852
FAM110A	0.839194	3.42488	0.11364	0.429784		PLIN5	0.621218	2.81411	0.140506	0.330588
PBK	0.838349	5.59315	0.00144676	0.0300035		NMI	0.621178	1.12664	0.312457	0.540864
STEAP3	-0.838238	2.97994	0.153698	0.497396		ZNF527	0.621145	3.41385	0.0305096	0.11985
SIRT7	0.838135	4.74037	0.00575507	0.0757159		ZDHHC16	-0.621094	4.23814	0.0179263	0.0828479
LINC01250	0.83746	1.20142	0.411132	0.751987		FOXC1	-0.62109	5.47866	0.000764074	0.00810811
OIP5-AS1	0.837291	3.18708	0.109317	0.420173		SDHAF2	0.62107	6.24335	5.97128e-07	2.92569e-05
FHL1	-0.837055	6.5638	8.27202e-06	0.000636456		TUBB4B	0.62107	9.35086	3.36957e-11	6.16806e-09
EXOSC7	0.835412	6.00392	7.90381e-05	0.00369688		CES2	-0.62103	3.07845	0.0495768	0.166893
ZNF783	-0.835193	3.50143	0.117423	0.435248		FBXO8	0.620895	5.52247	6.48161e-05	0.0012207
RGPD4-AS1	-0.835096	1.41194	0.448387	0.780459		MARK1	-0.620869	4.38046	0.00282966	0.0219495
DPYSL3	-0.834995	7.45529	2.17586e-06	0.000228167		SAMD10	-0.620664	1.03753	0.30533	0.533021
NNT-AS1	0.834581	2.89737	0.282321	0.648538		HSPA1L	0.620536	2.60784	0.103476	0.273817
NTRK1	-0.834423	4.39613	0.0209381	0.170909		C19orf52	0.620533	5.3713	0.00134083	0.012467
SYT4	0.834314	8.76092	1.53057e-10	7.3711e-08		FOXP1	-0.620496	6.33039	3.44447e-05	0.000760047
MAFIP	-0.834014	3.03808	0.126637	0.453253		FSTL5	0.620184	4.05013	0.0116509	0.0615058
IL13RA1	-0.833943	2.71718	0.202724	0.562171		GSG2	-0.620055	3.57293	0.0259363	0.107113
HELLS	0.833634	6.25616	1.07101e-05	0.000791271		RABEPK	-0.62003	4.1419	0.01037	0.0565774
GNB4	-0.833548	5.70518	0.00130874	0.0280355		TBC1D2B	-0.619885	4.15602	0.00572871	0.0366796
PRKAA2	0.833525	4.02791	0.0441762	0.261632		C3orf67	-0.619536	1.45435	0.232973	0.451969
TSEN2	0.833209	3.95317	0.0633267	0.321171		THAP8	0.619382	3.1121	0.0864648	0.24295
HIST1H4E	0.83311	9.91662	1.76224e-10	8.1837e-08		LL22NC01-81G9.3	0.6192	1.47413	0.295861	0.523264
MTERF2	0.833088	2.99813	0.154982	0.49923		AES	-0.619163	6.12966	6.2209e-05	0.00118046
MKI67	0.833074	9.07084	5.3255e-06	0.000455576		FAM73B	-0.618673	4.36895	0.0384584	0.139943
URB1-AS1	0.832591	1.73223	0.367535	0.723771		HDGFL1	0.618585	0.249843	0.534971	0.73941
JAZF1	-0.832131	2.12649	0.360378	0.718485		ANXA2	-0.618374	7.25883	5.68922e-08	4.03163e-06
TARBP1	-0.832057	4.21661	0.0235931	0.183592		SDHD	0.618268	5.36369	0.0016478	0.0146376
AK6	-0.831013	2.38381	0.282986	0.649022		FMR1	-0.618262	4.94597	0.00113536	0.0110566
TIMM9	-0.830516	3.02846	0.244177	0.611025		MED29	0.618229	5.55276	7.15572e-05	0.00131412
TPST2	-0.830398	3.38882	0.145864	0.488167		SMIM13	-0.617993	2.79778	0.081783	0.233615
ARL4A	0.830343	1.52087	0.428661	0.765117		ZNF628	-0.617884	3.19212	0.0392675	0.142103
MAGEA6	0.829616	5.62799	0.00151713	0.0308721		DLG2	0.617747	5.91378	1.91425e-05	0.000467129
C5orf64	-0.829179	3.89888	0.0643233	0.324436		C1orf216	-0.617667	4.051	0.0220737	0.0955468
LINC00691	-0.82917	1.04731	0.467817	0.793669		NPFFR2	-0.617548	3.40228	0.0264927	0.108736
RASGRP2	-0.829038	2.29988	0.232733	0.596886		COL16A1	-0.617422	2.88023	0.0876845	0.245155
VSTM5	-0.828862	0.544332	0.456782	0.786164		PP7080	0.617313	0.884215	0.401536	0.625947
ZNF724P	0.828771	1.40036	0.408335	0.7502		MLLT11	0.617304	9.63831	4.51068e-11	7.99215e-09
FTH1	-0.828586	6.95832	6.85543e-06	0.000564185		COA5	0.617262	3.92863	0.0605952	0.191464
C19orf66	-0.828163	2.8558	0.227726	0.591513		SEPT3	-0.617172	3.27649	0.037013	0.136345
OPN3	-0.827783	4.21061	0.0579362	0.306238		DUSP22	-0.616993	3.43623	0.0240121	0.101375
DDX60	-0.827742	2.22463	0.318091	0.685473		CAPN5	-0.616908	5.47461	0.000112147	0.00185088
ZNF257	0.827371	1.38982	0.427353	0.764407		LGI1	-0.616526	1.37992	0.223752	0.440117
ORMDL1	-0.827257	2.92895	0.251889	0.618977		PELI1	-0.616134	3.88374	0.0133254	0.0673411
CEBPG	-0.827061	4.19071	0.0238583	0.18488		MAGOHB	0.616074	5.1722	0.00036408	0.00464091
KCNK9	-0.826632	1.92305	0.410292	0.751535		AK8	0.615397	1.94529	0.178381	0.384637
B3GALNT1	-0.825749	5.19163	0.00825764	0.0967334		LINC00883	-0.615343	1.77687	0.190941	0.400229
RAD51B	0.82517	2.36206	0.390704	0.73812		TLCD1	-0.615167	1.98348	0.173198	0.377682
PAG1	-0.824764	2.48244	0.254684	0.620876		USP31	-0.614903	3.29788	0.0397683	0.143379
PIM2	-0.824434	3.60374	0.11646	0.433481		APLF	0.614875	2.50553	0.148366	0.342705
ACTR3B	-0.824371	3.75195	0.0772887	0.356631		LRFN2	-0.614815	3.57794	0.0242284	0.101987
OTUD1	0.824309	3.51867	0.0792842	0.361003		FCGRT	0.614622	3.91981	0.0436089	0.153089
E2F6	-0.82406	3.54751	0.13525	0.46835		LOXL4	-0.614531	0.903109	0.337091	0.566513
THAP2	-0.823931	2.71401	0.300751	0.666983		AAMP	-0.614433	7.22695	5.17716e-06	0.000161938
PHKB	-0.823868	5.70716	0.000717418	0.0187545		SDCCAG3	-0.61429	3.88225	0.00705528	0.0425658
ASF1B	0.823853	5.34667	0.00183044	0.0351137		NHLH2	0.614192	1.06171	0.373282	0.600573
CLK4	0.823839	2.51445	0.272889	0.638196		GAS2L3	0.614094	3.13832	0.0350676	0.131964
PARL	-0.823782	4.61052	0.00900204	0.101874		CDC42BPG	-0.614057	3.69827	0.0127387	0.0651919
DHRS7B	0.823583	4.6746	0.0115681	0.120048		TUBD1	0.613994	2.7346	0.0871578	0.244131
OPHN1	-0.823525	3.75485	0.0907525	0.387411		THAP9	-0.61386	2.71146	0.0831984	0.236527
CIPC	-0.823364	3.92452	0.083037	0.369517		MKKS	-0.61363	4.86897	0.00280251	0.0218038
RWDD3	-0.823298	1.43537	0.357655	0.717038		ZNF625	0.613423	3.06143	0.0656086	0.20265
BLM	0.823241	4.87669	0.00517914	0.0707089		MSRA	0.613397	2.75495	0.0698526	0.210971
PPP1R16B	-0.823227	3.92736	0.0476981	0.271787		ZHX3	-0.613315	3.19508	0.0434825	0.152945
UCK1	0.823225	4.89864	0.0194499	0.164211		SNX7	-0.613268	5.21155	0.000344879	0.00448271
RIMKLA	-0.823184	3.69572	0.124212	0.448896		MIB1	-0.613104	6.82768	5.49371e-07	2.74532e-05
ST8SIA3	-0.822791	5.71897	0.00061931	0.0169892		PARD3	-0.613071	5.80528	1.79095e-05	0.000443074
C18orf21	-0.822544	3.23924	0.218732	0.583487		DHFR	0.612709	5.29536	0.00159099	0.0142745
STRADB	-0.82248	2.06174	0.293392	0.659231		TTN-AS1	-0.612608	2.39597	0.128208	0.311469
FAM200A	0.822433	3.99236	0.043164	0.259071		HIST1H2BJ	0.612566	6.24157	5.89312e-06	0.000180286
MED9	0.822369	3.20228	0.172131	0.522338		PACS1	-0.612478	7.49385	1.13388e-08	1.02319e-06
LINC01537	-0.822182	3.19361	0.130915	0.460319		WDR24	-0.612454	4.38997	0.0042698	0.0295182
USP16	-0.821956	4.51873	0.0130081	0.128334		RHOBTB3	-0.61243	6.83169	1.34738e-06	5.65225e-05
HIST1H1E	0.821585	9.85623	3.57468e-09	1.1067e-06		STK39	-0.612318	5.60678	0.000699936	0.00761986
MRFAP1L1	0.821555	7.04599	3.02941e-06	0.000295142		TPRG1L	0.612171	4.61605	0.00626679	0.0390289
MLKL	0.821552	0.697	0.629135	0.883438		TAF5L	-0.612047	4.39919	0.00352773	0.0258194
CCDC88C	-0.820734	5.65937	0.000377534	0.0117138		ZNF562	0.61199	3.6872	0.0601542	0.190775
ZFP92	0.820154	0.778441	0.530507	0.829743		MFSD8	0.611461	3.04226	0.0508406	0.16969
POLD4	0.819679	2.25431	0.359264	0.717752		ENDOD1	-0.611311	2.37608	0.14071	0.330882
HIST1H3E	0.819658	8.61833	3.91033e-09	1.15559e-06		ZDHHC1	-0.610876	2.66501	0.115022	0.291753
GATA2-AS1	0.819634	1.02241	0.5102	0.818394		TNC	-0.610824	6.15222	0.000141031	0.00221673
GALM	-0.819486	4.1322	0.0834266	0.370744		ARHGAP12	-0.610616	5.09374	0.000595075	0.00679165
CMTM6	0.819455	3.76397	0.193619	0.551387		RSU1	0.610538	5.1416	0.00138919	0.0128122
NXPH1	-0.819426	0.722101	0.425572	0.762897		VSTM2A	0.610428	2.09104	0.176903	0.382964
SEL1L3	0.818963	1.61101	0.465659	0.793012		THNSL1	0.610342	4.38678	0.0248281	0.103668
LINC01252	0.818822	2.40915	0.39301	0.739232		TRIM62	-0.609907	3.21714	0.0389599	0.14139
GAS2L3	-0.818664	2.77073	0.183852	0.539398		CHMP5	0.60955	6.66966	2.08081e-06	8.18168e-05
MMAB	-0.818291	4.46872	0.0148889	0.139582		FOXR2	-0.609464	3.41204	0.118158	0.296234
B3GAT1	-0.818089	3.04807	0.224786	0.587397		IGFBP7	-0.609448	3.15395	0.0373505	0.137265
SLC25A45	0.817804	2.28169	0.254372	0.620794		ARFGEF3	-0.609383	2.10429	0.268945	0.493525
FLJ42627	-0.81761	1.93294	0.374567	0.728243		ACTA1	0.609362	1.49837	0.320846	0.549252
SIRT4	0.817587	1.90154	0.333537	0.698768		UNKL	0.609345	4.81248	0.0011545	0.0111709
PRIM2	-0.817532	4.57861	0.129228	0.457611		PDK4	0.609258	1.27833	0.245779	0.467046
TSPAN13	0.817353	2.04397	0.331688	0.697773		CDCA3	0.609191	3.92834	0.00674055	0.0411419
ZNF503-AS2	-0.81721	1.08957	0.609501	0.872931		UAP1L1	0.609056	4.98828	0.00123544	0.0116763
TIRAP	0.816902	2.60804	0.184714	0.540409		LOC100131564	0.609053	2.78073	0.13327	0.319619
P2RX5-TAX1BP3	-0.81494	2.09568	0.331388	0.697481		C12orf73	0.608923	3.60249	0.0425757	0.150642
LRRTM4	0.814932	1.31454	0.411662	0.752315		ST7-AS1	0.608845	1.24145	0.398327	0.623543
CHCHD5	-0.814828	3.46496	0.0822206	0.367549		FBXO16	0.608733	2.52223	0.108497	0.281116
[truncated: 11,006 more rows]

## Sheet: Table S5
Table S5	TE Level Differential Expression Analysis
Overexpression								Knockdown
geneIDs	disper	pval	padj	TEnonsense	TEoverexp	log2FC_TE(overexp vs nonsense)		geneIDs	disper	pval	padj	TEcontrol	TEknockdown	log2FC_TE(knockdown vs control)
A1BG	0.0397333	0.0363359	0.153774	0.0513868	0.0241614	-1.08869		A1BG	0.0201794	0.986683	0.993728	0.110682	0.11053	-0.00197218
A1BG-AS1	0.0600163	0.283511	0.498199	0.0385938	0.0245635	-0.651853		A1BG-AS1	0.0209985	0.0106841	0.0589662	0.0613036	0.031052	-0.981286
AAAS	0.00926155	0.271921	0.486959	0.148994	0.131637	-0.178697		AAAS	0.00712384	0.664051	0.816019	0.197431	0.206272	0.0631982
AACS	0.0236713	0.37901	0.590518	0.115351	0.0952686	-0.275958		AACS	0.00916885	0.54647	0.730287	0.147274	0.15774	0.0990458
AADAT	0.0191484	0.385071	0.59465	0.0332581	0.0258199	-0.36522		AADAT	0.0114386	0.571589	0.750838	0.0400788	0.0378506	-0.0825236
AAED1	0.115994	0.995044	0.997975	0.0549062	0.0603181	0.135623		AAED1	0.0162815	0.482736	0.679765	0.0401386	0.0304692	-0.397642
AAGAB	0.0104729	0.961477	0.98143	0.0518177	0.0501557	-0.0470337		AAGAB	0.00706248	0.574845	0.75347	0.0832019	0.0791055	-0.0728376
AAK1	0.00838725	0.019756	0.109137	0.0845303	0.110263	0.383413		AAK1	0.0106224	0.645588	0.803699	0.113215	0.107069	-0.0805202
AAMDC	0.0194484	0.253181	0.46797	0.0481005	0.0380698	-0.337406		AAMDC	0.0200089	0.528227	0.714886	0.0809098	0.0730416	-0.147596
AAMP	0.0137515	0.0133988	0.088908	0.113936	0.0820028	-0.474483		AAMP	0.0108981	1.02771e-06	4.617e-05	0.142684	0.0799628	-0.835427
AAR2	0.0175533	0.46961	0.667486	0.11723	0.104991	-0.159073		AAR2	0.0123555	0.832345	0.916864	0.157491	0.152367	-0.0477188
AARS	0.00636987	0.323646	0.536816	0.242142	0.221217	-0.130387		AARS	0.00440222	0.750151	0.868603	0.328057	0.32046	-0.0338015
AARS2	0.0104342	0.0546996	0.196617	0.0873563	0.0683412	-0.354156		AARS2	0.0080284	0.398822	0.606811	0.109055	0.098495	-0.14693
AASDH	0.0402836	0.382274	0.592772	0.131269	0.168081	0.356626		AASDH	0.0122471	0.62132	0.787726	0.180133	0.191573	0.0888271
AASDHPPT	0.0267026	0.0194708	0.108252	0.0856364	0.135274	0.659587		AASDHPPT	0.0114362	0.533829	0.719712	0.100748	0.109099	0.114895
AATF	0.0116102	0.850629	0.923245	0.093876	0.0916174	-0.0351349		AASS	0.0576343	0.627157	0.791247	0.0817978	0.0912339	0.157507
AATK	0.0400228	0.0487634	0.183639	0.0233504	0.04193	0.844537		AATF	0.0100505	0.213583	0.415959	0.114841	0.13385	0.220986
ABAT	0.00568421	0.000176022	0.00825239	0.103948	0.073393	-0.502144		AATK	0.0164356	0.300135	0.513152	0.038745	0.0486639	0.328843
ABCA1	0.0313479	0.877415	0.938098	0.27566	0.266811	-0.0470756		ABAT	0.00662366	0.364815	0.575452	0.130042	0.141139	0.118133
ABCA12	0.021597	0.0996298	0.274382	0.103297	0.137038	0.407771		ABCA1	0.0261563	0.22184	0.425827	0.333232	0.42247	0.342325
ABCA2	0.0219724	0.00689939	0.0610511	0.0908333	0.0575813	-0.657621		ABCA12	0.0210477	0.0602997	0.186226	0.138552	0.188666	0.445405
ABCA3	0.0156446	0.0101231	0.0761742	0.0931408	0.0646043	-0.527782		ABCA2	0.00919589	0.0671961	0.198746	0.096145	0.117908	0.294383
ABCA7	0.011475	0.172723	0.37548	0.0806921	0.0566697	-0.509849		ABCA3	0.00740058	0.525416	0.713407	0.104467	0.111203	0.0901451
ABCB1	0.0101201	0.0616647	0.209779	0.183688	0.226725	0.303685		ABCA5	0.0433115	0.842202	0.921002	0.111811	0.126525	0.178359
ABCB10	0.0112468	0.000471459	0.0143616	0.0622039	0.110122	0.824022		ABCA7	0.0127092	0.0834362	0.229507	0.139304	0.188418	0.435707
ABCB4	0.00757421	0.258728	0.473796	0.109664	0.136908	0.320116		ABCB1	0.0110195	0.00715278	0.0450599	0.305777	0.417653	0.449826
ABCB6	0.0338969	0.176086	0.379287	0.13456	0.100115	-0.426599		ABCB10	0.00896404	0.0141593	0.0714056	0.077519	0.0561266	-0.465865
ABCB7	0.0163412	0.432714	0.63651	0.177407	0.197525	0.154967		ABCB4	0.0109992	0.993405	0.997053	0.148768	0.156431	0.0724593
ABCB8	0.0182785	0.00889766	0.0702564	0.1202	0.0784842	-0.614963		ABCB6	0.00774143	0.117728	0.285271	0.178624	0.151081	-0.241609
ABCB9	0.18068	0.403169	0.610491	0.0840418	0.042735	-0.975689		ABCB7	0.00753212	0.365138	0.57551	0.324996	0.358542	0.141723
ABCC1	0.00743599	0.77012	0.877912	0.195291	0.199619	0.0316225		ABCB8	0.00639146	0.18444	0.380133	0.144398	0.163539	0.17958
ABCC10	0.0360668	0.9877	0.994077	0.0789078	0.077488	-0.0261956		ABCB9	0.0331307	0.222892	0.427239	0.0736736	0.117058	0.668004
ABCC4	0.0215329	0.340911	0.55381	0.17315	0.146984	-0.236369		ABCC1	0.00778732	0.9269	0.965135	0.245735	0.244059	-0.0098697
ABCC5	0.0121399	0.0101193	0.0761742	0.0755129	0.105135	0.477452		ABCC10	0.0080906	0.188759	0.385761	0.0876637	0.102444	0.224785
ABCD1	0.103686	0.0796707	0.24104	0.140422	0.0749464	-0.905842		ABCC4	0.0222972	0.416735	0.623185	0.189314	0.165781	-0.1915
ABCD2	0.0995165	0.102953	0.27855	0.116195	0.214744	0.886066		ABCC5	0.00822385	0.00127054	0.0129378	0.119729	0.16744	0.483869
ABCD3	0.0369013	0.00885677	0.0700393	0.220297	0.387614	0.81517		ABCC8	0.0220961	0.735654	0.860518	0.100054	0.0985225	-0.0222596
ABCD4	0.0132299	0.387642	0.59694	0.0483998	0.0439445	-0.13932		ABCD1	0.00581449	0.0140281	0.0710025	0.160108	0.124848	-0.358877
ABCE1	0.0326856	0.0031819	0.0398326	0.12688	0.236213	0.89662		ABCD2	0.0289408	0.141329	0.321828	0.17366	0.23007	0.405807
ABCF1	0.00934177	0.747612	0.863272	0.0811081	0.0838165	0.0473882		ABCD3	0.00999132	0.571757	0.750895	0.320023	0.300319	-0.091677
ABCF2	0.0137672	0.232878	0.446772	0.0969552	0.113554	0.227991		ABCD4	0.00872116	0.989349	0.995076	0.0579427	0.0574571	-0.0121411
ABCF3	0.0181366	0.15168	0.347285	0.168368	0.133439	-0.335436		ABCE1	0.0104501	0.795125	0.89609	0.195339	0.189871	-0.0409587
ABCG1	0.00776265	0.334505	0.547705	0.24623	0.210051	-0.229262		ABCF1	0.00568073	0.00806359	0.0490753	0.102258	0.128244	0.326684
ABHD10	0.0297712	0.575518	0.749986	0.0625786	0.0700097	0.161885		ABCF2	0.00906686	0.313044	0.526421	0.13594	0.150357	0.145427
ABHD11	0.0287939	0.0302303	0.139602	0.134757	0.0833752	-0.69267		ABCF3	0.00483592	0.00369409	0.0278702	0.212563	0.272645	0.35913
ABHD12	0.00682549	0.000261185	0.0101777	0.0831271	0.0543057	-0.614215		ABCG1	0.0111499	0.126128	0.299175	0.378199	0.309757	-0.288006
ABHD13	0.104028	0.278008	0.492205	0.0433522	0.0227666	-0.929183		ABCG4	0.0192389	0.0948665	0.248771	0.0537837	0.0265518	-1.01836
ABHD14A	0.020042	0.00630583	0.0583753	0.0763128	0.0392109	-0.960671		ABHD10	0.00959369	0.149398	0.33327	0.0845926	0.102337	0.274724
ABHD14B	0.0289491	0.00576188	0.0557365	0.0539655	0.026262	-1.03906		ABHD11	0.0135025	0.54979	0.733355	0.144505	0.129506	-0.158101
ABHD15	0.0269124	0.6353	0.791296	0.0239156	0.0209486	-0.191097		ABHD12	0.00910355	0.000242028	0.00372203	0.0728375	0.0460116	-0.662685
ABHD16A	0.0191679	0.0310769	0.141604	0.0761436	0.052196	-0.544784		ABHD13	0.0134171	0.0549778	0.175363	0.0361252	0.0238062	-0.601669
ABHD17A	0.0372316	0.779642	0.883667	0.0631228	0.0593255	-0.089509		ABHD14A	0.0250133	0.212031	0.414548	0.0518883	0.037387	-0.472873
ABHD17B	0.0332187	0.350017	0.562674	0.107931	0.136833	0.342304		ABHD14B	0.0141568	0.394239	0.602353	0.046577	0.0534533	0.19866
ABHD17C	0.0234132	0.693327	0.830793	0.0535575	0.0566585	0.081203		ABHD15	0.0143247	0.00128865	0.0130779	0.0451588	0.0176402	-1.35614
ABHD2	0.00305826	0.088083	0.254434	0.0845453	0.0956175	0.17755		ABHD16A	0.0144652	0.504469	0.696482	0.0799269	0.0704959	-0.181141
ABHD3	0.0320104	0.700436	0.835401	0.112198	0.127044	0.179283		ABHD17A	0.0218059	0.212809	0.415367	0.0776444	0.0605771	-0.358109
ABHD4	0.00944926	0.421766	0.626816	0.104498	0.0893732	-0.225555		ABHD17B	0.00363323	0.806837	0.903014	0.132329	0.136375	0.0434507
ABHD5	0.0421386	0.272035	0.48709	0.0459603	0.0660851	0.523937		ABHD17C	0.0174816	0.727084	0.855067	0.0397192	0.0389973	-0.0264654
ABHD6	0.0121723	0.288669	0.503722	0.0886055	0.0726299	-0.286833		ABHD2	0.0138043	0.0591398	0.1843	0.0963446	0.122948	0.351775
ABHD8	0.0276057	0.00283948	0.0372453	0.0726792	0.0372978	-0.962451		ABHD3	0.0168079	0.699825	0.838806	0.191955	0.17622	-0.123386
ABI1	0.0104518	0.00719069	0.0625835	0.0466077	0.0736573	0.660262		ABHD4	0.0200496	0.171336	0.362506	0.110228	0.143284	0.378385
ABI2	0.0198513	0.89304	0.947597	0.0192795	0.0195792	0.0222522		ABHD5	0.00731598	0.483028	0.68004	0.0608694	0.0555765	-0.131242
ABI3BP	0.124608	0.143078	0.336918	0.0753329	0.151842	1.01122		ABHD6	0.0115828	0.0329636	0.124114	0.0472624	0.0318373	-0.569974
ABL1	0.00791522	0.289304	0.504168	0.045307	0.0403075	-0.168684		ABHD8	0.0177978	0.000160373	0.00273955	0.100561	0.053197	-0.918657
ABL2	0.0212402	0.100319	0.275395	0.133176	0.174387	0.38895		ABI1	0.00723415	0.696072	0.837081	0.0822358	0.0859143	0.0631313
ABLIM1	0.00914317	0.00229646	0.0331673	0.0355681	0.0241322	-0.559625		ABI2	0.0135095	0.633003	0.794706	0.0220265	0.0234676	0.0914307
ABR	0.00959244	0.207383	0.416552	0.0578984	0.0498356	-0.216345		ABI3BP	0.0531971	0.0640724	0.193071	0.143757	0.0767546	-0.905307
ABRACL	0.0634554	0.432995	0.636785	0.0638129	0.0779137	0.28803		ABL1	0.00687902	0.072253	0.208824	0.0545978	0.0460332	-0.246169
ABT1	0.00747053	0.663372	0.811186	0.0728948	0.0744733	0.0309074		ABL2	0.0222122	0.45003	0.652272	0.196786	0.223001	0.18042
ABTB1	0.0219775	0.0236844	0.120962	0.0800414	0.0477551	-0.745091		ABLIM1	0.01392	0.986031	0.993383	0.0441512	0.0439963	-0.00507148
ABTB2	0.0150876	0.0119983	0.0834856	0.103949	0.069783	-0.574924		ABR	0.00458389	5.13519e-05	0.00107672	0.0783452	0.0566814	-0.466969
ACAA1	0.0211631	0.221525	0.433009	0.14966	0.117292	-0.351576		ABRACL	0.021333	0.948921	0.976291	0.104205	0.112421	0.109495
ACAA2	0.00590847	0.269666	0.484293	0.119738	0.132251	0.143407		ABT1	0.00873289	0.79912	0.898991	0.0838106	0.0792288	-0.0811083
ACACA	0.0070385	0.532263	0.716812	0.064372	0.0583066	-0.142776		ABTB1	0.0131695	0.0162159	0.0777251	0.141713	0.0956192	-0.567599
ACACB	0.0236229	0.00346027	0.0419073	0.0208137	0.0101361	-1.03803		ABTB2	0.017229	0.395024	0.602863	0.12587	0.108437	-0.215073
ACAD10	0.018967	0.134225	0.323553	0.11334	0.085296	-0.410109		ACAA1	0.0126753	0.179495	0.373753	0.222886	0.187692	-0.247939
ACAD8	0.00987139	0.32738	0.540842	0.10099	0.086662	-0.220741		ACAA2	0.0199411	0.00506696	0.0353823	0.294207	0.190397	-0.627824
ACAD9	0.01927	0.145275	0.340211	0.0862028	0.0664048	-0.376447		ACACA	0.018189	0.13644	0.314655	0.0854657	0.106993	0.324105
ACADM	0.03535	0.177425	0.380872	0.100796	0.135349	0.425252		ACACB	0.0136356	0.0501578	0.16535	0.0319674	0.0431205	0.431771
ACADS	0.0427337	0.0101954	0.076478	0.0894138	0.0375731	-1.2508		ACAD10	0.0078146	0.000395079	0.00544639	0.153328	0.227045	0.566355
ACADSB	0.0112893	0.490071	0.68465	0.0964302	0.105863	0.134646		ACAD8	0.0117089	0.358473	0.569559	0.143279	0.16112	0.169305
ACADVL	0.0146816	0.568088	0.744173	0.140377	0.129935	-0.11151		ACAD9	0.0042037	0.266991	0.476812	0.108715	0.121776	0.163687
ACAP2	0.0354219	0.272316	0.487185	0.171087	0.220342	0.365017		ACADM	0.00717591	0.626481	0.791061	0.149739	0.157728	0.0749955
ACAP3	0.00975136	0.540063	0.72332	0.0676181	0.0720143	0.0908746		ACADS	0.0201073	0.479683	0.677199	0.166441	0.142063	-0.228483
ACAT1	0.0106521	0.128375	0.316702	0.165029	0.200372	0.279958		ACADSB	0.0131956	0.000642817	0.00783233	0.106178	0.173282	0.70663
ACAT2	0.0155374	0.0210285	0.112411	0.095185	0.0668571	-0.509653		ACADVL	0.00608165	0.108865	0.271257	0.179142	0.155222	-0.206773
ACBD3	0.0224953	0.0258096	0.126947	0.165699	0.246316	0.571943		ACAP2	0.0263591	0.840384	0.920275	0.213705	0.223457	0.0643725
ACBD4	0.0458281	0.369665	0.582706	0.0256242	0.0361835	0.497824		ACAP3	0.0139063	0.00853786	0.0511082	0.099242	0.0678938	-0.547671
ACBD5	0.011817	0.0679283	0.220464	0.11082	0.141086	0.34835		ACAT1	0.0123002	0.37416	0.583961	0.216765	0.242865	0.164023
ACBD6	0.00275221	0.0397869	0.161927	0.0405781	0.032337	-0.327512		ACAT2	0.00909906	0.0699368	0.204091	0.131853	0.108017	-0.287664
ACBD7	0.0513729	0.5607	0.73962	0.118759	0.142426	0.262178		ACBD3	0.0128455	0.243897	0.451595	0.200514	0.233401	0.219108
ACCS	0.0432458	0.688167	0.827262	0.066152	0.0609109	-0.119084		ACBD4	0.0149944	0.0769031	0.218019	0.0442101	0.031811	-0.474851
ACD	0.0125518	0.0934564	0.264294	0.0813253	0.063592	-0.354859		ACBD5	0.0118415	0.0271637	0.109326	0.178989	0.135976	-0.396521
ACE	0.0135447	0.0198866	0.109486	0.107048	0.0733072	-0.546225		ACBD6	0.0107389	0.817928	0.910056	0.0532419	0.051512	-0.0476555
ACER2	0.0350447	0.904806	0.954008	0.104719	0.0936374	-0.161373		ACBD7	0.0150069	0.0156364	0.075969	0.09634	0.138401	0.522649
ACER3	0.0177776	0.807699	0.90026	0.0306371	0.0365192	0.253372		ACCS	0.0203759	0.0509382	0.166797	0.046852	0.0715862	0.611569
ACHE	0.0161462	0.0269714	0.130528	0.128249	0.0829623	-0.62842		ACD	0.00934178	0.671801	0.821211	0.105632	0.110834	0.0693506
ACIN1	0.00664423	0.870409	0.934907	0.0751761	0.0736181	-0.0302128		ACE	0.00872302	0.412984	0.619966	0.118772	0.129581	0.125659
ACLY	0.00508599	0.078578	0.239668	0.231809	0.201029	-0.205529		ACER2	0.0923318	0.390193	0.598147	0.187175	0.128461	-0.543058
ACO1	0.0129687	0.941342	0.971867	0.188478	0.184293	-0.0323923		ACER3	0.0222571	0.0438289	0.151087	0.0185286	0.0283222	0.612177
ACO2	0.0108786	0.0512226	0.188812	0.183916	0.144511	-0.34787		ACHE	0.0121584	0.000224315	0.00352169	0.181816	0.104167	-0.803585
ACOT1	0.0673928	0.931159	0.966033	0.0214945	0.0132554	-0.697383		ACIN1	0.0033006	1.13233e-05	0.000327341	0.0995464	0.133943	0.428173
ACOT11	0.022209	0.556599	0.736147	0.108838	0.0978436	-0.153627		ACLY	0.00835223	0.948133	0.976208	0.310248	0.312332	0.00965793
ACOT13	0.0161326	0.782386	0.885231	0.038619	0.0346522	-0.156365		ACO1	0.00406862	0.390841	0.598557	0.314368	0.33426	0.088515
ACOT2	0.0150591	0.154485	0.351151	0.12505	0.0993711	-0.331602		ACO2	0.00691025	0.00796568	0.0486517	0.199279	0.25641	0.363665
ACOT7	0.00766798	0.856793	0.92675	0.163464	0.166312	0.0249172		ACOT11	0.00895832	0.00348875	0.0268087	0.137871	0.18995	0.462299
ACOT8	0.010517	0.234442	0.448767	0.121573	0.101314	-0.262981		ACOT13	0.0196573	0.349389	0.561883	0.0789843	0.0651776	-0.277188
ACOT9	0.0070759	0.478211	0.673965	0.0929597	0.10855	0.223685		ACOT2	0.0230616	0.0587245	0.183386	0.12682	0.178752	0.495173
ACOX1	0.00747623	0.770167	0.877912	0.180036	0.173728	-0.0514531		ACOT7	0.0102217	0.508437	0.699275	0.213929	0.198762	-0.10609
ACOX3	0.00892795	0.95695	0.979307	0.208268	0.201369	-0.0486046		ACOT8	0.0116663	0.779349	0.88719	0.142788	0.147286	0.0447381
ACP1	0.0106339	0.10565	0.283291	0.0825195	0.099701	0.272872		ACOT9	0.00711197	0.0981011	0.254206	0.107836	0.128587	0.253911
ACP2	0.0153834	0.161225	0.360473	0.112577	0.139117	0.305387		ACOX1	0.0058163	0.215264	0.417904	0.222768	0.247973	0.15464
ACP6	0.0287441	0.0672786	0.219605	0.0437877	0.0220705	-0.988405		ACOX3	0.00622684	0.166378	0.356343	0.352853	0.307022	-0.200727
ACSF2	0.0693011	0.712455	0.843117	0.14018	0.129409	-0.115342		ACP1	0.00648496	0.0161155	0.0774041	0.135278	0.10894	-0.312389
ACSF3	0.053842	0.603686	0.769891	0.0839423	0.0739946	-0.181978		ACP2	0.00871975	0.0335289	0.125223	0.13757	0.17507	0.347767
ACSL1	0.00636377	0.362132	0.574376	0.137227	0.15018	0.130129		ACP6	0.0217364	0.974064	0.98913	0.0527764	0.0524916	-0.00780802
ACSL3	0.0175639	0.108498	0.287714	0.186497	0.241097	0.370467		ACPP	0.0312129	0.527139	0.714537	0.574157	0.420715	-0.448602
ACSL4	0.0450122	0.0511256	0.188743	0.141072	0.225711	0.678049		ACSF2	0.010024	0.85397	0.927932	0.171103	0.168061	-0.0258833
ACSS2	0.00650624	0.231703	0.445402	0.0762386	0.0882328	0.210793		ACSF3	0.00756449	0.419318	0.625673	0.109337	0.0951782	-0.200076
ACTA2	0.0166487	0.909625	0.956272	0.22825	0.233459	0.0325558		ACSL1	0.00475648	0.118367	0.286207	0.165177	0.144513	-0.192816
ACTB	0.00596407	0.0296999	0.138377	0.295349	0.246214	-0.262504		ACSL3	0.0116817	0.951017	0.97752	0.255521	0.257209	0.00949948
ACTG1	0.00842006	0.667244	0.813131	0.0936666	0.0896894	-0.0625976		ACSL4	0.0191387	0.0585514	0.183084	0.218117	0.292551	0.423585
ACTG2	0.0237748	8.05152e-08	5.77046e-05	0.449826	1.57602	1.80885		ACSS2	0.00476766	0.000337937	0.00487294	0.111527	0.0773387	-0.528128
ACTL10	0.0456653	0.00873099	0.069489	0.137671	0.0361221	-1.93027		ACTA1	0.0786811	0.483214	0.680142	0.619521	0.818879	0.402497
ACTL6A	0.00673977	0.64417	0.798031	0.0843039	0.0805202	-0.0662488		ACTA2	0.0174147	0.369623	0.579731	0.306829	0.267132	-0.199883
ACTL6B	0.0171898	0.034605	0.149723	0.164706	0.117728	-0.484442		ACTB	0.00911338	0.74936	0.867773	0.375189	0.363012	-0.0476017
ACTN1	0.009453	0.372846	0.585486	0.221405	0.200813	-0.140838		ACTG1	0.00798772	0.561969	0.743807	0.113043	0.119554	0.0807971
ACTN4	0.00933287	0.363151	0.575491	0.272316	0.245882	-0.147319		ACTG1P4	0.0248596	0.937307	0.970641	1.5729	1.68221	0.0969285
ACTR10	0.0122996	0.0701244	0.224795	0.0862636	0.108642	0.332754		ACTG2	0.0148372	0.105254	0.266425	1.14014	1.63276	0.518095
ACTR1A	0.00790622	0.0479185	0.181483	0.13747	0.112512	-0.289041		ACTL10	0.0296809	0.670916	0.820881	0.403904	0.334131	-0.273601
ACTR1B	0.0094567	0.127016	0.314577	0.0568353	0.0467833	-0.280792		ACTL6A	0.00440863	0.56628	0.74672	0.140907	0.135191	-0.0597516
ACTR2	0.0202358	0.00387751	0.0445339	0.109536	0.173524	0.663728		ACTL6B	0.0113128	0.00157984	0.0152236	0.225068	0.152587	-0.560727
ACTR3	0.0145386	0.807458	0.900243	0.158067	0.16496	0.0615828		ACTN1	0.00279454	0.157882	0.344652	0.280434	0.306547	0.128446
ACTR3B	0.0107202	1.10011e-05	0.00145094	0.0413858	0.019745	-1.06765		ACTN4	0.00376355	0.767495	0.879288	0.352853	0.361082	0.0332608
ACTR5	0.0094506	0.462353	0.662349	0.119951	0.127657	0.0898236		ACTR10	0.00677851	0.262644	0.472555	0.134472	0.11978	-0.166915
ACTR6	0.0626952	0.000603142	0.0163406	0.12975	0.345418	1.4126		ACTR1A	0.00869199	0.305564	0.518514	0.240256	0.216432	-0.150664
ACTR8	0.00693363	0.746262	0.862409	0.0844599	0.0870041	0.0428159		ACTR1B	0.0175432	3.99912e-05	0.00088407	0.0698234	0.03613	-0.950515
ACTRT3	0.0323096	0.299223	0.514878	0.0547187	0.0210508	-1.37816		ACTR2	0.00925166	0.491904	0.685906	0.160879	0.17312	0.105795
ACVR1	0.00555319	0.188984	0.394536	0.143034	0.165198	0.207834		ACTR3	0.00438026	0.860903	0.931296	0.211401	0.208006	-0.0233561
ACVR1B	0.019858	0.654306	0.805021	0.076096	0.071518	-0.0895146		ACTR3B	0.0136335	0.0207616	0.0917939	0.0310102	0.0203725	-0.606121
ACVR2A	0.0160181	0.246157	0.460327	0.100448	0.121159	0.270457		ACTR5	0.0132948	0.868475	0.934844	0.159753	0.157976	-0.0161367
ACVR2B	0.018983	0.318039	0.532074	0.0392545	0.0469222	0.257413		ACTR6	0.00979489	0.0271262	0.109293	0.20083	0.261176	0.379053
ACVRL1	0.0597188	0.441637	0.643941	0.172179	0.140741	-0.290865		ACTR8	0.0092948	0.00536375	0.0369316	0.119506	0.163826	0.455076
ACYP1	0.0301813	0.519002	0.707223	0.0499257	0.0434505	-0.20041		ACTRT3	0.0175064	0.064117	0.193154	0.101427	0.0600787	-0.755515
ACYP2	0.130036	0.861207	0.929215	0.0617724	0.0641206	0.0538258		ACVR1	0.0127249	0.00157219	0.0151986	0.184319	0.120624	-0.611682
ADA	0.0260013	0.396099	0.603872	0.0394312	0.0274125	-0.524504		ACVR1B	0.00641845	0.00850717	0.0510006	0.100834	0.0772956	-0.383521
ADAL	0.0220564	0.799232	0.89537	0.0324649	0.0287402	-0.17581		ACVR2A	0.00544427	0.44824	0.651031	0.138929	0.127619	-0.122502
ADAM10	0.0143668	0.000567352	0.0159844	0.198464	0.320442	0.691184		ACVR2B	0.0159536	0.237754	0.444325	0.0480875	0.0399541	-0.26732
ADAM11	0.0752041	0.0824029	0.245985	0.0267269	0.0551362	1.04471		ACVRL1	0.0122096	0.356206	0.567683	0.203248	0.173358	-0.229486
ADAM12	0.00482682	0.0185321	0.105915	0.0553964	0.0712756	0.363616		ACYP1	0.0225949	0.109216	0.271597	0.0579486	0.0825468	0.51044
ADAM15	0.0149465	0.0100101	0.0756316	0.0480208	0.0325911	-0.559183		ACYP2	0.0267764	0.916413	0.958621	0.0605498	0.061915	0.0321664
ADAM17	0.00561558	0.473186	0.67031	0.129139	0.138053	0.0962962		ADA	0.0221326	0.0180656	0.0835604	0.0907035	0.0487767	-0.894965
ADAM19	0.0235034	0.968315	0.984526	0.0418797	0.0436738	0.0605178		ADAL	0.00867962	0.844429	0.922452	0.0418733	0.0426794	0.0275104
ADAM21	0.0264515	1.32514e-05	0.00169195	0.0300573	0.132928	2.14485		ADAM10	0.0136194	0.225591	0.430766	0.275722	0.32399	0.232737
ADAM22	0.0190954	0.742164	0.860475	0.0680837	0.0717422	0.0755133		ADAM11	0.0207928	0.804444	0.901792	0.0528976	0.0614143	0.215373
ADAM23	0.0100866	0.018724	0.106455	0.0383261	0.0535473	0.482487		ADAM12	0.0152743	0.0265281	0.107635	0.0792971	0.0581771	-0.446818
ADAM29	0.0579408	0.36463	0.577251	0.181475	0.214581	0.241748		ADAM15	0.00721582	0.115427	0.2813	0.0640177	0.0543753	-0.235521
ADAM9	0.0295712	0.0731023	0.229199	0.100194	0.144944	0.532708		ADAM17	0.0119245	0.984667	0.992591	0.182479	0.182244	-0.00185844
ADAMTS1	0.00659924	0.761569	0.872584	0.256875	0.259952	0.0171757		ADAM19	0.0136268	0.857957	0.930202	0.0441009	0.041863	-0.0751335
ADAMTS10	0.0542648	0.778206	0.882968	0.0180124	0.0144406	-0.318865		ADAM21	0.012624	0.2198	0.423133	0.119097	0.152077	0.352659
ADAMTS12	0.0442177	0.117741	0.300538	0.07134	0.138349	0.95553		ADAM22	0.0215003	0.44334	0.64627	0.0918241	0.103893	0.178155
ADAMTS13	0.030871	0.180668	0.384599	0.00399099	0.0063164	0.662355		ADAM23	0.0102669	2.80923e-05	0.000674328	0.0452012	0.0261269	-0.790822
ADAMTS14	0.0236112	0.642735	0.796714	0.0256113	0.0288706	0.17282		ADAM29	0.0307734	0.0639459	0.19298	0.164134	0.304766	0.892834
ADAMTS16	0.0763793	0.00263223	0.0358186	0.0530021	0.0984443	0.893258		ADAM9	0.0197211	0.548447	0.732359	0.152451	0.13617	-0.162933
ADAMTS17	0.0379576	0.0245224	0.123396	0.0953721	0.047702	-0.999518		ADAMTS1	0.00988644	0.477678	0.675909	0.402508	0.435066	0.112219
ADAMTS19	0.00744622	0.000130602	0.00693579	0.151633	0.256306	0.757288		ADAMTS10	0.0140334	0.509858	0.700429	0.0230404	0.0291349	0.338579
ADAMTS2	0.0103921	0.178182	0.381542	0.130551	0.108775	-0.263267		ADAMTS13	0.0202541	0.00482653	0.0342038	0.00871547	0.0180567	1.05088
ADAMTS3	0.178424	0.131603	0.319867	0.200855	0.441448	1.13609		ADAMTS14	0.0213897	0.0466994	0.157225	0.0243218	0.035765	0.556298
ADAMTS4	0.0179877	0.0194604	0.108252	0.213338	0.147144	-0.535915		ADAMTS17	0.0195318	0.839871	0.920187	0.111762	0.117195	0.0684728
ADAMTS5	0.128409	0.208835	0.418228	0.105063	0.187227	0.833524		ADAMTS19	0.0194892	0.254099	0.464336	0.141849	0.170074	0.261804
ADAMTS6	0.135056	0.24226	0.456962	0.051924	0.0961611	0.889053		ADAMTS2	0.0137482	0.0983715	0.254631	0.157321	0.123946	-0.344001
ADAMTS7	0.0217702	0.700343	0.835372	0.119754	0.11072	-0.113153		ADAMTS3	0.0158024	0.698235	0.838105	0.285234	0.262173	-0.121628
ADAMTS9	0.0044386	0.810894	0.901534	0.105747	0.107526	0.0240658		ADAMTS4	0.00768974	0.00820948	0.0496366	0.278226	0.370955	0.414989
ADAMTSL2	0.0701112	0.40614	0.612989	0.190945	0.148012	-0.367446		ADAMTS5	0.0287497	0.404257	0.61226	0.149121	0.121178	-0.299353
ADAR	0.00397203	0.183093	0.387426	0.0623794	0.0561166	-0.152643		ADAMTS7	0.0059347	0.326117	0.539462	0.172411	0.188328	0.127393
ADARB1	0.00995223	0.853684	0.925019	0.0271456	0.0279138	0.0402619		ADAMTS9	0.012873	0.757	0.873506	0.149184	0.154952	0.0547226
ADAT1	0.0202075	0.231279	0.44486	0.0378356	0.0319587	-0.243534		ADAMTS9-AS2	0.0350334	0.976106	0.98962	0.139069	0.135576	-0.0367013
ADAT2	0.060599	0.0403623	0.163544	0.0388933	0.0826949	1.08828		ADAMTSL2	0.0103307	0.0549572	0.175363	0.243562	0.3074	0.335826
ADAT3	0.127998	0.439355	0.641969	0.104707	0.0752789	-0.476044		ADAR	0.00872602	0.849626	0.925016	0.0884896	0.0866733	-0.0299208
ADCK1	0.0333966	0.204098	0.412179	0.0761388	0.0547944	-0.474604		ADARB1	0.0115688	0.00293198	0.0236485	0.0428841	0.025159	-0.769366
ADCK2	0.0114318	0.992605	0.996963	0.0554509	0.0567087	0.0323595		ADARB2	0.0484431	0.369828	0.579787	0.10795	0.145091	0.426592
ADCK3	0.02293	0.0677475	0.220296	0.130962	0.094793	-0.466294		ADAT1	0.0219277	0.328544	0.541614	0.0564314	0.0473283	-0.253794
ADCK4	0.0269377	0.0716534	0.227079	0.0814873	0.0562374	-0.535045		ADAT2	0.0165924	0.188594	0.385654	0.0579554	0.0774108	0.417591
ADCK5	0.0327203	0.22301	0.434873	0.146716	0.111047	-0.401861		ADAT3	0.0418209	0.951928	0.978117	0.137272	0.133059	-0.0449703
ADCY1	0.00922665	0.452601	0.652584	0.00799188	0.00743246	-0.104695		ADCK1	0.0212456	0.258204	0.468416	0.0840257	0.0610659	-0.460463
ADCY3	0.00802655	0.912635	0.957972	0.0601374	0.0609595	0.0195899		ADCK2	0.0132325	7.94162e-06	0.000248713	0.0751662	0.0354058	-1.0861
ADCY5	0.13204	0.272496	0.487334	0.010782	0.0198859	0.883115		ADCK3	0.00869265	0.00594853	0.0397428	0.17856	0.131804	-0.438017
ADCY6	0.0145606	0.013948	0.0904123	0.062938	0.0445532	-0.498401		ADCK4	0.00821572	0.748462	0.867215	0.0888317	0.084711	-0.0685258
ADCY7	0.0119417	0.744297	0.8611	0.0688149	0.0742497	0.109664		ADCK5	0.0170095	0.916591	0.958621	0.239666	0.241438	0.0106283
ADCY8	0.208437	0.98354	0.992138	0.0934833	0.0733086	-0.350727		ADCY1	0.022011	0.505183	0.696792	0.00995259	0.00880464	-0.176807
ADCY9	0.0143753	0.0387413	0.15951	0.0896404	0.0597196	-0.585944		ADCY3	0.00841645	0.0100234	0.056619	0.0865153	0.0607496	-0.51008
ADCYAP1R1	0.0298882	0.580558	0.754098	0.0410101	0.0374546	-0.130836		ADCY6	0.0106704	0.172629	0.364025	0.0780419	0.0669864	-0.220381
[truncated: 11,834 more rows]

## Sheet: Table S6
Table S6. Functional Analysis of Genes Regulated at the RPF Level
[truncated: 2,298 more rows]

## Sheet: Table S7
Table S7. Functional Analysis of Genes Regulated at the mRNA Level
[truncated: 1,435 more rows]

[truncated: 3 more sheets: Table S8, Table S9, Table S10]
